# Supplementary material for: Investigation of post-transcriptional gene regulatory networks associated with autism spectrum disorders by microRNA expression profiling of lymphoblastoid cell lines
Source: Genome Med. 2010 Apr 7;2(4):23. doi: 10.1186/gm144 (PMC2873801; doi:10.1186/gm144)
Supplement: Additional file 1 — Complete list of non-coding RNA probes on custom microarray printed by NIH Microarray CORE Facility. The first sheet in the Excel workbook describes all the non-coding RNAs on the array. The second sheet in the Excel workbook identifies the human miRNAs that were considered in this study. [file gm144-S1.XLS]

## Sheet: Complete probe set
CloneIndex	CloneTitle	CloneID
1922	Control_1	CM00001
2306	Control_1	CM00001
4610	Control_1	CM00001
4994	Control_1	CM00001
7298	Control_1	CM00001
7682	Control_1	CM00001
1946	Control_1	CM00001
4634	Control_1	CM00001
7322	Control_1	CM00001
1921	Control_1	CM00001
2305	Control_1	CM00001
4609	Control_1	CM00001
4993	Control_1	CM00001
7297	Control_1	CM00001
7681	Control_1	CM00001
1945	Control_1	CM00001
2329	Control_1	CM00001
4633	Control_1	CM00001
5017	Control_1	CM00001
7321	Control_1	CM00001
7705	Control_1	CM00001
1923	Control_2	CM00002
4611	Control_2	CM00002
7299	Control_2	CM00002
1925	Control_3	CM00003
4613	Control_3	CM00003
7301	Control_3	CM00003
1927	Control_4	CM00004
4615	Control_4	CM00004
7303	Control_4	CM00004
1929	Control_7	CM00006
4617	Control_7	CM00006
7305	Control_7	CM00006
1931	Control_8	CM00007
4619	Control_8	CM00007
7307	Control_8	CM00007
1933	Control_17	CM00009
4621	Control_17	CM00009
7309	Control_17	CM00009
1935	Control_21	CM00010
4623	Control_21	CM00010
7311	Control_21	CM00010
1937	Control_23	CM00011
4625	Control_23	CM00011
7313	Control_23	CM00011
1939	Control_27	CM00014
4627	Control_27	CM00014
7315	Control_27	CM00014
1941	Control_28	CM00015
4629	Control_28	CM00015
7317	Control_28	CM00015
1943	Control_29	CM00016
4631	Control_29	CM00016
7319	Control_29	CM00016
1969	Control_30	CM00017
4657	Control_30	CM00017
7345	Control_30	CM00017
1971	Control_31	CM00018
4659	Control_31	CM00018
7347	Control_31	CM00018
1973	Control_34	CM00020
4661	Control_34	CM00020
7349	Control_34	CM00020
1975	Control_36	CM00022
4663	Control_36	CM00022
7351	Control_36	CM00022
1977	Control_37	CM00023
4665	Control_37	CM00023
7353	Control_37	CM00023
1979	Control_38	CM00024
4667	Control_38	CM00024
7355	Control_38	CM00024
1981	Control_44	CM00029
4669	Control_44	CM00029
7357	Control_44	CM00029
1983	Control_45	CM00030
4671	Control_45	CM00030
7359	Control_45	CM00030
1985	Control_48	CM00032
4673	Control_48	CM00032
7361	Control_48	CM00032
1987	Control_49	CM00033
4675	Control_49	CM00033
7363	Control_49	CM00033
1569	Control-1	Control-1
4257	Control-1	Control-1
6945	Control-1	Control-1
1571	Control-2	Control-2
4259	Control-2	Control-2
6947	Control-2	Control-2
1573	Control-3	Control-3
4261	Control-3	Control-3
6949	Control-3	Control-3
1575	Control-4	Control-4
4263	Control-4	Control-4
6951	Control-4	Control-4
147	Random|corinne|150275298|662356677|921	hCN044691
2835	Random|corinne|150275298|662356677|921	hCN044691
5523	Random|corinne|150275298|662356677|921	hCN044691
582	Random|corinne|150275298|662356677|931	hCN045126
3270	Random|corinne|150275298|662356677|931	hCN045126
5958	Random|corinne|150275298|662356677|931	hCN045126
146	miRNA-TThsa-let-7a.modified	hHM044690
2834	miRNA-TThsa-let-7a.modified	hHM044690
5522	miRNA-TThsa-let-7a.modified	hHM044690
148	miRNA-TThsa-let-7b.modified	hHM044692
2836	miRNA-TThsa-let-7b.modified	hHM044692
5524	miRNA-TThsa-let-7b.modified	hHM044692
149	miRNA-TThsa-let-7c.modified	hHM044693
2837	miRNA-TThsa-let-7c.modified	hHM044693
5525	miRNA-TThsa-let-7c.modified	hHM044693
150	miRNA-TThsa-let-7d.modified	hHM044694
2838	miRNA-TThsa-let-7d.modified	hHM044694
5526	miRNA-TThsa-let-7d.modified	hHM044694
151	miRNA-TThsa-let-7e.modified	hHM044695
2839	miRNA-TThsa-let-7e.modified	hHM044695
5527	miRNA-TThsa-let-7e.modified	hHM044695
152	miRNA-TThsa-let-7f.modified	hHM044696
2840	miRNA-TThsa-let-7f.modified	hHM044696
5528	miRNA-TThsa-let-7f.modified	hHM044696
153	miRNA-TThsa-miR-15a.modified	hHM044697
2841	miRNA-TThsa-miR-15a.modified	hHM044697
5529	miRNA-TThsa-miR-15a.modified	hHM044697
154	miRNA-TThsa-miR-16.modified	hHM044698
2842	miRNA-TThsa-miR-16.modified	hHM044698
5530	miRNA-TThsa-miR-16.modified	hHM044698
155	miRNA-TThsa-miR-17-3p.modified	hHM044699
2843	miRNA-TThsa-miR-17-3p.modified	hHM044699
5531	miRNA-TThsa-miR-17-3p.modified	hHM044699
156	miRNA-TThsa-miR-17-5p.modified	hHM044700
2844	miRNA-TThsa-miR-17-5p.modified	hHM044700
5532	miRNA-TThsa-miR-17-5p.modified	hHM044700
157	miRNA-TThsa-miR-18.modified	hHM044701
2845	miRNA-TThsa-miR-18.modified	hHM044701
5533	miRNA-TThsa-miR-18.modified	hHM044701
158	miRNA-TThsa-miR-19a.modified	hHM044702
2846	miRNA-TThsa-miR-19a.modified	hHM044702
5534	miRNA-TThsa-miR-19a.modified	hHM044702
159	miRNA-TThsa-miR-19b.modified	hHM044703
2847	miRNA-TThsa-miR-19b.modified	hHM044703
5535	miRNA-TThsa-miR-19b.modified	hHM044703
160	miRNA-TThsa-miR-20.modified	hHM044704
2848	miRNA-TThsa-miR-20.modified	hHM044704
5536	miRNA-TThsa-miR-20.modified	hHM044704
161	miRNA-TThsa-miR-21.modified	hHM044705
2849	miRNA-TThsa-miR-21.modified	hHM044705
5537	miRNA-TThsa-miR-21.modified	hHM044705
162	miRNA-TThsa-miR-22.modified	hHM044706
2850	miRNA-TThsa-miR-22.modified	hHM044706
5538	miRNA-TThsa-miR-22.modified	hHM044706
163	miRNA-TThsa-miR-23a.modified	hHM044707
2851	miRNA-TThsa-miR-23a.modified	hHM044707
5539	miRNA-TThsa-miR-23a.modified	hHM044707
164	miRNA-TThsa-miR-189.modified	hHM044708
2852	miRNA-TThsa-miR-189.modified	hHM044708
5540	miRNA-TThsa-miR-189.modified	hHM044708
165	miRNA-TThsa-miR-24.modified	hHM044709
2853	miRNA-TThsa-miR-24.modified	hHM044709
5541	miRNA-TThsa-miR-24.modified	hHM044709
166	miRNA-TThsa-miR-25.modified	hHM044710
2854	miRNA-TThsa-miR-25.modified	hHM044710
5542	miRNA-TThsa-miR-25.modified	hHM044710
167	miRNA-TThsa-miR-26a.modified	hHM044711
2855	miRNA-TThsa-miR-26a.modified	hHM044711
5543	miRNA-TThsa-miR-26a.modified	hHM044711
168	miRNA-TThsa-miR-26b.modified	hHM044712
2856	miRNA-TThsa-miR-26b.modified	hHM044712
5544	miRNA-TThsa-miR-26b.modified	hHM044712
169	miRNA-TThsa-miR-27a.modified	hHM044713
2857	miRNA-TThsa-miR-27a.modified	hHM044713
5545	miRNA-TThsa-miR-27a.modified	hHM044713
170	miRNA-TThsa-miR-28.modified	hHM044714
2858	miRNA-TThsa-miR-28.modified	hHM044714
5546	miRNA-TThsa-miR-28.modified	hHM044714
171	miRNA-TThsa-miR-29a.modified	hHM044715
2859	miRNA-TThsa-miR-29a.modified	hHM044715
5547	miRNA-TThsa-miR-29a.modified	hHM044715
172	miRNA-TThsa-miR-30a-3p.modified	hHM044716
2860	miRNA-TThsa-miR-30a-3p.modified	hHM044716
5548	miRNA-TThsa-miR-30a-3p.modified	hHM044716
173	miRNA-TThsa-miR-30a-5p.modified	hHM044717
2861	miRNA-TThsa-miR-30a-5p.modified	hHM044717
5549	miRNA-TThsa-miR-30a-5p.modified	hHM044717
174	miRNA-TThsa-miR-31.modified	hHM044718
2862	miRNA-TThsa-miR-31.modified	hHM044718
5550	miRNA-TThsa-miR-31.modified	hHM044718
175	miRNA-TThsa-miR-32.modified	hHM044719
2863	miRNA-TThsa-miR-32.modified	hHM044719
5551	miRNA-TThsa-miR-32.modified	hHM044719
176	miRNA-TThsa-miR-33.modified	hHM044720
2864	miRNA-TThsa-miR-33.modified	hHM044720
5552	miRNA-TThsa-miR-33.modified	hHM044720
177	miRNA-TThsa-miR-92.modified	hHM044721
2865	miRNA-TThsa-miR-92.modified	hHM044721
5553	miRNA-TThsa-miR-92.modified	hHM044721
178	miRNA-TThsa-miR-93.modified	hHM044722
2866	miRNA-TThsa-miR-93.modified	hHM044722
5554	miRNA-TThsa-miR-93.modified	hHM044722
179	miRNA-TThsa-miR-95.modified	hHM044723
2867	miRNA-TThsa-miR-95.modified	hHM044723
5555	miRNA-TThsa-miR-95.modified	hHM044723
180	miRNA-TThsa-miR-96.modified	hHM044724
2868	miRNA-TThsa-miR-96.modified	hHM044724
5556	miRNA-TThsa-miR-96.modified	hHM044724
181	miRNA-TThsa-miR-98.modified	hHM044725
2869	miRNA-TThsa-miR-98.modified	hHM044725
5557	miRNA-TThsa-miR-98.modified	hHM044725
182	miRNA-TThsa-miR-99a.modified	hHM044726
2870	miRNA-TThsa-miR-99a.modified	hHM044726
5558	miRNA-TThsa-miR-99a.modified	hHM044726
183	miRNA-TThsa-miR-100.modified	hHM044727
2871	miRNA-TThsa-miR-100.modified	hHM044727
5559	miRNA-TThsa-miR-100.modified	hHM044727
184	miRNA-TThsa-miR-101.modified	hHM044728
2872	miRNA-TThsa-miR-101.modified	hHM044728
5560	miRNA-TThsa-miR-101.modified	hHM044728
185	miRNA-TThsa-miR-29b.modified	hHM044729
2873	miRNA-TThsa-miR-29b.modified	hHM044729
5561	miRNA-TThsa-miR-29b.modified	hHM044729
186	miRNA-TThsa-miR-103.modified	hHM044730
2874	miRNA-TThsa-miR-103.modified	hHM044730
5562	miRNA-TThsa-miR-103.modified	hHM044730
187	miRNA-TThsa-miR-105.modified	hHM044731
2875	miRNA-TThsa-miR-105.modified	hHM044731
5563	miRNA-TThsa-miR-105.modified	hHM044731
188	miRNA-TThsa-miR-106a.modified	hHM044732
2876	miRNA-TThsa-miR-106a.modified	hHM044732
5564	miRNA-TThsa-miR-106a.modified	hHM044732
189	miRNA-TThsa-miR-107.modified	hHM044733
2877	miRNA-TThsa-miR-107.modified	hHM044733
5565	miRNA-TThsa-miR-107.modified	hHM044733
190	miRNA-TThsa-miR-192.modified	hHM044734
2878	miRNA-TThsa-miR-192.modified	hHM044734
5566	miRNA-TThsa-miR-192.modified	hHM044734
191	miRNA-TThsa-miR-196a.modified	hHM044735
2879	miRNA-TThsa-miR-196a.modified	hHM044735
5567	miRNA-TThsa-miR-196a.modified	hHM044735
192	miRNA-TThsa-miR-197.modified	hHM044736
2880	miRNA-TThsa-miR-197.modified	hHM044736
5568	miRNA-TThsa-miR-197.modified	hHM044736
193	miRNA-TThsa-miR-198.modified	hHM044737
2881	miRNA-TThsa-miR-198.modified	hHM044737
5569	miRNA-TThsa-miR-198.modified	hHM044737
194	miRNA-TThsa-miR-199a.modified	hHM044738
2882	miRNA-TThsa-miR-199a.modified	hHM044738
5570	miRNA-TThsa-miR-199a.modified	hHM044738
195	miRNA-TThsa-miR-199a*.modified	hHM044739
2883	miRNA-TThsa-miR-199a*.modified	hHM044739
5571	miRNA-TThsa-miR-199a*.modified	hHM044739
196	miRNA-TThsa-miR-208.modified	hHM044740
2884	miRNA-TThsa-miR-208.modified	hHM044740
5572	miRNA-TThsa-miR-208.modified	hHM044740
197	miRNA-TThsa-miR-129.modified	hHM044741
2885	miRNA-TThsa-miR-129.modified	hHM044741
5573	miRNA-TThsa-miR-129.modified	hHM044741
198	miRNA-TThsa-miR-148a.modified	hHM044742
2886	miRNA-TThsa-miR-148a.modified	hHM044742
5574	miRNA-TThsa-miR-148a.modified	hHM044742
199	miRNA-TThsa-miR-30c.modified	hHM044743
2887	miRNA-TThsa-miR-30c.modified	hHM044743
5575	miRNA-TThsa-miR-30c.modified	hHM044743
200	miRNA-TThsa-miR-30d.modified	hHM044744
2888	miRNA-TThsa-miR-30d.modified	hHM044744
5576	miRNA-TThsa-miR-30d.modified	hHM044744
201	miRNA-TThsa-miR-139.modified	hHM044745
2889	miRNA-TThsa-miR-139.modified	hHM044745
5577	miRNA-TThsa-miR-139.modified	hHM044745
202	miRNA-TThsa-miR-147.modified	hHM044746
2890	miRNA-TThsa-miR-147.modified	hHM044746
5578	miRNA-TThsa-miR-147.modified	hHM044746
203	miRNA-TThsa-miR-7.modified	hHM044747
2891	miRNA-TThsa-miR-7.modified	hHM044747
5579	miRNA-TThsa-miR-7.modified	hHM044747
204	miRNA-TThsa-miR-10a.modified	hHM044748
2892	miRNA-TThsa-miR-10a.modified	hHM044748
5580	miRNA-TThsa-miR-10a.modified	hHM044748
205	miRNA-TThsa-miR-10b.modified	hHM044749
2893	miRNA-TThsa-miR-10b.modified	hHM044749
5581	miRNA-TThsa-miR-10b.modified	hHM044749
206	miRNA-TThsa-miR-34a.modified	hHM044750
2894	miRNA-TThsa-miR-34a.modified	hHM044750
5582	miRNA-TThsa-miR-34a.modified	hHM044750
207	miRNA-TThsa-miR-181a.modified	hHM044751
2895	miRNA-TThsa-miR-181a.modified	hHM044751
5583	miRNA-TThsa-miR-181a.modified	hHM044751
208	miRNA-TThsa-miR-181b.modified	hHM044752
2896	miRNA-TThsa-miR-181b.modified	hHM044752
5584	miRNA-TThsa-miR-181b.modified	hHM044752
209	miRNA-TThsa-miR-181c.modified	hHM044753
2897	miRNA-TThsa-miR-181c.modified	hHM044753
5585	miRNA-TThsa-miR-181c.modified	hHM044753
210	miRNA-TThsa-miR-182.modified	hHM044754
2898	miRNA-TThsa-miR-182.modified	hHM044754
5586	miRNA-TThsa-miR-182.modified	hHM044754
211	miRNA-TThsa-miR-182*.modified	hHM044755
2899	miRNA-TThsa-miR-182*.modified	hHM044755
5587	miRNA-TThsa-miR-182*.modified	hHM044755
212	miRNA-TThsa-miR-183.modified	hHM044756
2900	miRNA-TThsa-miR-183.modified	hHM044756
5588	miRNA-TThsa-miR-183.modified	hHM044756
213	miRNA-TThsa-miR-187.modified	hHM044757
2901	miRNA-TThsa-miR-187.modified	hHM044757
5589	miRNA-TThsa-miR-187.modified	hHM044757
214	miRNA-TThsa-miR-199b.modified	hHM044758
2902	miRNA-TThsa-miR-199b.modified	hHM044758
5590	miRNA-TThsa-miR-199b.modified	hHM044758
215	miRNA-TThsa-miR-203.modified	hHM044759
2903	miRNA-TThsa-miR-203.modified	hHM044759
5591	miRNA-TThsa-miR-203.modified	hHM044759
216	miRNA-TThsa-miR-204.modified	hHM044760
2904	miRNA-TThsa-miR-204.modified	hHM044760
5592	miRNA-TThsa-miR-204.modified	hHM044760
217	miRNA-TThsa-miR-205.modified	hHM044761
2905	miRNA-TThsa-miR-205.modified	hHM044761
5593	miRNA-TThsa-miR-205.modified	hHM044761
218	miRNA-TThsa-miR-210.modified	hHM044762
2906	miRNA-TThsa-miR-210.modified	hHM044762
5594	miRNA-TThsa-miR-210.modified	hHM044762
219	miRNA-TThsa-miR-211.modified	hHM044763
2907	miRNA-TThsa-miR-211.modified	hHM044763
5595	miRNA-TThsa-miR-211.modified	hHM044763
220	miRNA-TThsa-miR-212.modified	hHM044764
2908	miRNA-TThsa-miR-212.modified	hHM044764
5596	miRNA-TThsa-miR-212.modified	hHM044764
221	miRNA-TThsa-miR-213.modified	hHM044765
2909	miRNA-TThsa-miR-213.modified	hHM044765
5597	miRNA-TThsa-miR-213.modified	hHM044765
222	miRNA-TThsa-miR-214.modified	hHM044766
2910	miRNA-TThsa-miR-214.modified	hHM044766
5598	miRNA-TThsa-miR-214.modified	hHM044766
223	miRNA-TThsa-miR-215.modified	hHM044767
2911	miRNA-TThsa-miR-215.modified	hHM044767
5599	miRNA-TThsa-miR-215.modified	hHM044767
224	miRNA-TThsa-miR-216.modified	hHM044768
2912	miRNA-TThsa-miR-216.modified	hHM044768
5600	miRNA-TThsa-miR-216.modified	hHM044768
225	miRNA-TThsa-miR-217.modified	hHM044769
2913	miRNA-TThsa-miR-217.modified	hHM044769
5601	miRNA-TThsa-miR-217.modified	hHM044769
226	miRNA-TThsa-miR-218.modified	hHM044770
2914	miRNA-TThsa-miR-218.modified	hHM044770
5602	miRNA-TThsa-miR-218.modified	hHM044770
227	miRNA-TThsa-miR-219.modified	hHM044771
2915	miRNA-TThsa-miR-219.modified	hHM044771
5603	miRNA-TThsa-miR-219.modified	hHM044771
228	miRNA-TThsa-miR-220.modified	hHM044772
2916	miRNA-TThsa-miR-220.modified	hHM044772
5604	miRNA-TThsa-miR-220.modified	hHM044772
229	miRNA-TThsa-miR-221.modified	hHM044773
2917	miRNA-TThsa-miR-221.modified	hHM044773
5605	miRNA-TThsa-miR-221.modified	hHM044773
230	miRNA-TThsa-miR-222.modified	hHM044774
2918	miRNA-TThsa-miR-222.modified	hHM044774
5606	miRNA-TThsa-miR-222.modified	hHM044774
231	miRNA-TThsa-miR-223.modified	hHM044775
2919	miRNA-TThsa-miR-223.modified	hHM044775
5607	miRNA-TThsa-miR-223.modified	hHM044775
232	miRNA-TThsa-miR-224.modified	hHM044776
2920	miRNA-TThsa-miR-224.modified	hHM044776
5608	miRNA-TThsa-miR-224.modified	hHM044776
233	miRNA-TThsa-miR-200b.modified	hHM044777
2921	miRNA-TThsa-miR-200b.modified	hHM044777
5609	miRNA-TThsa-miR-200b.modified	hHM044777
234	miRNA-TThsa-let-7g.modified	hHM044778
2922	miRNA-TThsa-let-7g.modified	hHM044778
5610	miRNA-TThsa-let-7g.modified	hHM044778
235	miRNA-TThsa-let-7i.modified	hHM044779
2923	miRNA-TThsa-let-7i.modified	hHM044779
5611	miRNA-TThsa-let-7i.modified	hHM044779
236	miRNA-TThsa-miR-1.modified	hHM044780
2924	miRNA-TThsa-miR-1.modified	hHM044780
5612	miRNA-TThsa-miR-1.modified	hHM044780
237	miRNA-TThsa-miR-15b.modified	hHM044781
2925	miRNA-TThsa-miR-15b.modified	hHM044781
5613	miRNA-TThsa-miR-15b.modified	hHM044781
238	miRNA-TThsa-miR-23b.modified	hHM044782
2926	miRNA-TThsa-miR-23b.modified	hHM044782
5614	miRNA-TThsa-miR-23b.modified	hHM044782
239	miRNA-TThsa-miR-27b.modified	hHM044783
2927	miRNA-TThsa-miR-27b.modified	hHM044783
5615	miRNA-TThsa-miR-27b.modified	hHM044783
240	miRNA-TThsa-miR-30b.modified	hHM044784
2928	miRNA-TThsa-miR-30b.modified	hHM044784
5616	miRNA-TThsa-miR-30b.modified	hHM044784
241	miRNA-TThsa-miR-122a.modified	hHM044785
2929	miRNA-TThsa-miR-122a.modified	hHM044785
5617	miRNA-TThsa-miR-122a.modified	hHM044785
242	miRNA-TThsa-miR-124a.modified	hHM044786
2930	miRNA-TThsa-miR-124a.modified	hHM044786
5618	miRNA-TThsa-miR-124a.modified	hHM044786
243	miRNA-TThsa-miR-125b.modified	hHM044787
2931	miRNA-TThsa-miR-125b.modified	hHM044787
5619	miRNA-TThsa-miR-125b.modified	hHM044787
244	miRNA-TThsa-miR-128a.modified	hHM044788
2932	miRNA-TThsa-miR-128a.modified	hHM044788
5620	miRNA-TThsa-miR-128a.modified	hHM044788
245	miRNA-TThsa-miR-130a.modified	hHM044789
2933	miRNA-TThsa-miR-130a.modified	hHM044789
5621	miRNA-TThsa-miR-130a.modified	hHM044789
246	miRNA-TThsa-miR-132.modified	hHM044790
2934	miRNA-TThsa-miR-132.modified	hHM044790
5622	miRNA-TThsa-miR-132.modified	hHM044790
247	miRNA-TThsa-miR-133a.modified	hHM044791
2935	miRNA-TThsa-miR-133a.modified	hHM044791
5623	miRNA-TThsa-miR-133a.modified	hHM044791
248	miRNA-TThsa-miR-135a.modified	hHM044792
2936	miRNA-TThsa-miR-135a.modified	hHM044792
5624	miRNA-TThsa-miR-135a.modified	hHM044792
249	miRNA-TThsa-miR-137.modified	hHM044793
2937	miRNA-TThsa-miR-137.modified	hHM044793
5625	miRNA-TThsa-miR-137.modified	hHM044793
250	miRNA-TThsa-miR-138.modified	hHM044794
2938	miRNA-TThsa-miR-138.modified	hHM044794
5626	miRNA-TThsa-miR-138.modified	hHM044794
251	miRNA-TThsa-miR-140.modified	hHM044795
2939	miRNA-TThsa-miR-140.modified	hHM044795
5627	miRNA-TThsa-miR-140.modified	hHM044795
252	miRNA-TThsa-miR-141.modified	hHM044796
2940	miRNA-TThsa-miR-141.modified	hHM044796
5628	miRNA-TThsa-miR-141.modified	hHM044796
253	miRNA-TThsa-miR-142-3p.modified	hHM044797
2941	miRNA-TThsa-miR-142-3p.modified	hHM044797
5629	miRNA-TThsa-miR-142-3p.modified	hHM044797
254	miRNA-TThsa-miR-142-5p.modified	hHM044798
2942	miRNA-TThsa-miR-142-5p.modified	hHM044798
5630	miRNA-TThsa-miR-142-5p.modified	hHM044798
255	miRNA-TThsa-miR-143.modified	hHM044799
2943	miRNA-TThsa-miR-143.modified	hHM044799
5631	miRNA-TThsa-miR-143.modified	hHM044799
256	miRNA-TThsa-miR-144.modified	hHM044800
2944	miRNA-TThsa-miR-144.modified	hHM044800
5632	miRNA-TThsa-miR-144.modified	hHM044800
257	miRNA-TThsa-miR-145.modified	hHM044801
2945	miRNA-TThsa-miR-145.modified	hHM044801
5633	miRNA-TThsa-miR-145.modified	hHM044801
258	miRNA-TThsa-miR-152.modified	hHM044802
2946	miRNA-TThsa-miR-152.modified	hHM044802
5634	miRNA-TThsa-miR-152.modified	hHM044802
259	miRNA-TThsa-miR-153.modified	hHM044803
2947	miRNA-TThsa-miR-153.modified	hHM044803
5635	miRNA-TThsa-miR-153.modified	hHM044803
260	miRNA-TThsa-miR-191.modified	hHM044804
2948	miRNA-TThsa-miR-191.modified	hHM044804
5636	miRNA-TThsa-miR-191.modified	hHM044804
261	miRNA-TThsa-miR-9.modified	hHM044805
2949	miRNA-TThsa-miR-9.modified	hHM044805
5637	miRNA-TThsa-miR-9.modified	hHM044805
262	miRNA-TThsa-miR-9*.modified	hHM044806
2950	miRNA-TThsa-miR-9*.modified	hHM044806
5638	miRNA-TThsa-miR-9*.modified	hHM044806
263	miRNA-TThsa-miR-125a.modified	hHM044807
2951	miRNA-TThsa-miR-125a.modified	hHM044807
5639	miRNA-TThsa-miR-125a.modified	hHM044807
264	miRNA-TThsa-miR-126.modified	hHM044808
2952	miRNA-TThsa-miR-126.modified	hHM044808
5640	miRNA-TThsa-miR-126.modified	hHM044808
265	miRNA-TThsa-miR-126*.modified	hHM044809
2953	miRNA-TThsa-miR-126*.modified	hHM044809
5641	miRNA-TThsa-miR-126*.modified	hHM044809
266	miRNA-TThsa-miR-127.modified	hHM044810
2954	miRNA-TThsa-miR-127.modified	hHM044810
5642	miRNA-TThsa-miR-127.modified	hHM044810
267	miRNA-TThsa-miR-134.modified	hHM044811
2955	miRNA-TThsa-miR-134.modified	hHM044811
5643	miRNA-TThsa-miR-134.modified	hHM044811
268	miRNA-TThsa-miR-136.modified	hHM044812
2956	miRNA-TThsa-miR-136.modified	hHM044812
5644	miRNA-TThsa-miR-136.modified	hHM044812
269	miRNA-TThsa-miR-146.modified	hHM044813
2957	miRNA-TThsa-miR-146.modified	hHM044813
5645	miRNA-TThsa-miR-146.modified	hHM044813
270	miRNA-TThsa-miR-149.modified	hHM044814
2958	miRNA-TThsa-miR-149.modified	hHM044814
5646	miRNA-TThsa-miR-149.modified	hHM044814
271	miRNA-TThsa-miR-150.modified	hHM044815
2959	miRNA-TThsa-miR-150.modified	hHM044815
5647	miRNA-TThsa-miR-150.modified	hHM044815
272	miRNA-TThsa-miR-154.modified	hHM044816
2960	miRNA-TThsa-miR-154.modified	hHM044816
5648	miRNA-TThsa-miR-154.modified	hHM044816
273	miRNA-TThsa-miR-154*.modified	hHM044817
2961	miRNA-TThsa-miR-154*.modified	hHM044817
5649	miRNA-TThsa-miR-154*.modified	hHM044817
274	miRNA-TThsa-miR-184.modified	hHM044818
2962	miRNA-TThsa-miR-184.modified	hHM044818
5650	miRNA-TThsa-miR-184.modified	hHM044818
275	miRNA-TThsa-miR-185.modified	hHM044819
2963	miRNA-TThsa-miR-185.modified	hHM044819
5651	miRNA-TThsa-miR-185.modified	hHM044819
276	miRNA-TThsa-miR-186.modified	hHM044820
2964	miRNA-TThsa-miR-186.modified	hHM044820
5652	miRNA-TThsa-miR-186.modified	hHM044820
277	miRNA-TThsa-miR-188.modified	hHM044821
2965	miRNA-TThsa-miR-188.modified	hHM044821
5653	miRNA-TThsa-miR-188.modified	hHM044821
278	miRNA-TThsa-miR-190.modified	hHM044822
2966	miRNA-TThsa-miR-190.modified	hHM044822
5654	miRNA-TThsa-miR-190.modified	hHM044822
279	miRNA-TThsa-miR-193.modified	hHM044823
2967	miRNA-TThsa-miR-193.modified	hHM044823
5655	miRNA-TThsa-miR-193.modified	hHM044823
280	miRNA-TThsa-miR-194.modified	hHM044824
2968	miRNA-TThsa-miR-194.modified	hHM044824
5656	miRNA-TThsa-miR-194.modified	hHM044824
281	miRNA-TThsa-miR-195.modified	hHM044825
2969	miRNA-TThsa-miR-195.modified	hHM044825
5657	miRNA-TThsa-miR-195.modified	hHM044825
282	miRNA-TThsa-miR-206.modified	hHM044826
2970	miRNA-TThsa-miR-206.modified	hHM044826
5658	miRNA-TThsa-miR-206.modified	hHM044826
283	miRNA-TThsa-miR-320.modified	hHM044827
2971	miRNA-TThsa-miR-320.modified	hHM044827
5659	miRNA-TThsa-miR-320.modified	hHM044827
284	miRNA-TThsa-miR-200c.modified	hHM044828
2972	miRNA-TThsa-miR-200c.modified	hHM044828
5660	miRNA-TThsa-miR-200c.modified	hHM044828
285	miRNA-TThsa-miR-155.modified	hHM044829
2973	miRNA-TThsa-miR-155.modified	hHM044829
5661	miRNA-TThsa-miR-155.modified	hHM044829
286	miRNA-TThsa-miR-128b.modified	hHM044830
2974	miRNA-TThsa-miR-128b.modified	hHM044830
5662	miRNA-TThsa-miR-128b.modified	hHM044830
287	miRNA-TThsa-miR-106b.modified	hHM044831
2975	miRNA-TThsa-miR-106b.modified	hHM044831
5663	miRNA-TThsa-miR-106b.modified	hHM044831
288	miRNA-TThsa-miR-29c.modified	hHM044832
2976	miRNA-TThsa-miR-29c.modified	hHM044832
5664	miRNA-TThsa-miR-29c.modified	hHM044832
289	miRNA-TThsa-miR-200a.modified	hHM044833
2977	miRNA-TThsa-miR-200a.modified	hHM044833
5665	miRNA-TThsa-miR-200a.modified	hHM044833
290	miRNA-TThsa-miR-302a.modified	hHM044834
2978	miRNA-TThsa-miR-302a.modified	hHM044834
5666	miRNA-TThsa-miR-302a.modified	hHM044834
291	miRNA-TThsa-miR-302a*.modified	hHM044835
2979	miRNA-TThsa-miR-302a*.modified	hHM044835
5667	miRNA-TThsa-miR-302a*.modified	hHM044835
292	miRNA-TThsa-miR-34b.modified	hHM044836
2980	miRNA-TThsa-miR-34b.modified	hHM044836
5668	miRNA-TThsa-miR-34b.modified	hHM044836
293	miRNA-TThsa-miR-34c.modified	hHM044837
2981	miRNA-TThsa-miR-34c.modified	hHM044837
5669	miRNA-TThsa-miR-34c.modified	hHM044837
294	miRNA-TThsa-miR-299.modified	hHM044838
2982	miRNA-TThsa-miR-299.modified	hHM044838
5670	miRNA-TThsa-miR-299.modified	hHM044838
295	miRNA-TThsa-miR-301.modified	hHM044839
2983	miRNA-TThsa-miR-301.modified	hHM044839
5671	miRNA-TThsa-miR-301.modified	hHM044839
296	miRNA-TThsa-miR-99b.modified	hHM044840
2984	miRNA-TThsa-miR-99b.modified	hHM044840
5672	miRNA-TThsa-miR-99b.modified	hHM044840
297	miRNA-TThsa-miR-296.modified	hHM044841
2985	miRNA-TThsa-miR-296.modified	hHM044841
5673	miRNA-TThsa-miR-296.modified	hHM044841
298	miRNA-TThsa-miR-130b.modified	hHM044842
2986	miRNA-TThsa-miR-130b.modified	hHM044842
5674	miRNA-TThsa-miR-130b.modified	hHM044842
299	miRNA-TThsa-miR-30e.modified	hHM044843
2987	miRNA-TThsa-miR-30e.modified	hHM044843
5675	miRNA-TThsa-miR-30e.modified	hHM044843
300	miRNA-TThsa-miR-302b.modified	hHM044844
2988	miRNA-TThsa-miR-302b.modified	hHM044844
5676	miRNA-TThsa-miR-302b.modified	hHM044844
301	miRNA-TThsa-miR-302b*.modified	hHM044845
2989	miRNA-TThsa-miR-302b*.modified	hHM044845
5677	miRNA-TThsa-miR-302b*.modified	hHM044845
302	miRNA-TThsa-miR-302c.modified	hHM044846
2990	miRNA-TThsa-miR-302c.modified	hHM044846
5678	miRNA-TThsa-miR-302c.modified	hHM044846
303	miRNA-TThsa-miR-302c*.modified	hHM044847
2991	miRNA-TThsa-miR-302c*.modified	hHM044847
5679	miRNA-TThsa-miR-302c*.modified	hHM044847
304	miRNA-TThsa-miR-302d.modified	hHM044848
2992	miRNA-TThsa-miR-302d.modified	hHM044848
5680	miRNA-TThsa-miR-302d.modified	hHM044848
305	miRNA-TThsa-miR-367.modified	hHM044849
2993	miRNA-TThsa-miR-367.modified	hHM044849
5681	miRNA-TThsa-miR-367.modified	hHM044849
306	miRNA-TThsa-miR-368.modified	hHM044850
2994	miRNA-TThsa-miR-368.modified	hHM044850
5682	miRNA-TThsa-miR-368.modified	hHM044850
307	miRNA-TThsa-miR-369.modified	hHM044851
2995	miRNA-TThsa-miR-369.modified	hHM044851
5683	miRNA-TThsa-miR-369.modified	hHM044851
308	miRNA-TThsa-miR-370.modified	hHM044852
2996	miRNA-TThsa-miR-370.modified	hHM044852
5684	miRNA-TThsa-miR-370.modified	hHM044852
309	miRNA-TThsa-miR-371.modified	hHM044853
2997	miRNA-TThsa-miR-371.modified	hHM044853
5685	miRNA-TThsa-miR-371.modified	hHM044853
310	miRNA-TThsa-miR-372.modified	hHM044854
2998	miRNA-TThsa-miR-372.modified	hHM044854
5686	miRNA-TThsa-miR-372.modified	hHM044854
311	miRNA-TThsa-miR-373.modified	hHM044855
2999	miRNA-TThsa-miR-373.modified	hHM044855
5687	miRNA-TThsa-miR-373.modified	hHM044855
312	miRNA-TThsa-miR-373*.modified	hHM044856
3000	miRNA-TThsa-miR-373*.modified	hHM044856
5688	miRNA-TThsa-miR-373*.modified	hHM044856
313	miRNA-TThsa-miR-374.modified	hHM044857
3001	miRNA-TThsa-miR-374.modified	hHM044857
5689	miRNA-TThsa-miR-374.modified	hHM044857
314	miRNA-TThsa-miR-340.modified	hHM044858
3002	miRNA-TThsa-miR-340.modified	hHM044858
5690	miRNA-TThsa-miR-340.modified	hHM044858
315	miRNA-TThsa-miR-330.modified	hHM044859
3003	miRNA-TThsa-miR-330.modified	hHM044859
5691	miRNA-TThsa-miR-330.modified	hHM044859
316	miRNA-TThsa-miR-328.modified	hHM044860
3004	miRNA-TThsa-miR-328.modified	hHM044860
5692	miRNA-TThsa-miR-328.modified	hHM044860
317	miRNA-TThsa-miR-342.modified	hHM044861
3005	miRNA-TThsa-miR-342.modified	hHM044861
5693	miRNA-TThsa-miR-342.modified	hHM044861
318	miRNA-TThsa-miR-337.modified	hHM044862
3006	miRNA-TThsa-miR-337.modified	hHM044862
5694	miRNA-TThsa-miR-337.modified	hHM044862
319	miRNA-TThsa-miR-323.modified	hHM044863
3007	miRNA-TThsa-miR-323.modified	hHM044863
5695	miRNA-TThsa-miR-323.modified	hHM044863
320	miRNA-TThsa-miR-326.modified	hHM044864
3008	miRNA-TThsa-miR-326.modified	hHM044864
5696	miRNA-TThsa-miR-326.modified	hHM044864
321	miRNA-TThsa-miR-151.modified	hHM044865
3009	miRNA-TThsa-miR-151.modified	hHM044865
5697	miRNA-TThsa-miR-151.modified	hHM044865
322	miRNA-TThsa-miR-135b.modified	hHM044866
3010	miRNA-TThsa-miR-135b.modified	hHM044866
5698	miRNA-TThsa-miR-135b.modified	hHM044866
323	miRNA-TThsa-miR-148b.modified	hHM044867
3011	miRNA-TThsa-miR-148b.modified	hHM044867
5699	miRNA-TThsa-miR-148b.modified	hHM044867
324	miRNA-TThsa-miR-331.modified	hHM044868
3012	miRNA-TThsa-miR-331.modified	hHM044868
5700	miRNA-TThsa-miR-331.modified	hHM044868
325	miRNA-TThsa-miR-324-3p.modified	hHM044869
3013	miRNA-TThsa-miR-324-3p.modified	hHM044869
5701	miRNA-TThsa-miR-324-3p.modified	hHM044869
326	miRNA-TThsa-miR-324-5p.modified	hHM044870
3014	miRNA-TThsa-miR-324-5p.modified	hHM044870
5702	miRNA-TThsa-miR-324-5p.modified	hHM044870
327	miRNA-TThsa-miR-338.modified	hHM044871
3015	miRNA-TThsa-miR-338.modified	hHM044871
5703	miRNA-TThsa-miR-338.modified	hHM044871
328	miRNA-TThsa-miR-339.modified	hHM044872
3016	miRNA-TThsa-miR-339.modified	hHM044872
5704	miRNA-TThsa-miR-339.modified	hHM044872
329	miRNA-TThsa-miR-335.modified	hHM044873
3017	miRNA-TThsa-miR-335.modified	hHM044873
5705	miRNA-TThsa-miR-335.modified	hHM044873
330	miRNA-TThsa-miR-133b.modified	hHM044874
3018	miRNA-TThsa-miR-133b.modified	hHM044874
5706	miRNA-TThsa-miR-133b.modified	hHM044874
331	miRNA-TThsa-miR-325.modified	hHM044875
3019	miRNA-TThsa-miR-325.modified	hHM044875
5707	miRNA-TThsa-miR-325.modified	hHM044875
332	miRNA-TThsa-miR-345.modified	hHM044876
3020	miRNA-TThsa-miR-345.modified	hHM044876
5708	miRNA-TThsa-miR-345.modified	hHM044876
333	miRNA-TThsa-miR-346.modified	hHM044877
3021	miRNA-TThsa-miR-346.modified	hHM044877
5709	miRNA-TThsa-miR-346.modified	hHM044877
334	miRNA-TThsa-miR-196b.modified	hHM044878
3022	miRNA-TThsa-miR-196b.modified	hHM044878
5710	miRNA-TThsa-miR-196b.modified	hHM044878
335	miRNA-TThsa-miR-108.modified	hHM044879
3023	miRNA-TThsa-miR-108.modified	hHM044879
5711	miRNA-TThsa-miR-108.modified	hHM044879
336	miRNA-TThsa-let-7a.modified	hHM044880
3024	miRNA-TThsa-let-7a.modified	hHM044880
5712	miRNA-TThsa-let-7a.modified	hHM044880
337	miRNA-TThsa-let-7b.modified	hHM044881
3025	miRNA-TThsa-let-7b.modified	hHM044881
5713	miRNA-TThsa-let-7b.modified	hHM044881
338	miRNA-TThsa-let-7c.modified	hHM044882
3026	miRNA-TThsa-let-7c.modified	hHM044882
5714	miRNA-TThsa-let-7c.modified	hHM044882
339	miRNA-TThsa-let-7d.modified	hHM044883
3027	miRNA-TThsa-let-7d.modified	hHM044883
5715	miRNA-TThsa-let-7d.modified	hHM044883
340	miRNA-TThsa-let-7e.modified	hHM044884
3028	miRNA-TThsa-let-7e.modified	hHM044884
5716	miRNA-TThsa-let-7e.modified	hHM044884
341	miRNA-TThsa-let-7f.modified	hHM044885
3029	miRNA-TThsa-let-7f.modified	hHM044885
5717	miRNA-TThsa-let-7f.modified	hHM044885
342	miRNA-TThsa-miR-15a.modified	hHM044886
3030	miRNA-TThsa-miR-15a.modified	hHM044886
5718	miRNA-TThsa-miR-15a.modified	hHM044886
343	miRNA-TThsa-miR-16.modified	hHM044887
3031	miRNA-TThsa-miR-16.modified	hHM044887
5719	miRNA-TThsa-miR-16.modified	hHM044887
344	miRNA-TThsa-miR-17-3p.modified	hHM044888
3032	miRNA-TThsa-miR-17-3p.modified	hHM044888
5720	miRNA-TThsa-miR-17-3p.modified	hHM044888
345	miRNA-TThsa-miR-17-5p.modified	hHM044889
3033	miRNA-TThsa-miR-17-5p.modified	hHM044889
5721	miRNA-TThsa-miR-17-5p.modified	hHM044889
346	miRNA-TThsa-miR-18.modified	hHM044890
3034	miRNA-TThsa-miR-18.modified	hHM044890
5722	miRNA-TThsa-miR-18.modified	hHM044890
347	miRNA-TThsa-miR-19a.modified	hHM044891
3035	miRNA-TThsa-miR-19a.modified	hHM044891
5723	miRNA-TThsa-miR-19a.modified	hHM044891
348	miRNA-TThsa-miR-19b.modified	hHM044892
3036	miRNA-TThsa-miR-19b.modified	hHM044892
5724	miRNA-TThsa-miR-19b.modified	hHM044892
349	miRNA-TThsa-miR-20.modified	hHM044893
3037	miRNA-TThsa-miR-20.modified	hHM044893
5725	miRNA-TThsa-miR-20.modified	hHM044893
350	miRNA-TThsa-miR-21.modified	hHM044894
3038	miRNA-TThsa-miR-21.modified	hHM044894
5726	miRNA-TThsa-miR-21.modified	hHM044894
351	miRNA-TThsa-miR-22.modified	hHM044895
3039	miRNA-TThsa-miR-22.modified	hHM044895
5727	miRNA-TThsa-miR-22.modified	hHM044895
352	miRNA-TThsa-miR-23a.modified	hHM044896
3040	miRNA-TThsa-miR-23a.modified	hHM044896
5728	miRNA-TThsa-miR-23a.modified	hHM044896
353	miRNA-TThsa-miR-189.modified	hHM044897
3041	miRNA-TThsa-miR-189.modified	hHM044897
5729	miRNA-TThsa-miR-189.modified	hHM044897
354	miRNA-TThsa-miR-24.modified	hHM044898
3042	miRNA-TThsa-miR-24.modified	hHM044898
5730	miRNA-TThsa-miR-24.modified	hHM044898
355	miRNA-TThsa-miR-25.modified	hHM044899
3043	miRNA-TThsa-miR-25.modified	hHM044899
5731	miRNA-TThsa-miR-25.modified	hHM044899
356	miRNA-TThsa-miR-26a.modified	hHM044900
3044	miRNA-TThsa-miR-26a.modified	hHM044900
5732	miRNA-TThsa-miR-26a.modified	hHM044900
357	miRNA-TThsa-miR-26b.modified	hHM044901
3045	miRNA-TThsa-miR-26b.modified	hHM044901
5733	miRNA-TThsa-miR-26b.modified	hHM044901
358	miRNA-TThsa-miR-27a.modified	hHM044902
3046	miRNA-TThsa-miR-27a.modified	hHM044902
5734	miRNA-TThsa-miR-27a.modified	hHM044902
359	miRNA-TThsa-miR-28.modified	hHM044903
3047	miRNA-TThsa-miR-28.modified	hHM044903
5735	miRNA-TThsa-miR-28.modified	hHM044903
360	miRNA-TThsa-miR-29a.modified	hHM044904
3048	miRNA-TThsa-miR-29a.modified	hHM044904
5736	miRNA-TThsa-miR-29a.modified	hHM044904
361	miRNA-TThsa-miR-30a-3p.modified	hHM044905
3049	miRNA-TThsa-miR-30a-3p.modified	hHM044905
5737	miRNA-TThsa-miR-30a-3p.modified	hHM044905
362	miRNA-TThsa-miR-30a-5p.modified	hHM044906
3050	miRNA-TThsa-miR-30a-5p.modified	hHM044906
5738	miRNA-TThsa-miR-30a-5p.modified	hHM044906
363	miRNA-TThsa-miR-31.modified	hHM044907
3051	miRNA-TThsa-miR-31.modified	hHM044907
5739	miRNA-TThsa-miR-31.modified	hHM044907
364	miRNA-TThsa-miR-32.modified	hHM044908
3052	miRNA-TThsa-miR-32.modified	hHM044908
5740	miRNA-TThsa-miR-32.modified	hHM044908
365	miRNA-TThsa-miR-33.modified	hHM044909
3053	miRNA-TThsa-miR-33.modified	hHM044909
5741	miRNA-TThsa-miR-33.modified	hHM044909
366	miRNA-TThsa-miR-92.modified	hHM044910
3054	miRNA-TThsa-miR-92.modified	hHM044910
5742	miRNA-TThsa-miR-92.modified	hHM044910
367	miRNA-TThsa-miR-93.modified	hHM044911
3055	miRNA-TThsa-miR-93.modified	hHM044911
5743	miRNA-TThsa-miR-93.modified	hHM044911
368	miRNA-TThsa-miR-95.modified	hHM044912
3056	miRNA-TThsa-miR-95.modified	hHM044912
5744	miRNA-TThsa-miR-95.modified	hHM044912
369	miRNA-TThsa-miR-96.modified	hHM044913
3057	miRNA-TThsa-miR-96.modified	hHM044913
5745	miRNA-TThsa-miR-96.modified	hHM044913
370	miRNA-TThsa-miR-98.modified	hHM044914
3058	miRNA-TThsa-miR-98.modified	hHM044914
5746	miRNA-TThsa-miR-98.modified	hHM044914
371	miRNA-TThsa-miR-99a.modified	hHM044915
3059	miRNA-TThsa-miR-99a.modified	hHM044915
5747	miRNA-TThsa-miR-99a.modified	hHM044915
372	miRNA-TThsa-miR-100.modified	hHM044916
3060	miRNA-TThsa-miR-100.modified	hHM044916
5748	miRNA-TThsa-miR-100.modified	hHM044916
373	miRNA-TThsa-miR-101.modified	hHM044917
3061	miRNA-TThsa-miR-101.modified	hHM044917
5749	miRNA-TThsa-miR-101.modified	hHM044917
374	miRNA-TThsa-miR-29b.modified	hHM044918
3062	miRNA-TThsa-miR-29b.modified	hHM044918
5750	miRNA-TThsa-miR-29b.modified	hHM044918
375	miRNA-TThsa-miR-103.modified	hHM044919
3063	miRNA-TThsa-miR-103.modified	hHM044919
5751	miRNA-TThsa-miR-103.modified	hHM044919
376	miRNA-TThsa-miR-105.modified	hHM044920
3064	miRNA-TThsa-miR-105.modified	hHM044920
5752	miRNA-TThsa-miR-105.modified	hHM044920
377	miRNA-TThsa-miR-106a.modified	hHM044921
3065	miRNA-TThsa-miR-106a.modified	hHM044921
5753	miRNA-TThsa-miR-106a.modified	hHM044921
378	miRNA-TThsa-miR-107.modified	hHM044922
3066	miRNA-TThsa-miR-107.modified	hHM044922
5754	miRNA-TThsa-miR-107.modified	hHM044922
379	miRNA-TThsa-miR-192.modified	hHM044923
3067	miRNA-TThsa-miR-192.modified	hHM044923
5755	miRNA-TThsa-miR-192.modified	hHM044923
380	miRNA-TThsa-miR-196a.modified	hHM044924
3068	miRNA-TThsa-miR-196a.modified	hHM044924
5756	miRNA-TThsa-miR-196a.modified	hHM044924
381	miRNA-TThsa-miR-197.modified	hHM044925
3069	miRNA-TThsa-miR-197.modified	hHM044925
5757	miRNA-TThsa-miR-197.modified	hHM044925
382	miRNA-TThsa-miR-198.modified	hHM044926
3070	miRNA-TThsa-miR-198.modified	hHM044926
5758	miRNA-TThsa-miR-198.modified	hHM044926
383	miRNA-TThsa-miR-199a.modified	hHM044927
3071	miRNA-TThsa-miR-199a.modified	hHM044927
5759	miRNA-TThsa-miR-199a.modified	hHM044927
384	miRNA-TThsa-miR-199a*.modified	hHM044928
3072	miRNA-TThsa-miR-199a*.modified	hHM044928
5760	miRNA-TThsa-miR-199a*.modified	hHM044928
385	miRNA-TThsa-miR-208.modified	hHM044929
3073	miRNA-TThsa-miR-208.modified	hHM044929
5761	miRNA-TThsa-miR-208.modified	hHM044929
386	miRNA-TThsa-miR-129.modified	hHM044930
3074	miRNA-TThsa-miR-129.modified	hHM044930
5762	miRNA-TThsa-miR-129.modified	hHM044930
387	miRNA-TThsa-miR-148a.modified	hHM044931
3075	miRNA-TThsa-miR-148a.modified	hHM044931
5763	miRNA-TThsa-miR-148a.modified	hHM044931
388	miRNA-TThsa-miR-30c.modified	hHM044932
3076	miRNA-TThsa-miR-30c.modified	hHM044932
5764	miRNA-TThsa-miR-30c.modified	hHM044932
389	miRNA-TThsa-miR-30d.modified	hHM044933
3077	miRNA-TThsa-miR-30d.modified	hHM044933
5765	miRNA-TThsa-miR-30d.modified	hHM044933
390	miRNA-TThsa-miR-139.modified	hHM044934
3078	miRNA-TThsa-miR-139.modified	hHM044934
5766	miRNA-TThsa-miR-139.modified	hHM044934
391	miRNA-TThsa-miR-147.modified	hHM044935
3079	miRNA-TThsa-miR-147.modified	hHM044935
5767	miRNA-TThsa-miR-147.modified	hHM044935
392	miRNA-TThsa-miR-7.modified	hHM044936
3080	miRNA-TThsa-miR-7.modified	hHM044936
5768	miRNA-TThsa-miR-7.modified	hHM044936
393	miRNA-TThsa-miR-10a.modified	hHM044937
3081	miRNA-TThsa-miR-10a.modified	hHM044937
5769	miRNA-TThsa-miR-10a.modified	hHM044937
394	miRNA-TThsa-miR-10b.modified	hHM044938
3082	miRNA-TThsa-miR-10b.modified	hHM044938
5770	miRNA-TThsa-miR-10b.modified	hHM044938
395	miRNA-TThsa-miR-34a.modified	hHM044939
3083	miRNA-TThsa-miR-34a.modified	hHM044939
5771	miRNA-TThsa-miR-34a.modified	hHM044939
396	miRNA-TThsa-miR-181a.modified	hHM044940
3084	miRNA-TThsa-miR-181a.modified	hHM044940
5772	miRNA-TThsa-miR-181a.modified	hHM044940
397	miRNA-TThsa-miR-181b.modified	hHM044941
3085	miRNA-TThsa-miR-181b.modified	hHM044941
5773	miRNA-TThsa-miR-181b.modified	hHM044941
398	miRNA-TThsa-miR-181c.modified	hHM044942
3086	miRNA-TThsa-miR-181c.modified	hHM044942
5774	miRNA-TThsa-miR-181c.modified	hHM044942
399	miRNA-TThsa-miR-182.modified	hHM044943
3087	miRNA-TThsa-miR-182.modified	hHM044943
5775	miRNA-TThsa-miR-182.modified	hHM044943
400	miRNA-TThsa-miR-182*.modified	hHM044944
3088	miRNA-TThsa-miR-182*.modified	hHM044944
5776	miRNA-TThsa-miR-182*.modified	hHM044944
401	miRNA-TThsa-miR-183.modified	hHM044945
3089	miRNA-TThsa-miR-183.modified	hHM044945
5777	miRNA-TThsa-miR-183.modified	hHM044945
402	miRNA-TThsa-miR-187.modified	hHM044946
3090	miRNA-TThsa-miR-187.modified	hHM044946
5778	miRNA-TThsa-miR-187.modified	hHM044946
403	miRNA-TThsa-miR-199b.modified	hHM044947
3091	miRNA-TThsa-miR-199b.modified	hHM044947
5779	miRNA-TThsa-miR-199b.modified	hHM044947
404	miRNA-TThsa-miR-203.modified	hHM044948
3092	miRNA-TThsa-miR-203.modified	hHM044948
5780	miRNA-TThsa-miR-203.modified	hHM044948
405	miRNA-TThsa-miR-204.modified	hHM044949
3093	miRNA-TThsa-miR-204.modified	hHM044949
5781	miRNA-TThsa-miR-204.modified	hHM044949
406	miRNA-TThsa-miR-205.modified	hHM044950
3094	miRNA-TThsa-miR-205.modified	hHM044950
5782	miRNA-TThsa-miR-205.modified	hHM044950
407	miRNA-TThsa-miR-210.modified	hHM044951
3095	miRNA-TThsa-miR-210.modified	hHM044951
5783	miRNA-TThsa-miR-210.modified	hHM044951
408	miRNA-TThsa-miR-211.modified	hHM044952
3096	miRNA-TThsa-miR-211.modified	hHM044952
5784	miRNA-TThsa-miR-211.modified	hHM044952
409	miRNA-TThsa-miR-212.modified	hHM044953
3097	miRNA-TThsa-miR-212.modified	hHM044953
5785	miRNA-TThsa-miR-212.modified	hHM044953
410	miRNA-TThsa-miR-213.modified	hHM044954
3098	miRNA-TThsa-miR-213.modified	hHM044954
5786	miRNA-TThsa-miR-213.modified	hHM044954
411	miRNA-TThsa-miR-214.modified	hHM044955
3099	miRNA-TThsa-miR-214.modified	hHM044955
5787	miRNA-TThsa-miR-214.modified	hHM044955
412	miRNA-TThsa-miR-215.modified	hHM044956
3100	miRNA-TThsa-miR-215.modified	hHM044956
5788	miRNA-TThsa-miR-215.modified	hHM044956
413	miRNA-TThsa-miR-216.modified	hHM044957
3101	miRNA-TThsa-miR-216.modified	hHM044957
5789	miRNA-TThsa-miR-216.modified	hHM044957
414	miRNA-TThsa-miR-217.modified	hHM044958
3102	miRNA-TThsa-miR-217.modified	hHM044958
5790	miRNA-TThsa-miR-217.modified	hHM044958
415	miRNA-TThsa-miR-218.modified	hHM044959
3103	miRNA-TThsa-miR-218.modified	hHM044959
5791	miRNA-TThsa-miR-218.modified	hHM044959
416	miRNA-TThsa-miR-219.modified	hHM044960
3104	miRNA-TThsa-miR-219.modified	hHM044960
5792	miRNA-TThsa-miR-219.modified	hHM044960
417	miRNA-TThsa-miR-220.modified	hHM044961
3105	miRNA-TThsa-miR-220.modified	hHM044961
5793	miRNA-TThsa-miR-220.modified	hHM044961
418	miRNA-TThsa-miR-221.modified	hHM044962
3106	miRNA-TThsa-miR-221.modified	hHM044962
5794	miRNA-TThsa-miR-221.modified	hHM044962
419	miRNA-TThsa-miR-222.modified	hHM044963
3107	miRNA-TThsa-miR-222.modified	hHM044963
5795	miRNA-TThsa-miR-222.modified	hHM044963
420	miRNA-TThsa-miR-223.modified	hHM044964
3108	miRNA-TThsa-miR-223.modified	hHM044964
5796	miRNA-TThsa-miR-223.modified	hHM044964
421	miRNA-TThsa-miR-224.modified	hHM044965
3109	miRNA-TThsa-miR-224.modified	hHM044965
5797	miRNA-TThsa-miR-224.modified	hHM044965
422	miRNA-TThsa-miR-200b.modified	hHM044966
3110	miRNA-TThsa-miR-200b.modified	hHM044966
5798	miRNA-TThsa-miR-200b.modified	hHM044966
423	miRNA-TThsa-let-7g.modified	hHM044967
3111	miRNA-TThsa-let-7g.modified	hHM044967
5799	miRNA-TThsa-let-7g.modified	hHM044967
424	miRNA-TThsa-let-7i.modified	hHM044968
3112	miRNA-TThsa-let-7i.modified	hHM044968
5800	miRNA-TThsa-let-7i.modified	hHM044968
425	miRNA-TThsa-miR-1.modified	hHM044969
3113	miRNA-TThsa-miR-1.modified	hHM044969
5801	miRNA-TThsa-miR-1.modified	hHM044969
426	miRNA-TThsa-miR-15b.modified	hHM044970
3114	miRNA-TThsa-miR-15b.modified	hHM044970
5802	miRNA-TThsa-miR-15b.modified	hHM044970
427	miRNA-TThsa-miR-23b.modified	hHM044971
3115	miRNA-TThsa-miR-23b.modified	hHM044971
5803	miRNA-TThsa-miR-23b.modified	hHM044971
428	miRNA-TThsa-miR-27b.modified	hHM044972
3116	miRNA-TThsa-miR-27b.modified	hHM044972
5804	miRNA-TThsa-miR-27b.modified	hHM044972
429	miRNA-TThsa-miR-30b.modified	hHM044973
3117	miRNA-TThsa-miR-30b.modified	hHM044973
5805	miRNA-TThsa-miR-30b.modified	hHM044973
430	miRNA-TThsa-miR-122a.modified	hHM044974
3118	miRNA-TThsa-miR-122a.modified	hHM044974
5806	miRNA-TThsa-miR-122a.modified	hHM044974
431	miRNA-TThsa-miR-124a.modified	hHM044975
3119	miRNA-TThsa-miR-124a.modified	hHM044975
5807	miRNA-TThsa-miR-124a.modified	hHM044975
432	miRNA-TThsa-miR-125b.modified	hHM044976
3120	miRNA-TThsa-miR-125b.modified	hHM044976
5808	miRNA-TThsa-miR-125b.modified	hHM044976
433	miRNA-TThsa-miR-128a.modified	hHM044977
3121	miRNA-TThsa-miR-128a.modified	hHM044977
5809	miRNA-TThsa-miR-128a.modified	hHM044977
434	miRNA-TThsa-miR-130a.modified	hHM044978
3122	miRNA-TThsa-miR-130a.modified	hHM044978
5810	miRNA-TThsa-miR-130a.modified	hHM044978
435	miRNA-TThsa-miR-132.modified	hHM044979
3123	miRNA-TThsa-miR-132.modified	hHM044979
5811	miRNA-TThsa-miR-132.modified	hHM044979
436	miRNA-TThsa-miR-133a.modified	hHM044980
3124	miRNA-TThsa-miR-133a.modified	hHM044980
5812	miRNA-TThsa-miR-133a.modified	hHM044980
437	miRNA-TThsa-miR-135a.modified	hHM044981
3125	miRNA-TThsa-miR-135a.modified	hHM044981
5813	miRNA-TThsa-miR-135a.modified	hHM044981
438	miRNA-TThsa-miR-137.modified	hHM044982
3126	miRNA-TThsa-miR-137.modified	hHM044982
5814	miRNA-TThsa-miR-137.modified	hHM044982
439	miRNA-TThsa-miR-138.modified	hHM044983
3127	miRNA-TThsa-miR-138.modified	hHM044983
5815	miRNA-TThsa-miR-138.modified	hHM044983
440	miRNA-TThsa-miR-140.modified	hHM044984
3128	miRNA-TThsa-miR-140.modified	hHM044984
5816	miRNA-TThsa-miR-140.modified	hHM044984
441	miRNA-TThsa-miR-141.modified	hHM044985
3129	miRNA-TThsa-miR-141.modified	hHM044985
5817	miRNA-TThsa-miR-141.modified	hHM044985
442	miRNA-TThsa-miR-142-3p.modified	hHM044986
3130	miRNA-TThsa-miR-142-3p.modified	hHM044986
5818	miRNA-TThsa-miR-142-3p.modified	hHM044986
443	miRNA-TThsa-miR-142-5p.modified	hHM044987
3131	miRNA-TThsa-miR-142-5p.modified	hHM044987
5819	miRNA-TThsa-miR-142-5p.modified	hHM044987
444	miRNA-TThsa-miR-143.modified	hHM044988
3132	miRNA-TThsa-miR-143.modified	hHM044988
5820	miRNA-TThsa-miR-143.modified	hHM044988
445	miRNA-TThsa-miR-144.modified	hHM044989
3133	miRNA-TThsa-miR-144.modified	hHM044989
5821	miRNA-TThsa-miR-144.modified	hHM044989
446	miRNA-TThsa-miR-145.modified	hHM044990
3134	miRNA-TThsa-miR-145.modified	hHM044990
5822	miRNA-TThsa-miR-145.modified	hHM044990
447	miRNA-TThsa-miR-152.modified	hHM044991
3135	miRNA-TThsa-miR-152.modified	hHM044991
5823	miRNA-TThsa-miR-152.modified	hHM044991
448	miRNA-TThsa-miR-153.modified	hHM044992
3136	miRNA-TThsa-miR-153.modified	hHM044992
5824	miRNA-TThsa-miR-153.modified	hHM044992
449	miRNA-TThsa-miR-191.modified	hHM044993
3137	miRNA-TThsa-miR-191.modified	hHM044993
5825	miRNA-TThsa-miR-191.modified	hHM044993
450	miRNA-TThsa-miR-9.modified	hHM044994
3138	miRNA-TThsa-miR-9.modified	hHM044994
5826	miRNA-TThsa-miR-9.modified	hHM044994
451	miRNA-TThsa-miR-9*.modified	hHM044995
3139	miRNA-TThsa-miR-9*.modified	hHM044995
5827	miRNA-TThsa-miR-9*.modified	hHM044995
452	miRNA-TThsa-miR-125a.modified	hHM044996
3140	miRNA-TThsa-miR-125a.modified	hHM044996
5828	miRNA-TThsa-miR-125a.modified	hHM044996
453	miRNA-TThsa-miR-126.modified	hHM044997
3141	miRNA-TThsa-miR-126.modified	hHM044997
5829	miRNA-TThsa-miR-126.modified	hHM044997
454	miRNA-TThsa-miR-126*.modified	hHM044998
3142	miRNA-TThsa-miR-126*.modified	hHM044998
5830	miRNA-TThsa-miR-126*.modified	hHM044998
455	miRNA-TThsa-miR-127.modified	hHM044999
3143	miRNA-TThsa-miR-127.modified	hHM044999
5831	miRNA-TThsa-miR-127.modified	hHM044999
456	miRNA-TThsa-miR-134.modified	hHM045000
3144	miRNA-TThsa-miR-134.modified	hHM045000
5832	miRNA-TThsa-miR-134.modified	hHM045000
457	miRNA-TThsa-miR-136.modified	hHM045001
3145	miRNA-TThsa-miR-136.modified	hHM045001
5833	miRNA-TThsa-miR-136.modified	hHM045001
458	miRNA-TThsa-miR-146.modified	hHM045002
3146	miRNA-TThsa-miR-146.modified	hHM045002
5834	miRNA-TThsa-miR-146.modified	hHM045002
459	miRNA-TThsa-miR-149.modified	hHM045003
3147	miRNA-TThsa-miR-149.modified	hHM045003
5835	miRNA-TThsa-miR-149.modified	hHM045003
460	miRNA-TThsa-miR-150.modified	hHM045004
3148	miRNA-TThsa-miR-150.modified	hHM045004
5836	miRNA-TThsa-miR-150.modified	hHM045004
461	miRNA-TThsa-miR-154.modified	hHM045005
3149	miRNA-TThsa-miR-154.modified	hHM045005
5837	miRNA-TThsa-miR-154.modified	hHM045005
462	miRNA-TThsa-miR-154*.modified	hHM045006
3150	miRNA-TThsa-miR-154*.modified	hHM045006
5838	miRNA-TThsa-miR-154*.modified	hHM045006
463	miRNA-TThsa-miR-184.modified	hHM045007
3151	miRNA-TThsa-miR-184.modified	hHM045007
5839	miRNA-TThsa-miR-184.modified	hHM045007
464	miRNA-TThsa-miR-185.modified	hHM045008
3152	miRNA-TThsa-miR-185.modified	hHM045008
5840	miRNA-TThsa-miR-185.modified	hHM045008
465	miRNA-TThsa-miR-186.modified	hHM045009
3153	miRNA-TThsa-miR-186.modified	hHM045009
5841	miRNA-TThsa-miR-186.modified	hHM045009
466	miRNA-TThsa-miR-188.modified	hHM045010
3154	miRNA-TThsa-miR-188.modified	hHM045010
5842	miRNA-TThsa-miR-188.modified	hHM045010
467	miRNA-TThsa-miR-190.modified	hHM045011
3155	miRNA-TThsa-miR-190.modified	hHM045011
5843	miRNA-TThsa-miR-190.modified	hHM045011
468	miRNA-TThsa-miR-193.modified	hHM045012
3156	miRNA-TThsa-miR-193.modified	hHM045012
5844	miRNA-TThsa-miR-193.modified	hHM045012
469	miRNA-TThsa-miR-194.modified	hHM045013
3157	miRNA-TThsa-miR-194.modified	hHM045013
5845	miRNA-TThsa-miR-194.modified	hHM045013
470	miRNA-TThsa-miR-195.modified	hHM045014
3158	miRNA-TThsa-miR-195.modified	hHM045014
5846	miRNA-TThsa-miR-195.modified	hHM045014
471	miRNA-TThsa-miR-206.modified	hHM045015
3159	miRNA-TThsa-miR-206.modified	hHM045015
5847	miRNA-TThsa-miR-206.modified	hHM045015
472	miRNA-TThsa-miR-320.modified	hHM045016
3160	miRNA-TThsa-miR-320.modified	hHM045016
5848	miRNA-TThsa-miR-320.modified	hHM045016
473	miRNA-TThsa-miR-200c.modified	hHM045017
3161	miRNA-TThsa-miR-200c.modified	hHM045017
5849	miRNA-TThsa-miR-200c.modified	hHM045017
474	miRNA-TThsa-miR-155.modified	hHM045018
3162	miRNA-TThsa-miR-155.modified	hHM045018
5850	miRNA-TThsa-miR-155.modified	hHM045018
475	miRNA-TThsa-miR-128b.modified	hHM045019
3163	miRNA-TThsa-miR-128b.modified	hHM045019
5851	miRNA-TThsa-miR-128b.modified	hHM045019
476	miRNA-TThsa-miR-106b.modified	hHM045020
3164	miRNA-TThsa-miR-106b.modified	hHM045020
5852	miRNA-TThsa-miR-106b.modified	hHM045020
477	miRNA-TThsa-miR-29c.modified	hHM045021
3165	miRNA-TThsa-miR-29c.modified	hHM045021
5853	miRNA-TThsa-miR-29c.modified	hHM045021
478	miRNA-TThsa-miR-200a.modified	hHM045022
3166	miRNA-TThsa-miR-200a.modified	hHM045022
5854	miRNA-TThsa-miR-200a.modified	hHM045022
479	miRNA-TThsa-miR-302a.modified	hHM045023
3167	miRNA-TThsa-miR-302a.modified	hHM045023
5855	miRNA-TThsa-miR-302a.modified	hHM045023
480	miRNA-TThsa-miR-302a*.modified	hHM045024
3168	miRNA-TThsa-miR-302a*.modified	hHM045024
5856	miRNA-TThsa-miR-302a*.modified	hHM045024
481	miRNA-TThsa-miR-34b.modified	hHM045025
3169	miRNA-TThsa-miR-34b.modified	hHM045025
5857	miRNA-TThsa-miR-34b.modified	hHM045025
482	miRNA-TThsa-miR-34c.modified	hHM045026
3170	miRNA-TThsa-miR-34c.modified	hHM045026
5858	miRNA-TThsa-miR-34c.modified	hHM045026
483	miRNA-TThsa-miR-299.modified	hHM045027
3171	miRNA-TThsa-miR-299.modified	hHM045027
5859	miRNA-TThsa-miR-299.modified	hHM045027
484	miRNA-TThsa-miR-301.modified	hHM045028
3172	miRNA-TThsa-miR-301.modified	hHM045028
5860	miRNA-TThsa-miR-301.modified	hHM045028
485	miRNA-TThsa-miR-99b.modified	hHM045029
3173	miRNA-TThsa-miR-99b.modified	hHM045029
5861	miRNA-TThsa-miR-99b.modified	hHM045029
486	miRNA-TThsa-miR-296.modified	hHM045030
3174	miRNA-TThsa-miR-296.modified	hHM045030
5862	miRNA-TThsa-miR-296.modified	hHM045030
487	miRNA-TThsa-miR-130b.modified	hHM045031
3175	miRNA-TThsa-miR-130b.modified	hHM045031
5863	miRNA-TThsa-miR-130b.modified	hHM045031
488	miRNA-TThsa-miR-30e.modified	hHM045032
3176	miRNA-TThsa-miR-30e.modified	hHM045032
5864	miRNA-TThsa-miR-30e.modified	hHM045032
489	miRNA-TThsa-miR-302b.modified	hHM045033
3177	miRNA-TThsa-miR-302b.modified	hHM045033
5865	miRNA-TThsa-miR-302b.modified	hHM045033
490	miRNA-TThsa-miR-302b*.modified	hHM045034
3178	miRNA-TThsa-miR-302b*.modified	hHM045034
5866	miRNA-TThsa-miR-302b*.modified	hHM045034
491	miRNA-TThsa-miR-302c.modified	hHM045035
3179	miRNA-TThsa-miR-302c.modified	hHM045035
5867	miRNA-TThsa-miR-302c.modified	hHM045035
492	miRNA-TThsa-miR-302c*.modified	hHM045036
3180	miRNA-TThsa-miR-302c*.modified	hHM045036
5868	miRNA-TThsa-miR-302c*.modified	hHM045036
493	miRNA-TThsa-miR-302d.modified	hHM045037
3181	miRNA-TThsa-miR-302d.modified	hHM045037
5869	miRNA-TThsa-miR-302d.modified	hHM045037
494	miRNA-TThsa-miR-367.modified	hHM045038
3182	miRNA-TThsa-miR-367.modified	hHM045038
5870	miRNA-TThsa-miR-367.modified	hHM045038
495	miRNA-TThsa-miR-368.modified	hHM045039
3183	miRNA-TThsa-miR-368.modified	hHM045039
5871	miRNA-TThsa-miR-368.modified	hHM045039
496	miRNA-TThsa-miR-369.modified	hHM045040
3184	miRNA-TThsa-miR-369.modified	hHM045040
5872	miRNA-TThsa-miR-369.modified	hHM045040
497	miRNA-TThsa-miR-370.modified	hHM045041
3185	miRNA-TThsa-miR-370.modified	hHM045041
5873	miRNA-TThsa-miR-370.modified	hHM045041
498	miRNA-TThsa-miR-371.modified	hHM045042
3186	miRNA-TThsa-miR-371.modified	hHM045042
5874	miRNA-TThsa-miR-371.modified	hHM045042
499	miRNA-TThsa-miR-372.modified	hHM045043
3187	miRNA-TThsa-miR-372.modified	hHM045043
5875	miRNA-TThsa-miR-372.modified	hHM045043
500	miRNA-TThsa-miR-373.modified	hHM045044
3188	miRNA-TThsa-miR-373.modified	hHM045044
5876	miRNA-TThsa-miR-373.modified	hHM045044
501	miRNA-TThsa-miR-373*.modified	hHM045045
3189	miRNA-TThsa-miR-373*.modified	hHM045045
5877	miRNA-TThsa-miR-373*.modified	hHM045045
502	miRNA-TThsa-miR-374.modified	hHM045046
3190	miRNA-TThsa-miR-374.modified	hHM045046
5878	miRNA-TThsa-miR-374.modified	hHM045046
503	miRNA-TThsa-miR-340.modified	hHM045047
3191	miRNA-TThsa-miR-340.modified	hHM045047
5879	miRNA-TThsa-miR-340.modified	hHM045047
504	miRNA-TThsa-miR-330.modified	hHM045048
3192	miRNA-TThsa-miR-330.modified	hHM045048
5880	miRNA-TThsa-miR-330.modified	hHM045048
505	miRNA-TThsa-miR-328.modified	hHM045049
3193	miRNA-TThsa-miR-328.modified	hHM045049
5881	miRNA-TThsa-miR-328.modified	hHM045049
506	miRNA-TThsa-miR-342.modified	hHM045050
3194	miRNA-TThsa-miR-342.modified	hHM045050
5882	miRNA-TThsa-miR-342.modified	hHM045050
507	miRNA-TThsa-miR-337.modified	hHM045051
3195	miRNA-TThsa-miR-337.modified	hHM045051
5883	miRNA-TThsa-miR-337.modified	hHM045051
508	miRNA-TThsa-miR-323.modified	hHM045052
3196	miRNA-TThsa-miR-323.modified	hHM045052
5884	miRNA-TThsa-miR-323.modified	hHM045052
509	miRNA-TThsa-miR-326.modified	hHM045053
3197	miRNA-TThsa-miR-326.modified	hHM045053
5885	miRNA-TThsa-miR-326.modified	hHM045053
510	miRNA-TThsa-miR-151.modified	hHM045054
3198	miRNA-TThsa-miR-151.modified	hHM045054
5886	miRNA-TThsa-miR-151.modified	hHM045054
511	miRNA-TThsa-miR-135b.modified	hHM045055
3199	miRNA-TThsa-miR-135b.modified	hHM045055
5887	miRNA-TThsa-miR-135b.modified	hHM045055
512	miRNA-TThsa-miR-148b.modified	hHM045056
3200	miRNA-TThsa-miR-148b.modified	hHM045056
5888	miRNA-TThsa-miR-148b.modified	hHM045056
513	miRNA-TThsa-miR-331.modified	hHM045057
3201	miRNA-TThsa-miR-331.modified	hHM045057
5889	miRNA-TThsa-miR-331.modified	hHM045057
514	miRNA-TThsa-miR-324-3p.modified	hHM045058
3202	miRNA-TThsa-miR-324-3p.modified	hHM045058
5890	miRNA-TThsa-miR-324-3p.modified	hHM045058
515	miRNA-TThsa-miR-324-5p.modified	hHM045059
3203	miRNA-TThsa-miR-324-5p.modified	hHM045059
5891	miRNA-TThsa-miR-324-5p.modified	hHM045059
516	miRNA-TThsa-miR-338.modified	hHM045060
3204	miRNA-TThsa-miR-338.modified	hHM045060
5892	miRNA-TThsa-miR-338.modified	hHM045060
517	miRNA-TThsa-miR-339.modified	hHM045061
3205	miRNA-TThsa-miR-339.modified	hHM045061
5893	miRNA-TThsa-miR-339.modified	hHM045061
518	miRNA-TThsa-miR-335.modified	hHM045062
3206	miRNA-TThsa-miR-335.modified	hHM045062
5894	miRNA-TThsa-miR-335.modified	hHM045062
519	miRNA-TThsa-miR-133b.modified	hHM045063
3207	miRNA-TThsa-miR-133b.modified	hHM045063
5895	miRNA-TThsa-miR-133b.modified	hHM045063
520	miRNA-TThsa-miR-325.modified	hHM045064
3208	miRNA-TThsa-miR-325.modified	hHM045064
5896	miRNA-TThsa-miR-325.modified	hHM045064
521	miRNA-TThsa-miR-345.modified	hHM045065
3209	miRNA-TThsa-miR-345.modified	hHM045065
5897	miRNA-TThsa-miR-345.modified	hHM045065
522	miRNA-TThsa-miR-346.modified	hHM045066
3210	miRNA-TThsa-miR-346.modified	hHM045066
5898	miRNA-TThsa-miR-346.modified	hHM045066
523	miRNA-TThsa-miR-196b.modified	hHM045067
3211	miRNA-TThsa-miR-196b.modified	hHM045067
5899	miRNA-TThsa-miR-196b.modified	hHM045067
524	miRNA-TThsa-miR-108.modified	hHM045068
3212	miRNA-TThsa-miR-108.modified	hHM045068
5900	miRNA-TThsa-miR-108.modified	hHM045068
525	BCR/TCRIGHA1||F||J00220||1||Immunoglobulin_296	hHO045069
3213	BCR/TCRIGHA1||F||J00220||1||Immunoglobulin_296	hHO045069
5901	BCR/TCRIGHA1||F||J00220||1||Immunoglobulin_296	hHO045069
526	BCR/TCRIGHA2||F||J00221||3||Immunoglobulin_576	hHO045070
3214	BCR/TCRIGHA2||F||J00221||3||Immunoglobulin_576	hHO045070
5902	BCR/TCRIGHA2||F||J00221||3||Immunoglobulin_576	hHO045070
527	BCR/TCRIGHD1-1||F||X97051||1||Immunoglobulin_224	hHO045071
3215	BCR/TCRIGHD1-1||F||X97051||1||Immunoglobulin_224	hHO045071
5903	BCR/TCRIGHD1-1||F||X97051||1||Immunoglobulin_224	hHO045071
528	BCR/TCRIGHD1-20||F||X97051||1||Immunoglobulin_224	hHO045072
3216	BCR/TCRIGHD1-20||F||X97051||1||Immunoglobulin_224	hHO045072
5904	BCR/TCRIGHD1-20||F||X97051||1||Immunoglobulin_224	hHO045072
529	BCR/TCRIGHD1-26||F||X97051||1||Immunoglobulin_224	hHO045073
3217	BCR/TCRIGHD1-26||F||X97051||1||Immunoglobulin_224	hHO045073
5905	BCR/TCRIGHD1-26||F||X97051||1||Immunoglobulin_224	hHO045073
530	BCR/TCRIGHD4-17||F||X97051||1||Immunoglobulin_224	hHO045074
3218	BCR/TCRIGHD4-17||F||X97051||1||Immunoglobulin_224	hHO045074
5906	BCR/TCRIGHD4-17||F||X97051||1||Immunoglobulin_224	hHO045074
531	BCR/TCRIGHD4-23||ORF||X97051||1||Immunoglobulin_224	hHO045075
3219	BCR/TCRIGHD4-23||ORF||X97051||1||Immunoglobulin_224	hHO045075
5907	BCR/TCRIGHD4-23||ORF||X97051||1||Immunoglobulin_224	hHO045075
532	BCR/TCRIGHD5-18||F||X97051||1||Immunoglobulin_224	hHO045076
3220	BCR/TCRIGHD5-18||F||X97051||1||Immunoglobulin_224	hHO045076
5908	BCR/TCRIGHD5-18||F||X97051||1||Immunoglobulin_224	hHO045076
533	BCR/TCRIGHD5-24||ORF||X97051||1||Immunoglobulin_224	hHO045077
3221	BCR/TCRIGHD5-24||ORF||X97051||1||Immunoglobulin_224	hHO045077
5909	BCR/TCRIGHD5-24||ORF||X97051||1||Immunoglobulin_224	hHO045077
534	BCR/TCRIGHD6-19||F||X97051||1||Immunoglobulin_224	hHO045078
3222	BCR/TCRIGHD6-19||F||X97051||1||Immunoglobulin_224	hHO045078
5910	BCR/TCRIGHD6-19||F||X97051||1||Immunoglobulin_224	hHO045078
535	BCR/TCRIGHD6-25||F||X97051||1||Immunoglobulin_224	hHO045079
3223	BCR/TCRIGHD6-25||F||X97051||1||Immunoglobulin_224	hHO045079
5911	BCR/TCRIGHD6-25||F||X97051||1||Immunoglobulin_224	hHO045079
536	BCR/TCRIGHE||F||J00222||3||Immunoglobulin_139	hHO045080
3224	BCR/TCRIGHE||F||J00222||3||Immunoglobulin_139	hHO045080
5912	BCR/TCRIGHE||F||J00222||3||Immunoglobulin_139	hHO045080
537	BCR/TCRIGHEP1||P||J00223||3||Immunoglobulin_284	hHO045081
3225	BCR/TCRIGHEP1||P||J00223||3||Immunoglobulin_284	hHO045081
5913	BCR/TCRIGHEP1||P||J00223||3||Immunoglobulin_284	hHO045081
538	BCR/TCRIGHEP2||P||K01241||1||Immunoglobulin_756	hHO045082
3226	BCR/TCRIGHEP2||P||K01241||1||Immunoglobulin_756	hHO045082
5914	BCR/TCRIGHEP2||P||K01241||1||Immunoglobulin_756	hHO045082
539	BCR/TCRIGHG1||F||J00228||2||Immunoglobulin_264	hHO045083
3227	BCR/TCRIGHG1||F||J00228||2||Immunoglobulin_264	hHO045083
5915	BCR/TCRIGHG1||F||J00228||2||Immunoglobulin_264	hHO045083
540	BCR/TCRIGHG2||F||J00230||2||Immunoglobulin_287	hHO045084
3228	BCR/TCRIGHG2||F||J00230||2||Immunoglobulin_287	hHO045084
5916	BCR/TCRIGHG2||F||J00230||2||Immunoglobulin_287	hHO045084
541	BCR/TCRIGHG4||F||K01316||3||Immunoglobulin_273	hHO045085
3229	BCR/TCRIGHG4||F||K01316||3||Immunoglobulin_273	hHO045085
5917	BCR/TCRIGHG4||F||K01316||3||Immunoglobulin_273	hHO045085
542	BCR/TCRIGHJ6||F||J00256||3||Immunoglobulin_0	hHO045086
3230	BCR/TCRIGHJ6||F||J00256||3||Immunoglobulin_0	hHO045086
5918	BCR/TCRIGHJ6||F||J00256||3||Immunoglobulin_0	hHO045086
543	BCR/TCRIGHM||F||X14940||3||Immunoglobulin_203	hHO045087
3231	BCR/TCRIGHM||F||X14940||3||Immunoglobulin_203	hHO045087
5919	BCR/TCRIGHM||F||X14940||3||Immunoglobulin_203	hHO045087
544	BCR/TCRIGHV(III)-11-1||P||AB019440||1||Immunoglobulin_8	hHO045088
3232	BCR/TCRIGHV(III)-11-1||P||AB019440||1||Immunoglobulin_8	hHO045088
5920	BCR/TCRIGHV(III)-11-1||P||AB019440||1||Immunoglobulin_8	hHO045088
545	BCR/TCRIGHV(III)-13-1||P||AB019440||1||Immunoglobulin_156	hHO045089
3233	BCR/TCRIGHV(III)-13-1||P||AB019440||1||Immunoglobulin_156	hHO045089
5921	BCR/TCRIGHV(III)-13-1||P||AB019440||1||Immunoglobulin_156	hHO045089
546	BCR/TCRIGHV(III)-16-1||P||AB019440||1||Immunoglobulin_7	hHO045090
3234	BCR/TCRIGHV(III)-16-1||P||AB019440||1||Immunoglobulin_7	hHO045090
5922	BCR/TCRIGHV(III)-16-1||P||AB019440||1||Immunoglobulin_7	hHO045090
547	BCR/TCRIGHV(III)-2-1||P||AB019441||1||Immunoglobulin_144	hHO045091
3235	BCR/TCRIGHV(III)-2-1||P||AB019441||1||Immunoglobulin_144	hHO045091
5923	BCR/TCRIGHV(III)-2-1||P||AB019441||1||Immunoglobulin_144	hHO045091
548	BCR/TCRIGHV(III)-22-2||P||AB019439||1||Immunoglobulin_11	hHO045092
3236	BCR/TCRIGHV(III)-22-2||P||AB019439||1||Immunoglobulin_11	hHO045092
5924	BCR/TCRIGHV(III)-22-2||P||AB019439||1||Immunoglobulin_11	hHO045092
549	BCR/TCRIGHV(III)-25-1||P||AB019439||1||Immunoglobulin_25	hHO045093
3237	BCR/TCRIGHV(III)-25-1||P||AB019439||1||Immunoglobulin_25	hHO045093
5925	BCR/TCRIGHV(III)-25-1||P||AB019439||1||Immunoglobulin_25	hHO045093
550	BCR/TCRIGHV(III)-26-1||P||AB019439||1||Immunoglobulin_154	hHO045094
3238	BCR/TCRIGHV(III)-26-1||P||AB019439||1||Immunoglobulin_154	hHO045094
5926	BCR/TCRIGHV(III)-26-1||P||AB019439||1||Immunoglobulin_154	hHO045094
551	BCR/TCRIGHV(III)-38-1||P||AB019439||1||Immunoglobulin_74	hHO045095
3239	BCR/TCRIGHV(III)-38-1||P||AB019439||1||Immunoglobulin_74	hHO045095
5927	BCR/TCRIGHV(III)-38-1||P||AB019439||1||Immunoglobulin_74	hHO045095
552	BCR/TCRIGHV(III)-47-1||P||AB019438||1||Immunoglobulin_196	hHO045096
3240	BCR/TCRIGHV(III)-47-1||P||AB019438||1||Immunoglobulin_196	hHO045096
5928	BCR/TCRIGHV(III)-47-1||P||AB019438||1||Immunoglobulin_196	hHO045096
553	BCR/TCRIGHV(III)-5-1||P||AB019440||1||Immunoglobulin_29	hHO045097
3241	BCR/TCRIGHV(III)-5-1||P||AB019440||1||Immunoglobulin_29	hHO045097
5929	BCR/TCRIGHV(III)-5-1||P||AB019440||1||Immunoglobulin_29	hHO045097
554	BCR/TCRIGHV(III)-51-1||P||AB019438||1||Immunoglobulin_150	hHO045098
3242	BCR/TCRIGHV(III)-51-1||P||AB019438||1||Immunoglobulin_150	hHO045098
5930	BCR/TCRIGHV(III)-51-1||P||AB019438||1||Immunoglobulin_150	hHO045098
555	BCR/TCRIGHV(III)-5-2||P||AB019440||1||Immunoglobulin_176	hHO045099
3243	BCR/TCRIGHV(III)-5-2||P||AB019440||1||Immunoglobulin_176	hHO045099
5931	BCR/TCRIGHV(III)-5-2||P||AB019440||1||Immunoglobulin_176	hHO045099
556	BCR/TCRIGHV(III)-67-2||P||AB019437||1||Immunoglobulin_29	hHO045100
3244	BCR/TCRIGHV(III)-67-2||P||AB019437||1||Immunoglobulin_29	hHO045100
5932	BCR/TCRIGHV(III)-67-2||P||AB019437||1||Immunoglobulin_29	hHO045100
557	BCR/TCRIGHV(III)-67-3||P||AB019437||1||Immunoglobulin_179	hHO045101
3245	BCR/TCRIGHV(III)-67-3||P||AB019437||1||Immunoglobulin_179	hHO045101
5933	BCR/TCRIGHV(III)-67-3||P||AB019437||1||Immunoglobulin_179	hHO045101
558	BCR/TCRIGHV(III)-67-4||P||AB019437||1||Immunoglobulin_142	hHO045102
3246	BCR/TCRIGHV(III)-67-4||P||AB019437||1||Immunoglobulin_142	hHO045102
5934	BCR/TCRIGHV(III)-67-4||P||AB019437||1||Immunoglobulin_142	hHO045102
559	BCR/TCRIGHV(III)-76-1||P||AB019437||1||Immunoglobulin_151	hHO045103
3247	BCR/TCRIGHV(III)-76-1||P||AB019437||1||Immunoglobulin_151	hHO045103
5935	BCR/TCRIGHV(III)-76-1||P||AB019437||1||Immunoglobulin_151	hHO045103
560	BCR/TCRIGHV(III)-82||P||AB019437||1||Immunoglobulin_134	hHO045104
3248	BCR/TCRIGHV(III)-82||P||AB019437||1||Immunoglobulin_134	hHO045104
5936	BCR/TCRIGHV(III)-82||P||AB019437||1||Immunoglobulin_134	hHO045104
561	BCR/TCRIGHV(IV)-44-1||P||AB019438||1||Immunoglobulin_94	hHO045105
3249	BCR/TCRIGHV(IV)-44-1||P||AB019438||1||Immunoglobulin_94	hHO045105
5937	BCR/TCRIGHV(IV)-44-1||P||AB019438||1||Immunoglobulin_94	hHO045105
562	BCR/TCRIGHV1/OR15-1||ORF||Z29631||1||Immunoglobulin_81	hHO045106
3250	BCR/TCRIGHV1/OR15-1||ORF||Z29631||1||Immunoglobulin_81	hHO045106
5938	BCR/TCRIGHV1/OR15-1||ORF||Z29631||1||Immunoglobulin_81	hHO045106
563	BCR/TCRIGHV1/OR15-2||P||L25543||1||Immunoglobulin_12	hHO045107
3251	BCR/TCRIGHV1/OR15-2||P||L25543||1||Immunoglobulin_12	hHO045107
5939	BCR/TCRIGHV1/OR15-2||P||L25543||1||Immunoglobulin_12	hHO045107
564	BCR/TCRIGHV1/OR15-3||P,_89	hHO045108
3252	BCR/TCRIGHV1/OR15-3||P,_89	hHO045108
5940	BCR/TCRIGHV1/OR15-3||P,_89	hHO045108
565	BCR/TCRIGHV1/OR15-4||P||Z29596||1||Immunoglobulin_121	hHO045109
3253	BCR/TCRIGHV1/OR15-4||P||Z29596||1||Immunoglobulin_121	hHO045109
5941	BCR/TCRIGHV1/OR15-4||P||Z29596||1||Immunoglobulin_121	hHO045109
566	BCR/TCRIGHV1/OR15-6||P||Z29634||2||Immunoglobulin_80	hHO045110
3254	BCR/TCRIGHV1/OR15-6||P||Z29634||2||Immunoglobulin_80	hHO045110
5942	BCR/TCRIGHV1/OR15-6||P||Z29634||2||Immunoglobulin_80	hHO045110
567	BCR/TCRIGHV1/OR15-9||ORF||L25542||1||Immunoglobulin_11	hHO045111
3255	BCR/TCRIGHV1/OR15-9||ORF||L25542||1||Immunoglobulin_11	hHO045111
5943	BCR/TCRIGHV1/OR15-9||ORF||L25542||1||Immunoglobulin_11	hHO045111
568	BCR/TCRIGHV1/OR16-1||P||Z29599||1||Immunoglobulin_89	hHO045112
3256	BCR/TCRIGHV1/OR16-1||P||Z29599||1||Immunoglobulin_89	hHO045112
5944	BCR/TCRIGHV1/OR16-1||P||Z29599||1||Immunoglobulin_89	hHO045112
569	BCR/TCRIGHV1/OR16-2||P||Z29600||1||Immunoglobulin_90	hHO045113
3257	BCR/TCRIGHV1/OR16-2||P||Z29600||1||Immunoglobulin_90	hHO045113
5945	BCR/TCRIGHV1/OR16-2||P||Z29600||1||Immunoglobulin_90	hHO045113
570	BCR/TCRIGHV1/OR16-3||P||Z29639||1||Immunoglobulin_82	hHO045114
3258	BCR/TCRIGHV1/OR16-3||P||Z29639||1||Immunoglobulin_82	hHO045114
5946	BCR/TCRIGHV1/OR16-3||P||Z29639||1||Immunoglobulin_82	hHO045114
571	BCR/TCRIGHV1-2||F||X07448||4||Immunoglobulin_9	hHO045115
3259	BCR/TCRIGHV1-2||F||X07448||4||Immunoglobulin_9	hHO045115
5947	BCR/TCRIGHV1-2||F||X07448||4||Immunoglobulin_9	hHO045115
572	BCR/TCRIGHV1-3||F||X62109||2||Immunoglobulin_129	hHO045116
3260	BCR/TCRIGHV1-3||F||X62109||2||Immunoglobulin_129	hHO045116
5948	BCR/TCRIGHV1-3||F||X62109||2||Immunoglobulin_129	hHO045116
573	BCR/TCRIGHV1-58||F||M29809||2||Immunoglobulin_175	hHO045117
3261	BCR/TCRIGHV1-58||F||M29809||2||Immunoglobulin_175	hHO045117
5949	BCR/TCRIGHV1-58||F||M29809||2||Immunoglobulin_175	hHO045117
574	BCR/TCRIGHV1-68||P||AB019437||1||Immunoglobulin_321	hHO045118
3262	BCR/TCRIGHV1-68||P||AB019437||1||Immunoglobulin_321	hHO045118
5950	BCR/TCRIGHV1-68||P||AB019437||1||Immunoglobulin_321	hHO045118
575	BCR/TCRIGHV1-69||F||L22582||11||Immunoglobulin_201	hHO045119
3263	BCR/TCRIGHV1-69||F||L22582||11||Immunoglobulin_201	hHO045119
5951	BCR/TCRIGHV1-69||F||L22582||11||Immunoglobulin_201	hHO045119
576	BCR/TCRIGHV1-c||ORF||Z18904||1||Immunoglobulin_19	hHO045120
3264	BCR/TCRIGHV1-c||ORF||Z18904||1||Immunoglobulin_19	hHO045120
5952	BCR/TCRIGHV1-c||ORF||Z18904||1||Immunoglobulin_19	hHO045120
577	BCR/TCRIGHV1-f||F||Z12305||2||Immunoglobulin_46	hHO045121
3265	BCR/TCRIGHV1-f||F||Z12305||2||Immunoglobulin_46	hHO045121
5953	BCR/TCRIGHV1-f||F||Z12305||2||Immunoglobulin_46	hHO045121
578	BCR/TCRIGHV2/OR16-5||ORF||L25544||1||Immunoglobulin_9	hHO045122
3266	BCR/TCRIGHV2/OR16-5||ORF||L25544||1||Immunoglobulin_9	hHO045122
5954	BCR/TCRIGHV2/OR16-5||ORF||L25544||1||Immunoglobulin_9	hHO045122
579	BCR/TCRIGHV2-5||F||X62111||10||Immunoglobulin_7	hHO045123
3267	BCR/TCRIGHV2-5||F||X62111||10||Immunoglobulin_7	hHO045123
5955	BCR/TCRIGHV2-5||F||X62111||10||Immunoglobulin_7	hHO045123
580	BCR/TCRIGHV3/OR15-7||P,_127	hHO045124
3268	BCR/TCRIGHV3/OR15-7||P,_127	hHO045124
5956	BCR/TCRIGHV3/OR15-7||P,_127	hHO045124
581	BCR/TCRIGHV3/OR16-10||ORF||Z29607||2||Immunoglobulin_220	hHO045125
3269	BCR/TCRIGHV3/OR16-10||ORF||Z29607||2||Immunoglobulin_220	hHO045125
5957	BCR/TCRIGHV3/OR16-10||ORF||Z29607||2||Immunoglobulin_220	hHO045125
583	BCR/TCRIGHV3/OR16-11||P||Z29608||1||Immunoglobulin_120	hHO045127
3271	BCR/TCRIGHV3/OR16-11||P||Z29608||1||Immunoglobulin_120	hHO045127
5959	BCR/TCRIGHV3/OR16-11||P||Z29608||1||Immunoglobulin_120	hHO045127
584	BCR/TCRIGHV3/OR16-12||ORF||Z29609||1||Immunoglobulin_147	hHO045128
3272	BCR/TCRIGHV3/OR16-12||ORF||Z29609||1||Immunoglobulin_147	hHO045128
5960	BCR/TCRIGHV3/OR16-12||ORF||Z29609||1||Immunoglobulin_147	hHO045128
585	BCR/TCRIGHV3/OR16-13||ORF||Z29610||1||Immunoglobulin_138	hHO045129
3273	BCR/TCRIGHV3/OR16-13||ORF||Z29610||1||Immunoglobulin_138	hHO045129
5961	BCR/TCRIGHV3/OR16-13||ORF||Z29610||1||Immunoglobulin_138	hHO045129
586	BCR/TCRIGHV3/OR16-14||P||Z29611||1||Immunoglobulin_139	hHO045130
3274	BCR/TCRIGHV3/OR16-14||P||Z29611||1||Immunoglobulin_139	hHO045130
5962	BCR/TCRIGHV3/OR16-14||P||Z29611||1||Immunoglobulin_139	hHO045130
587	BCR/TCRIGHV3/OR16-15||P||L25546||2||Immunoglobulin_15	hHO045131
3275	BCR/TCRIGHV3/OR16-15||P||L25546||2||Immunoglobulin_15	hHO045131
5963	BCR/TCRIGHV3/OR16-15||P||L25546||2||Immunoglobulin_15	hHO045131
588	BCR/TCRIGHV3/OR16-16||P||Z29613||1||Immunoglobulin_87	hHO045132
3276	BCR/TCRIGHV3/OR16-16||P||Z29613||1||Immunoglobulin_87	hHO045132
5964	BCR/TCRIGHV3/OR16-16||P||Z29613||1||Immunoglobulin_87	hHO045132
589	BCR/TCRIGHV3/OR16-6||P||L25545||1||Immunoglobulin_5	hHO045133
3277	BCR/TCRIGHV3/OR16-6||P||L25545||1||Immunoglobulin_5	hHO045133
5965	BCR/TCRIGHV3/OR16-6||P||L25545||1||Immunoglobulin_5	hHO045133
590	BCR/TCRIGHV3/OR16-7||P||Z29604||3||Immunoglobulin_190	hHO045134
3278	BCR/TCRIGHV3/OR16-7||P||Z29604||3||Immunoglobulin_190	hHO045134
5966	BCR/TCRIGHV3/OR16-7||P||Z29604||3||Immunoglobulin_190	hHO045134
591	BCR/TCRIGHV3/OR16-8||ORF||Z29605||1||Immunoglobulin_135	hHO045135
3279	BCR/TCRIGHV3/OR16-8||ORF||Z29605||1||Immunoglobulin_135	hHO045135
5967	BCR/TCRIGHV3/OR16-8||ORF||Z29605||1||Immunoglobulin_135	hHO045135
592	BCR/TCRIGHV3/OR16-9||ORF||Z29606||1||Immunoglobulin_145	hHO045136
3280	BCR/TCRIGHV3/OR16-9||ORF||Z29606||1||Immunoglobulin_145	hHO045136
5968	BCR/TCRIGHV3/OR16-9||ORF||Z29606||1||Immunoglobulin_145	hHO045136
593	BCR/TCRIGHV3-21||F||AB019439||2||Immunoglobulin_4	hHO045137
3281	BCR/TCRIGHV3-21||F||AB019439||2||Immunoglobulin_4	hHO045137
5969	BCR/TCRIGHV3-21||F||AB019439||2||Immunoglobulin_4	hHO045137
594	BCR/TCRIGHV3-29||P||AB019439||1||Immunoglobulin_17	hHO045138
3282	BCR/TCRIGHV3-29||P||AB019439||1||Immunoglobulin_17	hHO045138
5970	BCR/TCRIGHV3-29||P||AB019439||1||Immunoglobulin_17	hHO045138
595	BCR/TCRIGHV3-30||F||M83134||19||Immunoglobulin_9	hHO045139
3283	BCR/TCRIGHV3-30||F||M83134||19||Immunoglobulin_9	hHO045139
5971	BCR/TCRIGHV3-30||F||M83134||19||Immunoglobulin_9	hHO045139
596	BCR/TCRIGHV3-30-2||P||AB019439||1||Immunoglobulin_13	hHO045140
3284	BCR/TCRIGHV3-30-2||P||AB019439||1||Immunoglobulin_13	hHO045140
5972	BCR/TCRIGHV3-30-2||P||AB019439||1||Immunoglobulin_13	hHO045140
597	BCR/TCRIGHV3-33||F||AB019439||5||Immunoglobulin_12	hHO045141
3285	BCR/TCRIGHV3-33||F||AB019439||5||Immunoglobulin_12	hHO045141
5973	BCR/TCRIGHV3-33||F||AB019439||5||Immunoglobulin_12	hHO045141
598	BCR/TCRIGHV3-33-2||P||AB019439||1||Immunoglobulin_13	hHO045142
3286	BCR/TCRIGHV3-33-2||P||AB019439||1||Immunoglobulin_13	hHO045142
5974	BCR/TCRIGHV3-33-2||P||AB019439||1||Immunoglobulin_13	hHO045142
599	BCR/TCRIGHV3-47||P||Z18900||3||Immunoglobulin_216	hHO045143
3287	BCR/TCRIGHV3-47||P||Z18900||3||Immunoglobulin_216	hHO045143
5975	BCR/TCRIGHV3-47||P||Z18900||3||Immunoglobulin_216	hHO045143
600	BCR/TCRIGHV3-57||P||M29815||2||Immunoglobulin_222	hHO045144
3288	BCR/TCRIGHV3-57||P||M29815||2||Immunoglobulin_222	hHO045144
5976	BCR/TCRIGHV3-57||P||M29815||2||Immunoglobulin_222	hHO045144
601	BCR/TCRIGHV3-60||P||AB019438||1||Immunoglobulin_1	hHO045145
3289	BCR/TCRIGHV3-60||P||AB019438||1||Immunoglobulin_1	hHO045145
5977	BCR/TCRIGHV3-60||P||AB019438||1||Immunoglobulin_1	hHO045145
602	BCR/TCRIGHV3-62||P||AB019437||2||Immunoglobulin_6	hHO045146
3290	BCR/TCRIGHV3-62||P||AB019437||2||Immunoglobulin_6	hHO045146
5978	BCR/TCRIGHV3-62||P||AB019437||2||Immunoglobulin_6	hHO045146
603	BCR/TCRIGHV3-65||P||Z27503||3||Immunoglobulin_141	hHO045147
3291	BCR/TCRIGHV3-65||P||Z27503||3||Immunoglobulin_141	hHO045147
5979	BCR/TCRIGHV3-65||P||Z27503||3||Immunoglobulin_141	hHO045147
604	BCR/TCRIGHV3-71||P||AB019437||1||Immunoglobulin_6	hHO045148
3292	BCR/TCRIGHV3-71||P||AB019437||1||Immunoglobulin_6	hHO045148
5980	BCR/TCRIGHV3-71||P||AB019437||1||Immunoglobulin_6	hHO045148
605	BCR/TCRIGHV3-73||F||Z27508||2||Immunoglobulin_173	hHO045149
3293	BCR/TCRIGHV3-73||F||Z27508||2||Immunoglobulin_173	hHO045149
5981	BCR/TCRIGHV3-73||F||Z27508||2||Immunoglobulin_173	hHO045149
606	BCR/TCRIGHV3-74||F||L33851||3||Immunoglobulin_11	hHO045150
3294	BCR/TCRIGHV3-74||F||L33851||3||Immunoglobulin_11	hHO045150
5982	BCR/TCRIGHV3-74||F||L33851||3||Immunoglobulin_11	hHO045150
607	BCR/TCRIGHV3-75||P||Z27510||1||Immunoglobulin_172	hHO045151
3295	BCR/TCRIGHV3-75||P||Z27510||1||Immunoglobulin_172	hHO045151
5983	BCR/TCRIGHV3-75||P||Z27510||1||Immunoglobulin_172	hHO045151
608	BCR/TCRIGHV3-76||P||Z12341||2||Immunoglobulin_221	hHO045152
3296	BCR/TCRIGHV3-76||P||Z12341||2||Immunoglobulin_221	hHO045152
5984	BCR/TCRIGHV3-76||P||Z12341||2||Immunoglobulin_221	hHO045152
609	BCR/TCRIGHV3-79||P||AB019437||1||Immunoglobulin_1	hHO045153
3297	BCR/TCRIGHV3-79||P||AB019437||1||Immunoglobulin_1	hHO045153
5985	BCR/TCRIGHV3-79||P||AB019437||1||Immunoglobulin_1	hHO045153
610	BCR/TCRIGHV3-d||F||Z18898||1||Immunoglobulin_146	hHO045154
3298	BCR/TCRIGHV3-d||F||Z18898||1||Immunoglobulin_146	hHO045154
5986	BCR/TCRIGHV3-d||F||Z18898||1||Immunoglobulin_146	hHO045154
611	BCR/TCRIGHV3-g||P||Z12336||1||Immunoglobulin_209	hHO045155
3299	BCR/TCRIGHV3-g||P||Z12336||1||Immunoglobulin_209	hHO045155
5987	BCR/TCRIGHV3-g||P||Z12336||1||Immunoglobulin_209	hHO045155
612	BCR/TCRIGHV3-h||-||Z29981||1||Immunoglobulin_1	hHO045156
3300	BCR/TCRIGHV3-h||-||Z29981||1||Immunoglobulin_1	hHO045156
5988	BCR/TCRIGHV3-h||-||Z29981||1||Immunoglobulin_1	hHO045156
613	BCR/TCRIGHV4/OR15-8||ORF||Z29598||2||Immunoglobulin_26	hHO045157
3301	BCR/TCRIGHV4/OR15-8||ORF||Z29598||2||Immunoglobulin_26	hHO045157
5989	BCR/TCRIGHV4/OR15-8||ORF||Z29598||2||Immunoglobulin_26	hHO045157
614	BCR/TCRIGHV4-28||F||X05714||5||Immunoglobulin_10	hHO045158
3302	BCR/TCRIGHV4-28||F||X05714||5||Immunoglobulin_10	hHO045158
5990	BCR/TCRIGHV4-28||F||X05714||5||Immunoglobulin_10	hHO045158
615	BCR/TCRIGHV4-30-4||F||Z14238||6||Immunoglobulin_96	hHO045159
3303	BCR/TCRIGHV4-30-4||F||Z14238||6||Immunoglobulin_96	hHO045159
5991	BCR/TCRIGHV4-30-4||F||Z14238||6||Immunoglobulin_96	hHO045159
616	BCR/TCRIGHV4-31||F||L10098||10||Immunoglobulin_159	hHO045160
3304	BCR/TCRIGHV4-31||F||L10098||10||Immunoglobulin_159	hHO045160
5992	BCR/TCRIGHV4-31||F||L10098||10||Immunoglobulin_159	hHO045160
617	BCR/TCRIGHV4-39||F||L10094||6||Immunoglobulin_161	hHO045161
3305	BCR/TCRIGHV4-39||F||L10094||6||Immunoglobulin_161	hHO045161
5993	BCR/TCRIGHV4-39||F||L10094||6||Immunoglobulin_161	hHO045161
618	BCR/TCRIGHV4-4||F||X05713||7||Immunoglobulin_10	hHO045162
3306	BCR/TCRIGHV4-4||F||X05713||7||Immunoglobulin_10	hHO045162
5994	BCR/TCRIGHV4-4||F||X05713||7||Immunoglobulin_10	hHO045162
619	BCR/TCRIGHV4-61||F,_12	hHO045163
3307	BCR/TCRIGHV4-61||F,_12	hHO045163
5995	BCR/TCRIGHV4-61||F,_12	hHO045163
620	BCR/TCRIGHV4-80||P||AB019437||1||Immunoglobulin_222	hHO045164
3308	BCR/TCRIGHV4-80||P||AB019437||1||Immunoglobulin_222	hHO045164
5996	BCR/TCRIGHV4-80||P||AB019437||1||Immunoglobulin_222	hHO045164
621	BCR/TCRIGHV4-b||F||Z12367||2||Immunoglobulin_34	hHO045165
3309	BCR/TCRIGHV4-b||F||Z12367||2||Immunoglobulin_34	hHO045165
5997	BCR/TCRIGHV4-b||F||Z12367||2||Immunoglobulin_34	hHO045165
622	BCR/TCRIGHV7-4-1||F||L10057||3||Immunoglobulin_220	hHO045166
3310	BCR/TCRIGHV7-4-1||F||L10057||3||Immunoglobulin_220	hHO045166
5998	BCR/TCRIGHV7-4-1||F||L10057||3||Immunoglobulin_220	hHO045166
623	BCR/TCRIGHV7-56||P||M29810||2||Immunoglobulin_106	hHO045167
3311	BCR/TCRIGHV7-56||P||M29810||2||Immunoglobulin_106	hHO045167
5999	BCR/TCRIGHV7-56||P||M29810||2||Immunoglobulin_106	hHO045167
624	BCR/TCRIGHV7-81||ORF||AB019437||1||Immunoglobulin_275	hHO045168
3312	BCR/TCRIGHV7-81||ORF||AB019437||1||Immunoglobulin_275	hHO045168
6000	BCR/TCRIGHV7-81||ORF||AB019437||1||Immunoglobulin_275	hHO045168
625	BCR/TCRIGKC||F||J00241||4||Immunoglobulin_82	hHO045169
3313	BCR/TCRIGKC||F||J00241||4||Immunoglobulin_82	hHO045169
6001	BCR/TCRIGKC||F||J00241||4||Immunoglobulin_82	hHO045169
626	BCR/TCRIGKV1/OR-1||P||M20813||1||Immunoglobulin_28	hHO045170
3314	BCR/TCRIGKV1/OR-1||P||M20813||1||Immunoglobulin_28	hHO045170
6002	BCR/TCRIGKV1/OR-1||P||M20813||1||Immunoglobulin_28	hHO045170
627	BCR/TCRIGKV1/OR1-1||P||M20809||1||Immunoglobulin_23	hHO045171
3315	BCR/TCRIGKV1/OR1-1||P||M20809||1||Immunoglobulin_23	hHO045171
6003	BCR/TCRIGKV1/OR1-1||P||M20809||1||Immunoglobulin_23	hHO045171
628	BCR/TCRIGKV1/OR15-118||P||M20812||1||Immunoglobulin_17	hHO045172
3316	BCR/TCRIGKV1/OR15-118||P||M20812||1||Immunoglobulin_17	hHO045172
6004	BCR/TCRIGKV1/OR15-118||P||M20812||1||Immunoglobulin_17	hHO045172
629	BCR/TCRIGKV1/OR-2||P||X64640||1||Immunoglobulin_32	hHO045173
3317	BCR/TCRIGKV1/OR-2||P||X64640||1||Immunoglobulin_32	hHO045173
6005	BCR/TCRIGKV1/OR-2||P||X64640||1||Immunoglobulin_32	hHO045173
630	BCR/TCRIGKV1/OR2-0||ORF||Y08392||1||Immunoglobulin_18	hHO045174
3318	BCR/TCRIGKV1/OR2-0||ORF||Y08392||1||Immunoglobulin_18	hHO045174
6006	BCR/TCRIGKV1/OR2-0||ORF||Y08392||1||Immunoglobulin_18	hHO045174
631	BCR/TCRIGKV1/OR2-108||ORF||X51887||1||Immunoglobulin_64	hHO045175
3319	BCR/TCRIGKV1/OR2-108||ORF||X51887||1||Immunoglobulin_64	hHO045175
6007	BCR/TCRIGKV1/OR2-108||ORF||X51887||1||Immunoglobulin_64	hHO045175
632	BCR/TCRIGKV1/OR2-11||P||X51885||1||Immunoglobulin_21	hHO045176
3320	BCR/TCRIGKV1/OR2-11||P||X51885||1||Immunoglobulin_21	hHO045176
6008	BCR/TCRIGKV1/OR2-11||P||X51885||1||Immunoglobulin_21	hHO045176
633	BCR/TCRIGKV1/OR22-1||P||Z00040||1||Immunoglobulin_188	hHO045177
3321	BCR/TCRIGKV1/OR22-1||P||Z00040||1||Immunoglobulin_188	hHO045177
6009	BCR/TCRIGKV1/OR22-1||P||Z00040||1||Immunoglobulin_188	hHO045177
634	BCR/TCRIGKV1/OR22-5||P||Z00003||2||Immunoglobulin_24	hHO045178
3322	BCR/TCRIGKV1/OR22-5||P||Z00003||2||Immunoglobulin_24	hHO045178
6010	BCR/TCRIGKV1/OR22-5||P||Z00003||2||Immunoglobulin_24	hHO045178
635	BCR/TCRIGKV1/OR2-9||P||X51879||1||Immunoglobulin_21	hHO045179
3323	BCR/TCRIGKV1/OR2-9||P||X51879||1||Immunoglobulin_21	hHO045179
6011	BCR/TCRIGKV1/OR2-9||P||X51879||1||Immunoglobulin_21	hHO045179
636	BCR/TCRIGKV1/OR-3||P||X64641||1||Immunoglobulin_34	hHO045180
3324	BCR/TCRIGKV1/OR-3||P||X64641||1||Immunoglobulin_34	hHO045180
6012	BCR/TCRIGKV1/OR-3||P||X64641||1||Immunoglobulin_34	hHO045180
637	BCR/TCRIGKV1/OR-4||P||X64642||1||Immunoglobulin_18	hHO045181
3325	BCR/TCRIGKV1/OR-4||P||X64642||1||Immunoglobulin_18	hHO045181
6013	BCR/TCRIGKV1/OR-4||P||X64642||1||Immunoglobulin_18	hHO045181
638	BCR/TCRIGKV1-12||F||V01577||1||Immunoglobulin_27	hHO045182
3326	BCR/TCRIGKV1-12||F||V01577||1||Immunoglobulin_27	hHO045182
6014	BCR/TCRIGKV1-12||F||V01577||1||Immunoglobulin_27	hHO045182
639	BCR/TCRIGKV1-13||P,F||Z00010||2||Immunoglobulin_22	hHO045183
3327	BCR/TCRIGKV1-13||P,F||Z00010||2||Immunoglobulin_22	hHO045183
6015	BCR/TCRIGKV1-13||P,F||Z00010||2||Immunoglobulin_22	hHO045183
640	BCR/TCRIGKV1-16||F||J00248||1||Immunoglobulin_22	hHO045184
3328	BCR/TCRIGKV1-16||F||J00248||1||Immunoglobulin_22	hHO045184
6016	BCR/TCRIGKV1-16||F||J00248||1||Immunoglobulin_22	hHO045184
641	BCR/TCRIGKV1-17||F||X72808||2||Immunoglobulin_25	hHO045185
3329	BCR/TCRIGKV1-17||F||X72808||2||Immunoglobulin_25	hHO045185
6017	BCR/TCRIGKV1-17||F||X72808||2||Immunoglobulin_25	hHO045185
642	BCR/TCRIGKV1-33||F||M64856||1||Immunoglobulin_21	hHO045186
3330	BCR/TCRIGKV1-33||F||M64856||1||Immunoglobulin_21	hHO045186
6018	BCR/TCRIGKV1-33||F||M64856||1||Immunoglobulin_21	hHO045186
643	BCR/TCRIGKV1-37||ORF||X59316||1||Immunoglobulin_19	hHO045187
3331	BCR/TCRIGKV1-37||ORF||X59316||1||Immunoglobulin_19	hHO045187
6019	BCR/TCRIGKV1-37||ORF||X59316||1||Immunoglobulin_19	hHO045187
644	BCR/TCRIGKV1-39||F,_22	hHO045188
3332	BCR/TCRIGKV1-39||F,_22	hHO045188
6020	BCR/TCRIGKV1-39||F,_22	hHO045188
645	BCR/TCRIGKV1-5||F||Z00001||3||Immunoglobulin_28	hHO045189
3333	BCR/TCRIGKV1-5||F||Z00001||3||Immunoglobulin_28	hHO045189
6021	BCR/TCRIGKV1-5||F||Z00001||3||Immunoglobulin_28	hHO045189
646	BCR/TCRIGKV1-6||F||M64858||1||Immunoglobulin_24	hHO045190
3334	BCR/TCRIGKV1-6||F||M64858||1||Immunoglobulin_24	hHO045190
6022	BCR/TCRIGKV1-6||F||M64858||1||Immunoglobulin_24	hHO045190
647	BCR/TCRIGKV1-8||ORF||Z00014||1||Immunoglobulin_27	hHO045191
3335	BCR/TCRIGKV1-8||ORF||Z00014||1||Immunoglobulin_27	hHO045191
6023	BCR/TCRIGKV1-8||ORF||Z00014||1||Immunoglobulin_27	hHO045191
648	BCR/TCRIGKV1-9||F||Z00013||1||Immunoglobulin_28	hHO045192
3336	BCR/TCRIGKV1-9||F||Z00013||1||Immunoglobulin_28	hHO045192
6024	BCR/TCRIGKV1-9||F||Z00013||1||Immunoglobulin_28	hHO045192
649	BCR/TCRIGKV1D-12||F||X17263||1||Immunoglobulin_27	hHO045193
3337	BCR/TCRIGKV1D-12||F||X17263||1||Immunoglobulin_27	hHO045193
6025	BCR/TCRIGKV1D-12||F||X17263||1||Immunoglobulin_27	hHO045193
650	BCR/TCRIGKV1D-13||ORF||X17262||1||Immunoglobulin_21	hHO045194
3338	BCR/TCRIGKV1D-13||ORF||X17262||1||Immunoglobulin_21	hHO045194
6026	BCR/TCRIGKV1D-13||ORF||X17262||1||Immunoglobulin_21	hHO045194
651	BCR/TCRIGKV1D-16||F||K01323||2||Immunoglobulin_25	hHO045195
3339	BCR/TCRIGKV1D-16||F||K01323||2||Immunoglobulin_25	hHO045195
6027	BCR/TCRIGKV1D-16||F||K01323||2||Immunoglobulin_25	hHO045195
652	BCR/TCRIGKV1D-27||P||Z00004||1||Immunoglobulin_21	hHO045196
3340	BCR/TCRIGKV1D-27||P||Z00004||1||Immunoglobulin_21	hHO045196
6028	BCR/TCRIGKV1D-27||P||Z00004||1||Immunoglobulin_21	hHO045196
653	BCR/TCRIGKV1D-33||F||M64855||1||Immunoglobulin_22	hHO045197
3341	BCR/TCRIGKV1D-33||F||M64855||1||Immunoglobulin_22	hHO045197
6029	BCR/TCRIGKV1D-33||F||M64855||1||Immunoglobulin_22	hHO045197
654	BCR/TCRIGKV1D-39||F||X59312||1||Immunoglobulin_22	hHO045198
3342	BCR/TCRIGKV1D-39||F||X59312||1||Immunoglobulin_22	hHO045198
6030	BCR/TCRIGKV1D-39||F||X59312||1||Immunoglobulin_22	hHO045198
655	BCR/TCRIGKV1D-42||ORF||X72816||1||Immunoglobulin_180	hHO045199
3343	BCR/TCRIGKV1D-42||ORF||X72816||1||Immunoglobulin_180	hHO045199
6031	BCR/TCRIGKV1D-42||ORF||X72816||1||Immunoglobulin_180	hHO045199
656	BCR/TCRIGKV1D-43||F||X72817||1||Immunoglobulin_160	hHO045200
3344	BCR/TCRIGKV1D-43||F||X72817||1||Immunoglobulin_160	hHO045200
6032	BCR/TCRIGKV1D-43||F||X72817||1||Immunoglobulin_160	hHO045200
657	BCR/TCRIGKV1D-8||F||Z00008||1||Immunoglobulin_33	hHO045201
3345	BCR/TCRIGKV1D-8||F||Z00008||1||Immunoglobulin_33	hHO045201
6033	BCR/TCRIGKV1D-8||F||Z00008||1||Immunoglobulin_33	hHO045201
658	BCR/TCRIGKV2/OR2-10||P||X51886||1||Immunoglobulin_23	hHO045202
3346	BCR/TCRIGKV2/OR2-10||P||X51886||1||Immunoglobulin_23	hHO045202
6034	BCR/TCRIGKV2/OR2-10||P||X51886||1||Immunoglobulin_23	hHO045202
659	BCR/TCRIGKV2/OR2-2||P||X51884||1||Immunoglobulin_24	hHO045203
3347	BCR/TCRIGKV2/OR2-2||P||X51884||1||Immunoglobulin_24	hHO045203
6035	BCR/TCRIGKV2/OR2-2||P||X51884||1||Immunoglobulin_24	hHO045203
660	BCR/TCRIGKV2/OR22-4||P||M20707||1||Immunoglobulin_145	hHO045204
3348	BCR/TCRIGKV2/OR22-4||P||M20707||1||Immunoglobulin_145	hHO045204
6036	BCR/TCRIGKV2/OR22-4||P||M20707||1||Immunoglobulin_145	hHO045204
661	BCR/TCRIGKV2/OR2-4||P||X51883||1||Immunoglobulin_17	hHO045205
3349	BCR/TCRIGKV2/OR2-4||P||X51883||1||Immunoglobulin_17	hHO045205
6037	BCR/TCRIGKV2/OR2-4||P||X51883||1||Immunoglobulin_17	hHO045205
662	BCR/TCRIGKV2/OR2-7||P||X51881||1||Immunoglobulin_19	hHO045206
3350	BCR/TCRIGKV2/OR2-7||P||X51881||1||Immunoglobulin_19	hHO045206
6038	BCR/TCRIGKV2/OR2-7||P||X51881||1||Immunoglobulin_19	hHO045206
663	BCR/TCRIGKV2/OR2-8||P||X51880||1||Immunoglobulin_23	hHO045207
3351	BCR/TCRIGKV2/OR2-8||P||X51880||1||Immunoglobulin_23	hHO045207
6039	BCR/TCRIGKV2/OR2-8||P||X51880||1||Immunoglobulin_23	hHO045207
664	BCR/TCRIGKV2-14||P||X72810||1||Immunoglobulin_17	hHO045208
3352	BCR/TCRIGKV2-14||P||X72810||1||Immunoglobulin_17	hHO045208
6040	BCR/TCRIGKV2-14||P||X72810||1||Immunoglobulin_17	hHO045208
665	BCR/TCRIGKV2-19||P||X12692||1||Immunoglobulin_103	hHO045209
3353	BCR/TCRIGKV2-19||P||X12692||1||Immunoglobulin_103	hHO045209
6041	BCR/TCRIGKV2-19||P||X12692||1||Immunoglobulin_103	hHO045209
666	BCR/TCRIGKV2-24||F||X12684||1||Immunoglobulin_24	hHO045210
3354	BCR/TCRIGKV2-24||F||X12684||1||Immunoglobulin_24	hHO045210
6042	BCR/TCRIGKV2-24||F||X12684||1||Immunoglobulin_24	hHO045210
667	BCR/TCRIGKV2-4||P||X72814||1||Immunoglobulin_239	hHO045211
3355	BCR/TCRIGKV2-4||P||X72814||1||Immunoglobulin_239	hHO045211
6043	BCR/TCRIGKV2-4||P||X72814||1||Immunoglobulin_239	hHO045211
668	BCR/TCRIGKV2-40||F||X59314||2||Immunoglobulin_26	hHO045212
3356	BCR/TCRIGKV2-40||F||X59314||2||Immunoglobulin_26	hHO045212
6044	BCR/TCRIGKV2-40||F||X59314||2||Immunoglobulin_26	hHO045212
669	BCR/TCRIGKV2D-10||P||X17265||1||Immunoglobulin_19	hHO045213
3357	BCR/TCRIGKV2D-10||P||X17265||1||Immunoglobulin_19	hHO045213
6045	BCR/TCRIGKV2D-10||P||X17265||1||Immunoglobulin_19	hHO045213
670	BCR/TCRIGKV2D-14||P||X72811||1||Immunoglobulin_17	hHO045214
3358	BCR/TCRIGKV2D-14||P||X72811||1||Immunoglobulin_17	hHO045214
6046	BCR/TCRIGKV2D-14||P||X72811||1||Immunoglobulin_17	hHO045214
671	BCR/TCRIGKV2D-26||P||X12689||1||Immunoglobulin_19	hHO045215
3359	BCR/TCRIGKV2D-26||P||X12689||1||Immunoglobulin_19	hHO045215
6047	BCR/TCRIGKV2D-26||P||X12689||1||Immunoglobulin_19	hHO045215
672	BCR/TCRIGKV2D-28||F||X12691||1||Immunoglobulin_13	hHO045216
3360	BCR/TCRIGKV2D-28||F||X12691||1||Immunoglobulin_13	hHO045216
6048	BCR/TCRIGKV2D-28||F||X12691||1||Immunoglobulin_13	hHO045216
673	BCR/TCRIGKV2D-40||F||X59311||1||Immunoglobulin_26	hHO045217
3361	BCR/TCRIGKV2D-40||F||X59311||1||Immunoglobulin_26	hHO045217
6049	BCR/TCRIGKV2D-40||F||X59311||1||Immunoglobulin_26	hHO045217
674	BCR/TCRIGKV3/OR22-2||P||Z00042||1||Immunoglobulin_227	hHO045218
3362	BCR/TCRIGKV3/OR22-2||P||Z00042||1||Immunoglobulin_227	hHO045218
6050	BCR/TCRIGKV3/OR22-2||P||Z00042||1||Immunoglobulin_227	hHO045218
675	BCR/TCRIGKV3/OR2-268||ORF||X74459||2||Immunoglobulin_11	hHO045219
3363	BCR/TCRIGKV3/OR2-268||ORF||X74459||2||Immunoglobulin_11	hHO045219
6051	BCR/TCRIGKV3/OR2-268||ORF||X74459||2||Immunoglobulin_11	hHO045219
676	BCR/TCRIGKV3/OR2-5||P||X51882||1||Immunoglobulin_229	hHO045220
3364	BCR/TCRIGKV3/OR2-5||P||X51882||1||Immunoglobulin_229	hHO045220
6052	BCR/TCRIGKV3/OR2-5||P||X51882||1||Immunoglobulin_229	hHO045220
677	BCR/TCRIGKV3-11||F||X01668||2||Immunoglobulin_14	hHO045221
3365	BCR/TCRIGKV3-11||F||X01668||2||Immunoglobulin_14	hHO045221
6053	BCR/TCRIGKV3-11||F||X01668||2||Immunoglobulin_14	hHO045221
678	BCR/TCRIGKV3-15||F||M23090||1||Immunoglobulin_16	hHO045222
3366	BCR/TCRIGKV3-15||F||M23090||1||Immunoglobulin_16	hHO045222
6054	BCR/TCRIGKV3-15||F||M23090||1||Immunoglobulin_16	hHO045222
679	BCR/TCRIGKV3-20||F||X12686||2||Immunoglobulin_19	hHO045223
3367	BCR/TCRIGKV3-20||F||X12686||2||Immunoglobulin_19	hHO045223
6055	BCR/TCRIGKV3-20||F||X12686||2||Immunoglobulin_19	hHO045223
680	BCR/TCRIGKV3-25||P||X06583||1||Immunoglobulin_15	hHO045224
3368	BCR/TCRIGKV3-25||P||X06583||1||Immunoglobulin_15	hHO045224
6056	BCR/TCRIGKV3-25||P||X06583||1||Immunoglobulin_15	hHO045224
681	BCR/TCRIGKV3-7||ORF||X02725||3||Immunoglobulin_19	hHO045225
3369	BCR/TCRIGKV3-7||ORF||X02725||3||Immunoglobulin_19	hHO045225
6057	BCR/TCRIGKV3-7||ORF||X02725||3||Immunoglobulin_19	hHO045225
682	BCR/TCRIGKV3D-11||F||X17264||1||Immunoglobulin_10	hHO045226
3370	BCR/TCRIGKV3D-11||F||X17264||1||Immunoglobulin_10	hHO045226
6058	BCR/TCRIGKV3D-11||F||X17264||1||Immunoglobulin_10	hHO045226
683	BCR/TCRIGKV3D-15||F,_16	hHO045227
3371	BCR/TCRIGKV3D-15||F,_16	hHO045227
6059	BCR/TCRIGKV3D-15||F,_16	hHO045227
684	BCR/TCRIGKV3D-20||F||X12687||1||Immunoglobulin_19	hHO045228
3372	BCR/TCRIGKV3D-20||F||X12687||1||Immunoglobulin_19	hHO045228
6060	BCR/TCRIGKV3D-20||F||X12687||1||Immunoglobulin_19	hHO045228
685	BCR/TCRIGKV3D-7||F||X72820||1||Immunoglobulin_24	hHO045229
3373	BCR/TCRIGKV3D-7||F||X72820||1||Immunoglobulin_24	hHO045229
6061	BCR/TCRIGKV3D-7||F||X72820||1||Immunoglobulin_24	hHO045229
686	BCR/TCRIGKV4-1||F||Z00023||1||Immunoglobulin_0	hHO045230
3374	BCR/TCRIGKV4-1||F||Z00023||1||Immunoglobulin_0	hHO045230
6062	BCR/TCRIGKV4-1||F||Z00023||1||Immunoglobulin_0	hHO045230
687	BCR/TCRIGKV5-2||F||X02485||1||Immunoglobulin_27	hHO045231
3375	BCR/TCRIGKV5-2||F||X02485||1||Immunoglobulin_27	hHO045231
6063	BCR/TCRIGKV5-2||F||X02485||1||Immunoglobulin_27	hHO045231
688	BCR/TCRIGKV6D-21||ORF||X12683||1||Immunoglobulin_3	hHO045232
3376	BCR/TCRIGKV6D-21||ORF||X12683||1||Immunoglobulin_3	hHO045232
6064	BCR/TCRIGKV6D-21||ORF||X12683||1||Immunoglobulin_3	hHO045232
689	BCR/TCRIGKV6D-41||ORF||M27751||1||Immunoglobulin_12	hHO045233
3377	BCR/TCRIGKV6D-41||ORF||M27751||1||Immunoglobulin_12	hHO045233
6065	BCR/TCRIGKV6D-41||ORF||M27751||1||Immunoglobulin_12	hHO045233
690	BCR/TCRIGKV7-3||P||X12682||1||Immunoglobulin_178	hHO045234
3378	BCR/TCRIGKV7-3||P||X12682||1||Immunoglobulin_178	hHO045234
6066	BCR/TCRIGKV7-3||P||X12682||1||Immunoglobulin_178	hHO045234
691	BCR/TCRIGLC/OR22-1||P||AL008723||1||Immunoglobulin_249	hHO045235
3379	BCR/TCRIGLC/OR22-1||P||AL008723||1||Immunoglobulin_249	hHO045235
6067	BCR/TCRIGLC/OR22-1||P||AL008723||1||Immunoglobulin_249	hHO045235
692	BCR/TCRIGLC1||F||J00252||3||Immunoglobulin_48	hHO045236
3380	BCR/TCRIGLC1||F||J00252||3||Immunoglobulin_48	hHO045236
6068	BCR/TCRIGLC1||F||J00252||3||Immunoglobulin_48	hHO045236
693	BCR/TCRIGLC2||F||J00253||3||Immunoglobulin_69	hHO045237
3381	BCR/TCRIGLC2||F||J00253||3||Immunoglobulin_69	hHO045237
6069	BCR/TCRIGLC2||F||J00253||3||Immunoglobulin_69	hHO045237
694	BCR/TCRIGLC3||F||J00254||4||Immunoglobulin_240	hHO045238
3382	BCR/TCRIGLC3||F||J00254||4||Immunoglobulin_240	hHO045238
6070	BCR/TCRIGLC3||F||J00254||4||Immunoglobulin_240	hHO045238
695	BCR/TCRIGLC6||F,_49	hHO045239
3383	BCR/TCRIGLC6||F,_49	hHO045239
6071	BCR/TCRIGLC6||F,_49	hHO045239
696	BCR/TCRIGLC7||F||X51755||2||Immunoglobulin_144	hHO045240
3384	BCR/TCRIGLC7||F||X51755||2||Immunoglobulin_144	hHO045240
6072	BCR/TCRIGLC7||F||X51755||2||Immunoglobulin_144	hHO045240
697	BCR/TCRIGLV(VI)-22-1||P||X71351||1||Immunoglobulin_24	hHO045241
3385	BCR/TCRIGLV(VI)-22-1||P||X71351||1||Immunoglobulin_24	hHO045241
6073	BCR/TCRIGLV(VI)-22-1||P||X71351||1||Immunoglobulin_24	hHO045241
698	BCR/TCRIGLV1-40||F||M94116||3||Immunoglobulin_284	hHO045242
3386	BCR/TCRIGLV1-40||F||M94116||3||Immunoglobulin_284	hHO045242
6074	BCR/TCRIGLV1-40||F||M94116||3||Immunoglobulin_284	hHO045242
699	BCR/TCRIGLV1-41||ORF,_281	hHO045243
3387	BCR/TCRIGLV1-41||ORF,_281	hHO045243
6075	BCR/TCRIGLV1-41||ORF,_281	hHO045243
700	BCR/TCRIGLV1-50||ORF||M94112||1||Immunoglobulin_283	hHO045244
3388	BCR/TCRIGLV1-50||ORF||M94112||1||Immunoglobulin_283	hHO045244
6076	BCR/TCRIGLV1-50||ORF||M94112||1||Immunoglobulin_283	hHO045244
701	BCR/TCRIGLV2-23||F||X14616||3||Immunoglobulin_4	hHO045245
3389	BCR/TCRIGLV2-23||F||X14616||3||Immunoglobulin_4	hHO045245
6077	BCR/TCRIGLV2-23||F||X14616||3||Immunoglobulin_4	hHO045245
702	BCR/TCRIGLV2-34||P||D87013||1||Immunoglobulin_44	hHO045246
3390	BCR/TCRIGLV2-34||P||D87013||1||Immunoglobulin_44	hHO045246
6078	BCR/TCRIGLV2-34||P||D87013||1||Immunoglobulin_44	hHO045246
703	BCR/TCRIGLV3-19||F||X56178||1||Immunoglobulin_22	hHO045247
3391	BCR/TCRIGLV3-19||F||X56178||1||Immunoglobulin_22	hHO045247
6079	BCR/TCRIGLV3-19||F||X56178||1||Immunoglobulin_22	hHO045247
704	BCR/TCRIGLV7-43||F||X14614||1||Immunoglobulin_281	hHO045248
3392	BCR/TCRIGLV7-43||F||X14614||1||Immunoglobulin_281	hHO045248
6080	BCR/TCRIGLV7-43||F||X14614||1||Immunoglobulin_281	hHO045248
705	BCR/TCRIGLV8/OR8-1||ORF,_99	hHO045249
3393	BCR/TCRIGLV8/OR8-1||ORF,_99	hHO045249
6081	BCR/TCRIGLV8/OR8-1||ORF,_99	hHO045249
706	BCR/TCRTRAC||F||X02883||3||T_64	hHO045250
3394	BCR/TCRTRAC||F||X02883||3||T_64	hHO045250
6082	BCR/TCRTRAC||F||X02883||3||T_64	hHO045250
707	BCR/TCRTRAJ10||F||M94081||1||T_0	hHO045251
3395	BCR/TCRTRAJ10||F||M94081||1||T_0	hHO045251
6083	BCR/TCRTRAJ10||F||M94081||1||T_0	hHO045251
708	BCR/TCRTRAJ11||F||M94081||1||T_0	hHO045252
3396	BCR/TCRTRAJ11||F||M94081||1||T_0	hHO045252
6084	BCR/TCRTRAJ11||F||M94081||1||T_0	hHO045252
709	BCR/TCRTRAJ13||F||M94081||1||T_0	hHO045253
3397	BCR/TCRTRAJ13||F||M94081||1||T_0	hHO045253
6085	BCR/TCRTRAJ13||F||M94081||1||T_0	hHO045253
710	BCR/TCRTRAJ15||F||X05775||2||T_0	hHO045254
3398	BCR/TCRTRAJ15||F||X05775||2||T_0	hHO045254
6086	BCR/TCRTRAJ15||F||X05775||2||T_0	hHO045254
711	BCR/TCRTRAJ17||F||X05773||1||T_0	hHO045255
3399	BCR/TCRTRAJ17||F||X05773||1||T_0	hHO045255
6087	BCR/TCRTRAJ17||F||X05773||1||T_0	hHO045255
712	BCR/TCRTRAJ18||F||M94081||1||T_0	hHO045256
3400	BCR/TCRTRAJ18||F||M94081||1||T_0	hHO045256
6088	BCR/TCRTRAJ18||F||M94081||1||T_0	hHO045256
713	BCR/TCRTRAJ19||ORF||M94081||1||T_0	hHO045257
3401	BCR/TCRTRAJ19||ORF||M94081||1||T_0	hHO045257
6089	BCR/TCRTRAJ19||ORF||M94081||1||T_0	hHO045257
714	BCR/TCRTRAJ20||F||M94081||1||T_0	hHO045258
3402	BCR/TCRTRAJ20||F||M94081||1||T_0	hHO045258
6090	BCR/TCRTRAJ20||F||M94081||1||T_0	hHO045258
715	BCR/TCRTRAJ23||F||M94081||1||T_0	hHO045259
3403	BCR/TCRTRAJ23||F||M94081||1||T_0	hHO045259
6091	BCR/TCRTRAJ23||F||M94081||1||T_0	hHO045259
716	BCR/TCRTRAJ26||F||M94081||1||T_0	hHO045260
3404	BCR/TCRTRAJ26||F||M94081||1||T_0	hHO045260
6092	BCR/TCRTRAJ26||F||M94081||1||T_0	hHO045260
717	BCR/TCRTRAJ27||F||M94081||1||T_0	hHO045261
3405	BCR/TCRTRAJ27||F||M94081||1||T_0	hHO045261
6093	BCR/TCRTRAJ27||F||M94081||1||T_0	hHO045261
718	BCR/TCRTRAJ28||F||M94081||1||T_1	hHO045262
3406	BCR/TCRTRAJ28||F||M94081||1||T_1	hHO045262
6094	BCR/TCRTRAJ28||F||M94081||1||T_1	hHO045262
719	BCR/TCRTRAJ30||F||M94081||1||T_0	hHO045263
3407	BCR/TCRTRAJ30||F||M94081||1||T_0	hHO045263
6095	BCR/TCRTRAJ30||F||M94081||1||T_0	hHO045263
720	BCR/TCRTRAJ31||F||M14905||1||T_0	hHO045264
3408	BCR/TCRTRAJ31||F||M14905||1||T_0	hHO045264
6096	BCR/TCRTRAJ31||F||M14905||1||T_0	hHO045264
721	BCR/TCRTRAJ32||F||M94081||1||T_0	hHO045265
3409	BCR/TCRTRAJ32||F||M94081||1||T_0	hHO045265
6097	BCR/TCRTRAJ32||F||M94081||1||T_0	hHO045265
722	BCR/TCRTRAJ33||F||M94081||1||T_0	hHO045266
3410	BCR/TCRTRAJ33||F||M94081||1||T_0	hHO045266
6098	BCR/TCRTRAJ33||F||M94081||1||T_0	hHO045266
723	BCR/TCRTRAJ34||F||M35622||1||T_0	hHO045267
3411	BCR/TCRTRAJ34||F||M35622||1||T_0	hHO045267
6099	BCR/TCRTRAJ34||F||M35622||1||T_0	hHO045267
724	BCR/TCRTRAJ35||ORF||M94081||1||T_0	hHO045268
3412	BCR/TCRTRAJ35||ORF||M94081||1||T_0	hHO045268
6100	BCR/TCRTRAJ35||ORF||M94081||1||T_0	hHO045268
725	BCR/TCRTRAJ36||F||M94081||1||T_0	hHO045269
3413	BCR/TCRTRAJ36||F||M94081||1||T_0	hHO045269
6101	BCR/TCRTRAJ36||F||M94081||1||T_0	hHO045269
726	BCR/TCRTRAJ37||F||M94081||1||T_0	hHO045270
3414	BCR/TCRTRAJ37||F||M94081||1||T_0	hHO045270
6102	BCR/TCRTRAJ37||F||M94081||1||T_0	hHO045270
727	BCR/TCRTRAJ39||F||M94081||1||T_0	hHO045271
3415	BCR/TCRTRAJ39||F||M94081||1||T_0	hHO045271
6103	BCR/TCRTRAJ39||F||M94081||1||T_0	hHO045271
728	BCR/TCRTRAJ4||F||M94081||1||T_0	hHO045272
3416	BCR/TCRTRAJ4||F||M94081||1||T_0	hHO045272
6104	BCR/TCRTRAJ4||F||M94081||1||T_0	hHO045272
729	BCR/TCRTRAJ40||F||M35620||1||T_0	hHO045273
3417	BCR/TCRTRAJ40||F||M35620||1||T_0	hHO045273
6105	BCR/TCRTRAJ40||F||M35620||1||T_0	hHO045273
730	BCR/TCRTRAJ41||F||M94081||1||T_0	hHO045274
3418	BCR/TCRTRAJ41||F||M94081||1||T_0	hHO045274
6106	BCR/TCRTRAJ41||F||M94081||1||T_0	hHO045274
731	BCR/TCRTRAJ42||F||M94081||1||T_0	hHO045275
3419	BCR/TCRTRAJ42||F||M94081||1||T_0	hHO045275
6107	BCR/TCRTRAJ42||F||M94081||1||T_0	hHO045275
732	BCR/TCRTRAJ43||F||M94081||1||T_0	hHO045276
3420	BCR/TCRTRAJ43||F||M94081||1||T_0	hHO045276
6108	BCR/TCRTRAJ43||F||M94081||1||T_0	hHO045276
733	BCR/TCRTRAJ44||F||M35619||1||T_0	hHO045277
3421	BCR/TCRTRAJ44||F||M35619||1||T_0	hHO045277
6109	BCR/TCRTRAJ44||F||M35619||1||T_0	hHO045277
734	BCR/TCRTRAJ45||F||M94081||1||T_0	hHO045278
3422	BCR/TCRTRAJ45||F||M94081||1||T_0	hHO045278
6110	BCR/TCRTRAJ45||F||M94081||1||T_0	hHO045278
735	BCR/TCRTRAJ46||F||M94081||1||T_0	hHO045279
3423	BCR/TCRTRAJ46||F||M94081||1||T_0	hHO045279
6111	BCR/TCRTRAJ46||F||M94081||1||T_0	hHO045279
736	BCR/TCRTRAJ47||F||M94081||1||T_0	hHO045280
3424	BCR/TCRTRAJ47||F||M94081||1||T_0	hHO045280
6112	BCR/TCRTRAJ47||F||M94081||1||T_0	hHO045280
737	BCR/TCRTRAJ48||F||M94081||1||T_0	hHO045281
3425	BCR/TCRTRAJ48||F||M94081||1||T_0	hHO045281
6113	BCR/TCRTRAJ48||F||M94081||1||T_0	hHO045281
738	BCR/TCRTRAJ49||F||M94081||1||T_0	hHO045282
3426	BCR/TCRTRAJ49||F||M94081||1||T_0	hHO045282
6114	BCR/TCRTRAJ49||F||M94081||1||T_0	hHO045282
739	BCR/TCRTRAJ5||F||M94081||1||T_0	hHO045283
3427	BCR/TCRTRAJ5||F||M94081||1||T_0	hHO045283
6115	BCR/TCRTRAJ5||F||M94081||1||T_0	hHO045283
740	BCR/TCRTRAJ50||F||M94081||1||T_0	hHO045284
3428	BCR/TCRTRAJ50||F||M94081||1||T_0	hHO045284
6116	BCR/TCRTRAJ50||F||M94081||1||T_0	hHO045284
741	BCR/TCRTRAJ51||P||M94081||1||T_0	hHO045285
3429	BCR/TCRTRAJ51||P||M94081||1||T_0	hHO045285
6117	BCR/TCRTRAJ51||P||M94081||1||T_0	hHO045285
742	BCR/TCRTRAJ53||F||M94081||1||T_0	hHO045286
3430	BCR/TCRTRAJ53||F||M94081||1||T_0	hHO045286
6118	BCR/TCRTRAJ53||F||M94081||1||T_0	hHO045286
743	BCR/TCRTRAJ54||F||M94081||1||T_0	hHO045287
3431	BCR/TCRTRAJ54||F||M94081||1||T_0	hHO045287
6119	BCR/TCRTRAJ54||F||M94081||1||T_0	hHO045287
744	BCR/TCRTRAJ55||P||M94081||1||T_0	hHO045288
3432	BCR/TCRTRAJ55||P||M94081||1||T_0	hHO045288
6120	BCR/TCRTRAJ55||P||M94081||1||T_0	hHO045288
745	BCR/TCRTRAJ56||F||M94081||1||T_0	hHO045289
3433	BCR/TCRTRAJ56||F||M94081||1||T_0	hHO045289
6121	BCR/TCRTRAJ56||F||M94081||1||T_0	hHO045289
746	BCR/TCRTRAJ57||F||M94081||1||T_0	hHO045290
3434	BCR/TCRTRAJ57||F||M94081||1||T_0	hHO045290
6122	BCR/TCRTRAJ57||F||M94081||1||T_0	hHO045290
747	BCR/TCRTRAJ6||F||M16747||1||T_0	hHO045291
3435	BCR/TCRTRAJ6||F||M16747||1||T_0	hHO045291
6123	BCR/TCRTRAJ6||F||M16747||1||T_0	hHO045291
748	BCR/TCRTRAJ61||ORF||M94081||1||T_1	hHO045292
3436	BCR/TCRTRAJ61||ORF||M94081||1||T_1	hHO045292
6124	BCR/TCRTRAJ61||ORF||M94081||1||T_1	hHO045292
749	BCR/TCRTRAJ7||F||M94081||1||T_0	hHO045293
3437	BCR/TCRTRAJ7||F||M94081||1||T_0	hHO045293
6125	BCR/TCRTRAJ7||F||M94081||1||T_0	hHO045293
750	BCR/TCRTRAJ8||F||M94081||1||T_0	hHO045294
3438	BCR/TCRTRAJ8||F||M94081||1||T_0	hHO045294
6126	BCR/TCRTRAJ8||F||M94081||1||T_0	hHO045294
751	BCR/TCRTRAJ9||F||M94081||1||T_0	hHO045295
3439	BCR/TCRTRAJ9||F||M94081||1||T_0	hHO045295
6127	BCR/TCRTRAJ9||F||M94081||1||T_0	hHO045295
752	BCR/TCRTRAV10||F||AE000659||1||T_1	hHO045296
3440	BCR/TCRTRAV10||F||AE000659||1||T_1	hHO045296
6128	BCR/TCRTRAV10||F||AE000659||1||T_1	hHO045296
753	BCR/TCRTRAV1-1||F||AE000658||2||T_19	hHO045297
3441	BCR/TCRTRAV1-1||F||AE000658||2||T_19	hHO045297
6129	BCR/TCRTRAV1-1||F||AE000658||2||T_19	hHO045297
754	BCR/TCRTRAV1-2||F||AE000658||2||T_26	hHO045298
3442	BCR/TCRTRAV1-2||F||AE000658||2||T_26	hHO045298
6130	BCR/TCRTRAV1-2||F||AE000658||2||T_26	hHO045298
755	BCR/TCRTRAV12-1||F||AE000659||2||T_150	hHO045299
3443	BCR/TCRTRAV12-1||F||AE000659||2||T_150	hHO045299
6131	BCR/TCRTRAV12-1||F||AE000659||2||T_150	hHO045299
756	BCR/TCRTRAV12-2||F||AE000659||3||T_172	hHO045300
3444	BCR/TCRTRAV12-2||F||AE000659||3||T_172	hHO045300
6132	BCR/TCRTRAV12-2||F||AE000659||3||T_172	hHO045300
757	BCR/TCRTRAV12-3||F||X06193||2||T_107	hHO045301
3445	BCR/TCRTRAV12-3||F||X06193||2||T_107	hHO045301
6133	BCR/TCRTRAV12-3||F||X06193||2||T_107	hHO045301
758	BCR/TCRTRAV13-1||F||AE000659||3||T_177	hHO045302
3446	BCR/TCRTRAV13-1||F||AE000659||3||T_177	hHO045302
6134	BCR/TCRTRAV13-1||F||AE000659||3||T_177	hHO045302
759	BCR/TCRTRAV13-2||F||AE000659||2||T_98	hHO045303
3447	BCR/TCRTRAV13-2||F||AE000659||2||T_98	hHO045303
6135	BCR/TCRTRAV13-2||F||AE000659||2||T_98	hHO045303
760	BCR/TCRTRAV14/DV4||F||M21626||4||T_219	hHO045304
3448	BCR/TCRTRAV14/DV4||F||M21626||4||T_219	hHO045304
6136	BCR/TCRTRAV14/DV4||F||M21626||4||T_219	hHO045304
761	BCR/TCRTRAV16||F||AE000659||1||T_162	hHO045305
3449	BCR/TCRTRAV16||F||AE000659||1||T_162	hHO045305
6137	BCR/TCRTRAV16||F||AE000659||1||T_162	hHO045305
762	BCR/TCRTRAV17||F||AE000660||1||T_127	hHO045306
3450	BCR/TCRTRAV17||F||AE000660||1||T_127	hHO045306
6138	BCR/TCRTRAV17||F||AE000660||1||T_127	hHO045306
763	BCR/TCRTRAV19||F||AE000660||1||T_200	hHO045307
3451	BCR/TCRTRAV19||F||AE000660||1||T_200	hHO045307
6139	BCR/TCRTRAV19||F||AE000660||1||T_200	hHO045307
764	BCR/TCRTRAV2||F||AE000658||2||T_212	hHO045308
3452	BCR/TCRTRAV2||F||AE000658||2||T_212	hHO045308
6140	BCR/TCRTRAV2||F||AE000658||2||T_212	hHO045308
765	BCR/TCRTRAV20||F||AE000660||4||T_120	hHO045309
3453	BCR/TCRTRAV20||F||AE000660||4||T_120	hHO045309
6141	BCR/TCRTRAV20||F||AE000660||4||T_120	hHO045309
766	BCR/TCRTRAV21||F||AE000660||2||T_89	hHO045310
3454	BCR/TCRTRAV21||F||AE000660||2||T_89	hHO045310
6142	BCR/TCRTRAV21||F||AE000660||2||T_89	hHO045310
767	BCR/TCRTRAV22||F||AE000660||1||T_203	hHO045311
3455	BCR/TCRTRAV22||F||AE000660||1||T_203	hHO045311
6143	BCR/TCRTRAV22||F||AE000660||1||T_203	hHO045311
768	BCR/TCRTRAV23/DV6||F||AE000660||4||T_105	hHO045312
3456	BCR/TCRTRAV23/DV6||F||AE000660||4||T_105	hHO045312
6144	BCR/TCRTRAV23/DV6||F||AE000660||4||T_105	hHO045312
929	ncRNA-UCSC^hg16_rnaGene_HBII-85_groupI_7_21	hSQ000007
3617	ncRNA-UCSC^hg16_rnaGene_HBII-85_groupI_7_21	hSQ000007
6305	ncRNA-UCSC^hg16_rnaGene_HBII-85_groupI_7_21	hSQ000007
1095	ncRNA-UCSC^hg16_rnaGene_mir-30c-1_19	hSQ000406
3783	ncRNA-UCSC^hg16_rnaGene_mir-30c-1_19	hSQ000406
6471	ncRNA-UCSC^hg16_rnaGene_mir-30c-1_19	hSQ000406
769	ncRNA-Kate^DD3|AF103907_253	hSQ000562
3457	ncRNA-Kate^DD3|AF103907_253	hSQ000562
6145	ncRNA-Kate^DD3|AF103907_253	hSQ000562
884	ncRNA-UCSC^hg16_rnaGene_ACA7_60	hSQ000639
3572	ncRNA-UCSC^hg16_rnaGene_ACA7_60	hSQ000639
6260	ncRNA-UCSC^hg16_rnaGene_ACA7_60	hSQ000639
883	ncRNA-UCSC^hg16_rnaGene_ACA7_2_60	hSQ000640
3571	ncRNA-UCSC^hg16_rnaGene_ACA7_2_60	hSQ000640
6259	ncRNA-UCSC^hg16_rnaGene_ACA7_2_60	hSQ000640
796	ncRNA-Kate^gi|340393|gb|M97168.1|HUMXIST_13146	hSQ000670
3484	ncRNA-Kate^gi|340393|gb|M97168.1|HUMXIST_13146	hSQ000670
6172	ncRNA-Kate^gi|340393|gb|M97168.1|HUMXIST_13146	hSQ000670
891	HBII-13 snoRNA	hSQ000718
3579	HBII-13 snoRNA	hSQ000718
6267	HBII-13 snoRNA	hSQ000718
865	ncRNA-UCSC^hg16_rnaGene_ACA44_62	hSQ001413
3553	ncRNA-UCSC^hg16_rnaGene_ACA44_62	hSQ001413
6241	ncRNA-UCSC^hg16_rnaGene_ACA44_62	hSQ001413
1022	ncRNA-UCSC^hg16_rnaGene_mir-181c_33	hSQ001417
3710	ncRNA-UCSC^hg16_rnaGene_mir-181c_33	hSQ001417
6398	ncRNA-UCSC^hg16_rnaGene_mir-181c_33	hSQ001417
1027	ncRNA-UCSC^hg16_rnaGene_mir-186_16	hSQ001775
3715	ncRNA-UCSC^hg16_rnaGene_mir-186_16	hSQ001775
6403	ncRNA-UCSC^hg16_rnaGene_mir-186_16	hSQ001775
1042	ncRNA-UCSC^hg16_rnaGene_mir-199a-2_3	hSQ002172
3730	ncRNA-UCSC^hg16_rnaGene_mir-199a-2_3	hSQ002172
6418	ncRNA-UCSC^hg16_rnaGene_mir-199a-2_3	hSQ002172
1072	ncRNA-UCSC^hg16_rnaGene_mir-222_8	hSQ002424
[truncated: 5,180 more rows]

## Sheet: hu miRNAs
CloneTitle	CloneID
ambi_miR_1006	SM11267
ambi_miR_10064	SM11194
ambi_miR_10133	SM11277
ambi_miR_10202	SM11202
ambi_miR_10203	SM11221
ambi_miR_10394	SM11262
ambi_miR_10411	SM11230
ambi_miR_10594	SM11218
ambi_miR_10617	SM11256
ambi_miR_10751	SM11257
ambi_miR_10766	SM11239
ambi_miR_10769	SM11278
ambi_miR_10994	SM11210
ambi_miR_11040	SM11249
ambi_miR_11143	SM11289
ambi_miR_11146	SM11222
ambi_miR_11168	SM11214
ambi_miR_1137	SM11260
ambi_miR_11541	SM11242
ambi_miR_11576	SM11246
ambi_miR_11700	SM11235
ambi_miR_11786	SM11227
ambi_miR_11835	SM11217
ambi_miR_12061	SM11220
ambi_miR_12110	SM11200
ambi_miR_12152	SM11276
ambi_miR_12180	SM11251
ambi_miR_12314	SM11229
ambi_miR_12628	SM11258
ambi_miR_1265	SM11223
ambi_miR_12897	SM11209
ambi_miR_12902	SM11199
ambi_miR_12969	SM11225
ambi_miR_13090	SM11156
ambi_miR_13100	SM11145
ambi_miR_13118	SM11169
ambi_miR_13124	SM10076
ambi_miR_13143	SM11189
ambi_miR_13145	SM11190
ambi_miR_13156	SM11168
ambi_miR_13178	SM11149
ambi_miR_13182	SM11191
ambi_miR_13190	SM11160
ambi_miR_13193	SM10114
ambi_miR_13196	SM11158
ambi_miR_13197	SM11163
ambi_miR_13203	SM11153
ambi_miR_13205	SM11167
ambi_miR_13209	SM11175
ambi_miR_13232	SM11177
ambi_miR_13237	SM11155
ambi_miR_13255	SM11179
ambi_miR_13258	SM11161
ambi_miR_13259	SM11192
ambi_miR_13260	SM11181
ambi_miR_13266	SM11148
ambi_miR_13268	SM11183
ambi_miR_14	SM11208
ambi_miR_14204	SM11237
ambi_miR_1481	SM11219
ambi_miR_16	SM11245
ambi_miR_2537	SM11261
ambi_miR_2660	SM11231
ambi_miR_279	SM11236
ambi_miR_2825	SM11282
ambi_miR_2837	SM11279
ambi_miR_3046	SM11275
ambi_miR_3121	SM11273
ambi_miR_3135	SM11252
ambi_miR_358	SM11206
ambi_miR_371	SM11240
ambi_miR_3898	SM11201
ambi_miR_3998	SM11198
ambi_miR_408	SM11287
ambi_miR_4209	SM11270
ambi_miR_4400	SM11212
ambi_miR_444	SM11285
ambi_miR_4482	SM11247
ambi_miR_4517	SM11292
ambi_miR_4622	SM11228
ambi_miR_4629	SM11224
ambi_miR_48	SM11280
ambi_miR_4944	SM11266
ambi_miR_4983	SM11216
ambi_miR_5	SM11265
ambi_miR_5021	SM11205
ambi_miR_5074	SM11286
ambi_miR_562	SM11264
ambi_miR_5723	SM11271
ambi_miR_5856	SM11243
ambi_miR_5893	SM11213
ambi_miR_6058	SM11281
ambi_miR_6117	SM11244
ambi_miR_6374	SM11241
ambi_miR_6775	SM11248
ambi_miR_685	SM11215
ambi_miR_693	SM11193
ambi_miR_7026	SM11187
ambi_miR_7027	SM11159
ambi_miR_7029	SM11188
ambi_miR_7036	SM11165
ambi_miR_7038_1	SM11170
ambi_miR_7039	SM11178
ambi_miR_7054	SM11173
ambi_miR_7055	SM11147
ambi_miR_7058	SM11164
ambi_miR_7059_1	SM11154
ambi_miR_7062	SM11180
ambi_miR_7067	SM11182
ambi_miR_7068_1	SM11144
ambi_miR_7070	SM11166
ambi_miR_7074	SM11171
ambi_miR_7075	SM11186
ambi_miR_7080	SM11150
ambi_miR_7081	SM11152
ambi_miR_7083	SM11142
ambi_miR_7084	SM11143
ambi_miR_7085	SM11157
ambi_miR_7086	SM11141
ambi_miR_7089	SM11162
ambi_miR_7095	SM11146
ambi_miR_7097	SM11172
ambi_miR_7098	SM11174
ambi_miR_7100	SM11185
ambi_miR_7101	SM11184
ambi_miR_7103	SM11151
ambi_miR_7105	SM11176
ambi_miR_7317	SM11238
ambi_miR_7425	SM11232
ambi_miR_7510	SM11211
ambi_miR_7912	SM11274
ambi_miR_7920	SM11207
ambi_miR_801	SM11284
ambi_miR_8027	SM11196
ambi_miR_8370	SM11250
ambi_miR_8396	SM11269
ambi_miR_8488	SM11203
ambi_miR_8518	SM11255
ambi_miR_8656	SM11204
ambi_miR_8684	SM11263
ambi_miR_8819	SM11195
ambi_miR_8870	SM11272
ambi_miR_9125	SM11254
ambi_miR_9134	SM11233
ambi_miR_917	SM11268
ambi_miR_9451	SM11253
ambi_miR_9508	SM11226
ambi_miR_9534	SM11290
ambi_miR_9565	SM11197
ambi_miR_9630	SM11234
ambi_miR_9638	SM11259
ambi_miR_9651	SM11291
ambi_miR_9873	SM11283
ambi_miR_9881	SM11288
hsa_let_7a	SM10050
hsa_let_7b	SM11050
hsa_let_7c	SM10436
hsa_let_7d	SM10602
hsa_let_7e	SM10438
hsa_let_7f	SM10902
hsa_let_7g	SM10830
hsa_let_7i	SM10517
hsa_miR_1	SM10660
hsa_miR_100	SM10188
hsa_miR_101	SM10537
hsa_miR_103	SM10632
hsa_miR_105	SM10630
hsa_miR_106a	SM10911
hsa_miR_106b	SM10067
hsa_miR_107	SM10056
hsa_miR_10a	SM10787
hsa_miR_10b	SM10133
hsa_miR_122a	SM11059
hsa_miR_124a	SM10245
hsa_miR_125a	SM10390
hsa_miR_125b	SM10148
hsa_miR_126	SM10862
hsa_miR_126_AS	SM10401
hsa_miR_127	SM10400
hsa_miR_128a	SM10639
hsa_miR_128b	SM10159
hsa_miR_129	SM10195
hsa_miR_130a	SM10506
hsa_miR_130b	SM10777
hsa_miR_132	SM10166
hsa_miR_133a	SM10137
hsa_miR_133b	SM11040
hsa_miR_134	SM10800
hsa_miR_135a	SM11126
hsa_miR_135b	SM10429
hsa_miR_136	SM10868
hsa_miR_137	SM10744
hsa_miR_138	SM10829
hsa_miR_139	SM10740
hsa_miR_140	SM10097
hsa_miR_141	SM10860
hsa_miR_142_3p	SM10398
hsa_miR_142_5p	SM10404
hsa_miR_143	SM10576
hsa_miR_144	SM10420
hsa_miR_145	SM10606
hsa_miR_146a	SM10722
hsa_miR_146b	SM10105
hsa_miR_147	SM10220
hsa_miR_148a	SM10263
hsa_miR_148b	SM10264
hsa_miR_149	SM11027
hsa_miR_150	SM10070
hsa_miR_151	SM10819
hsa_miR_152	SM10813
hsa_miR_153	SM11007
hsa_miR_154	SM10086
hsa_miR_154_AS	SM10731
hsa_miR_155	SM11056
hsa_miR_15a	SM10235
hsa_miR_15b	SM10904
hsa_miR_16	SM10339
hsa_miR_17_3p	SM11112
hsa_miR_17_5p	SM10198
hsa_miR_181a	SM10421
hsa_miR_181b	SM10335
hsa_miR_181c	SM10181
hsa_miR_181d	SM11118
hsa_miR_182	SM11090
hsa_miR_182_AS	SM10801
hsa_miR_183	SM10415
hsa_miR_184	SM10207
hsa_miR_185	SM10726
hsa_miR_186	SM10468
hsa_miR_187	SM10755
hsa_miR_188	SM10126
hsa_miR_189	SM10073
hsa_miR_18a	SM10477
hsa_miR_18a_AS	SM10216
hsa_miR_18b	SM10493
hsa_miR_190	SM11114
hsa_miR_191	SM10968
hsa_miR_191_AS	SM10626
hsa_miR_192	SM10456
hsa_miR_193a	SM10446
hsa_miR_193b	SM10510
hsa_miR_194	SM10004
hsa_miR_195	SM10827
hsa_miR_196a	SM11109
hsa_miR_196b	SM10707
hsa_miR_197	SM10354
hsa_miR_198	SM11088
hsa_miR_199a	SM10893
hsa_miR_199a_AS	SM11072
hsa_miR_199b	SM10553
hsa_miR_19a	SM10649
hsa_miR_19b	SM10629
hsa_miR_200a	SM10991
hsa_miR_200a_AS	SM10250
hsa_miR_200b	SM11073
hsa_miR_200c	SM10655
hsa_miR_202	SM11019
hsa_miR_202_AS	SM10949
hsa_miR_203	SM10152
hsa_miR_204	SM11116
hsa_miR_205	SM11015
hsa_miR_206	SM10409
hsa_miR_208	SM10677
hsa_miR_20a	SM10057
hsa_miR_20b	SM10975
hsa_miR_21	SM10206
hsa_miR_210	SM10516
hsa_miR_211	SM10168
hsa_miR_212	SM10340
hsa_miR_213	SM10381
hsa_miR_214	SM10347
hsa_miR_215	SM10874
hsa_miR_216	SM10872
hsa_miR_217	SM10304
hsa_miR_218	SM10328
hsa_miR_219	SM10664
hsa_miR_22	SM10203
hsa_miR_220	SM10661
hsa_miR_221	SM10337
hsa_miR_222	SM10109
hsa_miR_223	SM10903
hsa_miR_224	SM11010
hsa_miR_23a	SM10644
hsa_miR_23b	SM10711
hsa_miR_24	SM10737
hsa_miR_25	SM10584
hsa_miR_26a	SM10489
hsa_miR_26b	SM11070
hsa_miR_27a	SM10939
hsa_miR_27b	SM10750
hsa_miR_28	SM10346
hsa_miR_296	SM10609
hsa_miR_299_3p	SM10448
hsa_miR_299_5p	SM10330
hsa_miR_29a	SM10932
hsa_miR_29b	SM10103
hsa_miR_29c	SM11026
hsa_miR_301	SM10978
hsa_miR_302a	SM10936
hsa_miR_302a_AS	SM11002
hsa_miR_302b	SM10081
hsa_miR_302b_AS	SM10713
hsa_miR_302c	SM10571
hsa_miR_302c_AS	SM10531
hsa_miR_302d	SM10927
hsa_miR_30a_3p	SM10611
hsa_miR_30a_5p	SM11062
hsa_miR_30b	SM10986
hsa_miR_30c	SM11060
hsa_miR_30d	SM10756
hsa_miR_30e_3p	SM10491
hsa_miR_30e_5p	SM10528
hsa_miR_31	SM10757
hsa_miR_32	SM10124
hsa_miR_320	SM10214
hsa_miR_323	SM10577
hsa_miR_324_3p	SM10397
hsa_miR_324_5p	SM10253
hsa_miR_325	SM10032
hsa_miR_326	SM10686
hsa_miR_328	SM10034
hsa_miR_329	SM10453
hsa_miR_33	SM10017
hsa_miR_330	SM10735
hsa_miR_331	SM10881
hsa_miR_335	SM10063
hsa_miR_337	SM10155
hsa_miR_338	SM10094
hsa_miR_339	SM10447
hsa_miR_340	SM10993
hsa_miR_342	SM10310
hsa_miR_345	SM11029
hsa_miR_346	SM10238
hsa_miR_34a	SM10194
hsa_miR_34b	SM10743
hsa_miR_34c	SM11039
hsa_miR_361	SM10085
hsa_miR_362	SM10870
hsa_miR_363	SM10149
hsa_miR_363_AS	SM11353
hsa_miR_365	SM11133
hsa_miR_367	SM10832
hsa_miR_368	SM10366
hsa_miR_369_3p	SM10825
hsa_miR_369_5p	SM10963
hsa_miR_370	SM10585
hsa_miR_371	SM11053
hsa_miR_372	SM10165
hsa_miR_373	SM11024
hsa_miR_373_AS	SM10083
hsa_miR_374	SM10112
hsa_miR_375	SM10327
hsa_miR_376a	SM11031
hsa_miR_376a_AS	SM11334
hsa_miR_376b	SM10685
hsa_miR_377	SM10524
hsa_miR_378	SM10049
hsa_miR_379	SM11079
hsa_miR_380_3p	SM10876
hsa_miR_380_5p	SM10200
hsa_miR_381	SM10242
hsa_miR_382	SM10924
hsa_miR_383	SM10353
hsa_miR_384	SM10588
hsa_miR_409_3p	SM10414
hsa_miR_409_5p	SM10889
hsa_miR_410	SM11119
hsa_miR_412	SM10071
hsa_miR_422a	SM10457
hsa_miR_422b	SM10303
hsa_miR_423	SM10959
hsa_miR_424	SM10306
hsa_miR_425	SM10515
hsa_miR_429	SM10221
hsa_miR_431	SM10091
hsa_miR_432	SM10941
hsa_miR_432_AS	SM10838
hsa_miR_433	SM10774
hsa_miR_448	SM10520
hsa_miR_449	SM11127
hsa_miR_450	SM11110
hsa_miR_451	SM10789
hsa_miR_452	SM10745
hsa_miR_452_AS	SM10688
hsa_miR_453	SM10084
hsa_miR_455	SM10529
hsa_miR_483	SM10693
hsa_miR_484	SM10379
hsa_miR_485_3p	SM10799
hsa_miR_485_5p	SM10837
hsa_miR_486	SM10546
hsa_miR_487a	SM10648
hsa_miR_487b	SM11296
hsa_miR_488	SM10241
hsa_miR_489	SM11009
hsa_miR_490	SM10560
hsa_miR_491	SM10185
hsa_miR_492	SM10230
hsa_miR_493_3p	SM11367
hsa_miR_493_5p	SM10627
hsa_miR_494	SM10710
hsa_miR_495	SM10792
hsa_miR_496	SM11107
hsa_miR_497	SM10490
hsa_miR_498	SM11121
hsa_miR_499	SM10496
hsa_miR_500	SM10119
hsa_miR_501	SM10266
hsa_miR_502	SM10480
hsa_miR_503	SM10378
hsa_miR_504	SM10875
hsa_miR_505	SM10282
hsa_miR_506	SM10709
hsa_miR_507	SM10509
hsa_miR_508	SM11033
hsa_miR_509	SM10367
hsa_miR_510	SM10271
hsa_miR_511	SM10237
hsa_miR_512_3p	SM10141
hsa_miR_512_5p	SM10944
hsa_miR_513	SM10736
hsa_miR_514	SM10278
hsa_miR_515_3p	SM10494
hsa_miR_515_5p	SM10387
hsa_miR_516_3p	SM10767
hsa_miR_516_5p	SM10790
hsa_miR_517_AS	SM10342
hsa_miR_517a	SM10295
hsa_miR_517b	SM10281
hsa_miR_517c	SM10828
hsa_miR_518a	SM10637
hsa_miR_518a_2_AS	SM11097
hsa_miR_518b	SM10987
hsa_miR_518c	SM10702
hsa_miR_518c_AS	SM10882
hsa_miR_518d	SM10106
hsa_miR_518e	SM10425
hsa_miR_518f	SM10392
hsa_miR_518f_AS	SM10217
hsa_miR_519a	SM10665
hsa_miR_519b	SM10210
hsa_miR_519c	SM10575
hsa_miR_519d	SM10624
hsa_miR_519e	SM10779
hsa_miR_519e_AS	SM10974
hsa_miR_520a	SM10391
hsa_miR_520a_AS	SM10065
hsa_miR_520b	SM11115
hsa_miR_520c	SM10980
hsa_miR_520d	SM10376
hsa_miR_520d_AS	SM10554
hsa_miR_520e	SM10372
hsa_miR_520f	SM10914
hsa_miR_520g	SM10365
hsa_miR_520h	SM10676
hsa_miR_521	SM10976
hsa_miR_522	SM10361
hsa_miR_523	SM10229
hsa_miR_524	SM10729
hsa_miR_524_AS	SM10753
hsa_miR_525	SM10581
hsa_miR_525_AS	SM10608
hsa_miR_526a	SM10802
hsa_miR_526b	SM10760
hsa_miR_526b_AS	SM10284
hsa_miR_526c	SM10475
hsa_miR_527	SM10770
hsa_miR_539	SM11336
hsa_miR_542_3p	SM11340
hsa_miR_542_5p	SM11324
hsa_miR_544	SM11315
hsa_miR_545	SM11348
hsa_miR_7	SM10568
hsa_miR_9	SM10022
hsa_miR_9_AS	SM10156
hsa_miR_92	SM10312
hsa_miR_93	SM10318
hsa_miR_95	SM10147
hsa_miR_96	SM10140
hsa_miR_98	SM10426
hsa_miR_99a	SM10719
hsa_miR_99b	SM11021
let7a-1	let7a-1
let7b	let7b
let7c	let7c
let7d	let7d
let7d*	let7d*
let7e	let7e
let7f-1	let7f-1
let7f-2	let7f-2
let7g	let7g
let7i	let7i
miR100	miR100
miR101-1	miR101-1
miR103-1	miR103-1
miR105-1	miR105-1
miR106a	miR106a
miR106b	miR106b
miR107	miR107
miR10a	miR10a
miR1-2	miR1-2
miR122a	miR122a
miR124a-1	miR124a-1
miR125a	miR125a
miR125b-1	miR125b-1
miR126	miR126
miR126*	miR126*
miR127	miR127
miR128a	miR128a
miR129-2	miR129-2
miR130a	miR130a
miR130b	miR130b
miR132	miR132
miR133a-1	miR133a-1
miR134	miR134
miR135a-1	miR135a-1
miR136	miR136
miR137	miR137
miR138-1	miR138-1
miR139	miR139
miR140	miR140
miR141	miR141
miR142-3p	miR142-3p
miR142-5p	miR142-5p
miR143	miR143
miR144	miR144
miR145	miR145
miR146	miR146
miR147	miR147
miR148a	miR148a
miR149	miR149
miR150	miR150
miR151	miR151
miR152	miR152
miR153-1	miR153-1
miR154	miR154
miR155	miR155
miR15a	miR15a
miR15b	miR15b
miR16-1	miR16-1
miR17-3p	miR17-3p
miR17-5p	miR17-5p
miR18	miR18
miR181a	miR181a
miR181b-1	miR181b-1
miR182	miR182
miR182*	miR182*
miR183	miR183
miR184	miR184
miR185	miR185
miR186	miR186
miR187	miR187
miR188	miR188
miR189	miR189
miR190	miR190
miR191	miR191
miR192	miR192
miR193	miR193
miR194-1	miR194-1
miR195	miR195
miR196a-1	miR196a-1
miR197	miR197
miR198	miR198
miR199a*-1	miR199a*-1
miR199a*-2	miR199a*-2
miR199a-1	miR199a-1
miR199a-2	miR199a-2
miR19a	miR19a
miR20	miR20
miR200a	miR200a
miR200b	miR200b
miR201	miR201
miR202	miR202
miR203	miR203
miR204	miR204
miR205	miR205
miR206	miR206
miR207	miR207
miR208	miR208
miR21	miR21
miR210	miR210
miR211	miR211
miR212	miR212
miR213	miR213
miR214	miR214
miR215	miR215
miR216	miR216
miR217	miR217
miR218-1	miR218-1
miR219-1	miR219-1
miR22	miR22
miR220	miR220
miR221	miR221
miR222	miR222
miR223	miR223
miR224	miR224
miR23a	miR23a
miR23b	miR23b
miR24-1	miR24-1
miR25	miR25
miR26a-1	miR26a-1
miR27a	miR27a
miR28	miR28
miR290	miR290
miR291-3p	miR291-3p
miR291-5p	miR291-5p
miR292-3p	miR292-3p
miR292-5p	miR292-5p
miR293	miR293
miR294	miR294
miR295	miR295
miR296	miR296
miR297-1	miR297-1
miR298	miR298
miR299	miR299
miR29b	miR29b
miR300	miR300
miR301	miR301
miR302a	miR302a
miR302b*	miR302b*
miR302c	miR302c
miR302c*	miR302c*
miR30a-3p	miR30a-3p
miR30a-5p	miR30a-5p
miR30b	miR30b
miR31	miR31
miR32	miR32
miR320	miR320
miR322	miR322
miR323	miR323
miR324-3p	miR324-3p
miR324-5p	miR324-5p
miR325	miR325
miR326	miR326
miR328	miR328
miR329	miR329
miR33	miR33
miR330	miR330
miR331	miR331
miR335	miR335
miR337	miR337
miR338	miR338
miR339	miR339
miR340	miR340
miR341	miR341
miR342	miR342
miR344	miR344
miR345	miR345
miR346	miR346
miR34a	miR34a
miR34c	miR34c
miR350	miR350
miR351	miR351
miR361	miR361
miR367	miR367
miR368	miR368
miR369	miR369
miR370	miR370
miR371	miR371
miR372	miR372
miR373	miR373
miR373*	miR373*
miR374	miR374
miR376a	miR376a
miR376b	miR376b
miR380	miR380
miR381	miR381
miR382	miR382
miR383	miR383
miR384	miR384
miR409	miR409
miR410	miR410
miR411	miR411
miR412	miR412
miR422a	miR422a
miR423	miR423
miR424	miR424
miR425	miR425
miR7-1	miR7-1
miR9-1	miR9-1
miR9-1*	miR9-1*
miR92-1	miR92-1
miR93	miR93
miR95	miR95
miR96	miR96
miR98	miR98
miR99a	miR99a
miR99b	miR99b
miRNA-TThsa-let-7a.modified	hHM044690
miRNA-TThsa-let-7a.modified	hHM044880
miRNA-TThsa-let-7b.modified	hHM044692
miRNA-TThsa-let-7b.modified	hHM044881
miRNA-TThsa-let-7c.modified	hHM044693
miRNA-TThsa-let-7c.modified	hHM044882
miRNA-TThsa-let-7d.modified	hHM044694
miRNA-TThsa-let-7d.modified	hHM044883
miRNA-TThsa-let-7e.modified	hHM044695
miRNA-TThsa-let-7e.modified	hHM044884
miRNA-TThsa-let-7f.modified	hHM044696
miRNA-TThsa-let-7f.modified	hHM044885
miRNA-TThsa-let-7g.modified	hHM044778
miRNA-TThsa-let-7g.modified	hHM044967
miRNA-TThsa-let-7i.modified	hHM044779
miRNA-TThsa-let-7i.modified	hHM044968
miRNA-TThsa-miR-1.modified	hHM044780
miRNA-TThsa-miR-1.modified	hHM044969
miRNA-TThsa-miR-100.modified	hHM044727
miRNA-TThsa-miR-100.modified	hHM044916
miRNA-TThsa-miR-101.modified	hHM044728
miRNA-TThsa-miR-101.modified	hHM044917
miRNA-TThsa-miR-103.modified	hHM044730
miRNA-TThsa-miR-103.modified	hHM044919
miRNA-TThsa-miR-105.modified	hHM044731
miRNA-TThsa-miR-105.modified	hHM044920
miRNA-TThsa-miR-106a.modified	hHM044732
miRNA-TThsa-miR-106a.modified	hHM044921
miRNA-TThsa-miR-106b.modified	hHM044831
miRNA-TThsa-miR-106b.modified	hHM045020
miRNA-TThsa-miR-107.modified	hHM044733
miRNA-TThsa-miR-107.modified	hHM044922
miRNA-TThsa-miR-108.modified	hHM044879
miRNA-TThsa-miR-108.modified	hHM045068
miRNA-TThsa-miR-10a.modified	hHM044748
miRNA-TThsa-miR-10a.modified	hHM044937
miRNA-TThsa-miR-10b.modified	hHM044749
miRNA-TThsa-miR-10b.modified	hHM044938
miRNA-TThsa-miR-122a.modified	hHM044785
miRNA-TThsa-miR-122a.modified	hHM044974
miRNA-TThsa-miR-124a.modified	hHM044786
miRNA-TThsa-miR-124a.modified	hHM044975
miRNA-TThsa-miR-125a.modified	hHM044807
miRNA-TThsa-miR-125a.modified	hHM044996
miRNA-TThsa-miR-125b.modified	hHM044787
miRNA-TThsa-miR-125b.modified	hHM044976
miRNA-TThsa-miR-126*.modified	hHM044809
miRNA-TThsa-miR-126*.modified	hHM044998
miRNA-TThsa-miR-126.modified	hHM044808
miRNA-TThsa-miR-126.modified	hHM044997
miRNA-TThsa-miR-127.modified	hHM044810
miRNA-TThsa-miR-127.modified	hHM044999
miRNA-TThsa-miR-128a.modified	hHM044788
miRNA-TThsa-miR-128a.modified	hHM044977
miRNA-TThsa-miR-128b.modified	hHM044830
miRNA-TThsa-miR-128b.modified	hHM045019
miRNA-TThsa-miR-129.modified	hHM044741
miRNA-TThsa-miR-129.modified	hHM044930
miRNA-TThsa-miR-130a.modified	hHM044789
miRNA-TThsa-miR-130a.modified	hHM044978
miRNA-TThsa-miR-130b.modified	hHM044842
miRNA-TThsa-miR-130b.modified	hHM045031
miRNA-TThsa-miR-132.modified	hHM044790
miRNA-TThsa-miR-132.modified	hHM044979
miRNA-TThsa-miR-133a.modified	hHM044791
miRNA-TThsa-miR-133a.modified	hHM044980
miRNA-TThsa-miR-133b.modified	hHM044874
miRNA-TThsa-miR-133b.modified	hHM045063
miRNA-TThsa-miR-134.modified	hHM044811
miRNA-TThsa-miR-134.modified	hHM045000
miRNA-TThsa-miR-135a.modified	hHM044792
miRNA-TThsa-miR-135a.modified	hHM044981
miRNA-TThsa-miR-135b.modified	hHM044866
miRNA-TThsa-miR-135b.modified	hHM045055
miRNA-TThsa-miR-136.modified	hHM044812
miRNA-TThsa-miR-136.modified	hHM045001
miRNA-TThsa-miR-137.modified	hHM044793
miRNA-TThsa-miR-137.modified	hHM044982
miRNA-TThsa-miR-138.modified	hHM044794
miRNA-TThsa-miR-138.modified	hHM044983
miRNA-TThsa-miR-139.modified	hHM044745
miRNA-TThsa-miR-139.modified	hHM044934
miRNA-TThsa-miR-140.modified	hHM044795
miRNA-TThsa-miR-140.modified	hHM044984
miRNA-TThsa-miR-141.modified	hHM044796
miRNA-TThsa-miR-141.modified	hHM044985
miRNA-TThsa-miR-142-3p.modified	hHM044797
miRNA-TThsa-miR-142-3p.modified	hHM044986
miRNA-TThsa-miR-142-5p.modified	hHM044798
miRNA-TThsa-miR-142-5p.modified	hHM044987
miRNA-TThsa-miR-143.modified	hHM044799
miRNA-TThsa-miR-143.modified	hHM044988
miRNA-TThsa-miR-144.modified	hHM044800
miRNA-TThsa-miR-144.modified	hHM044989
miRNA-TThsa-miR-145.modified	hHM044801
miRNA-TThsa-miR-145.modified	hHM044990
miRNA-TThsa-miR-146.modified	hHM044813
miRNA-TThsa-miR-146.modified	hHM045002
miRNA-TThsa-miR-147.modified	hHM044746
miRNA-TThsa-miR-147.modified	hHM044935
miRNA-TThsa-miR-148a.modified	hHM044742
miRNA-TThsa-miR-148a.modified	hHM044931
miRNA-TThsa-miR-148b.modified	hHM044867
miRNA-TThsa-miR-148b.modified	hHM045056
miRNA-TThsa-miR-149.modified	hHM044814
miRNA-TThsa-miR-149.modified	hHM045003
miRNA-TThsa-miR-150.modified	hHM044815
miRNA-TThsa-miR-150.modified	hHM045004
miRNA-TThsa-miR-151.modified	hHM044865
miRNA-TThsa-miR-151.modified	hHM045054
miRNA-TThsa-miR-152.modified	hHM044802
miRNA-TThsa-miR-152.modified	hHM044991
miRNA-TThsa-miR-153.modified	hHM044803
miRNA-TThsa-miR-153.modified	hHM044992
miRNA-TThsa-miR-154*.modified	hHM044817
miRNA-TThsa-miR-154*.modified	hHM045006
miRNA-TThsa-miR-154.modified	hHM044816
miRNA-TThsa-miR-154.modified	hHM045005
miRNA-TThsa-miR-155.modified	hHM044829
miRNA-TThsa-miR-155.modified	hHM045018
miRNA-TThsa-miR-15a.modified	hHM044697
miRNA-TThsa-miR-15a.modified	hHM044886
miRNA-TThsa-miR-15b.modified	hHM044781
miRNA-TThsa-miR-15b.modified	hHM044970
miRNA-TThsa-miR-16.modified	hHM044698
miRNA-TThsa-miR-16.modified	hHM044887
miRNA-TThsa-miR-17-3p.modified	hHM044699
miRNA-TThsa-miR-17-3p.modified	hHM044888
miRNA-TThsa-miR-17-5p.modified	hHM044700
miRNA-TThsa-miR-17-5p.modified	hHM044889
miRNA-TThsa-miR-18.modified	hHM044701
miRNA-TThsa-miR-18.modified	hHM044890
miRNA-TThsa-miR-181a.modified	hHM044751
miRNA-TThsa-miR-181a.modified	hHM044940
miRNA-TThsa-miR-181b.modified	hHM044752
miRNA-TThsa-miR-181b.modified	hHM044941
miRNA-TThsa-miR-181c.modified	hHM044753
miRNA-TThsa-miR-181c.modified	hHM044942
miRNA-TThsa-miR-182*.modified	hHM044755
miRNA-TThsa-miR-182*.modified	hHM044944
miRNA-TThsa-miR-182.modified	hHM044754
miRNA-TThsa-miR-182.modified	hHM044943
miRNA-TThsa-miR-183.modified	hHM044756
miRNA-TThsa-miR-183.modified	hHM044945
miRNA-TThsa-miR-184.modified	hHM044818
miRNA-TThsa-miR-184.modified	hHM045007
miRNA-TThsa-miR-185.modified	hHM044819
miRNA-TThsa-miR-185.modified	hHM045008
miRNA-TThsa-miR-186.modified	hHM044820
miRNA-TThsa-miR-186.modified	hHM045009
miRNA-TThsa-miR-187.modified	hHM044757
miRNA-TThsa-miR-187.modified	hHM044946
miRNA-TThsa-miR-188.modified	hHM044821
miRNA-TThsa-miR-188.modified	hHM045010
miRNA-TThsa-miR-189.modified	hHM044708
miRNA-TThsa-miR-189.modified	hHM044897
miRNA-TThsa-miR-190.modified	hHM044822
miRNA-TThsa-miR-190.modified	hHM045011
miRNA-TThsa-miR-191.modified	hHM044804
miRNA-TThsa-miR-191.modified	hHM044993
miRNA-TThsa-miR-192.modified	hHM044734
miRNA-TThsa-miR-192.modified	hHM044923
miRNA-TThsa-miR-193.modified	hHM044823
miRNA-TThsa-miR-193.modified	hHM045012
miRNA-TThsa-miR-194.modified	hHM044824
miRNA-TThsa-miR-194.modified	hHM045013
miRNA-TThsa-miR-195.modified	hHM044825
miRNA-TThsa-miR-195.modified	hHM045014
miRNA-TThsa-miR-196a.modified	hHM044735
miRNA-TThsa-miR-196a.modified	hHM044924
miRNA-TThsa-miR-196b.modified	hHM044878
miRNA-TThsa-miR-196b.modified	hHM045067
miRNA-TThsa-miR-197.modified	hHM044736
miRNA-TThsa-miR-197.modified	hHM044925
miRNA-TThsa-miR-198.modified	hHM044737
miRNA-TThsa-miR-198.modified	hHM044926
miRNA-TThsa-miR-199a*.modified	hHM044739
miRNA-TThsa-miR-199a*.modified	hHM044928
miRNA-TThsa-miR-199a.modified	hHM044738
miRNA-TThsa-miR-199a.modified	hHM044927
miRNA-TThsa-miR-199b.modified	hHM044758
miRNA-TThsa-miR-199b.modified	hHM044947
miRNA-TThsa-miR-19a.modified	hHM044702
miRNA-TThsa-miR-19a.modified	hHM044891
miRNA-TThsa-miR-19b.modified	hHM044703
miRNA-TThsa-miR-19b.modified	hHM044892
miRNA-TThsa-miR-20.modified	hHM044704
miRNA-TThsa-miR-20.modified	hHM044893
miRNA-TThsa-miR-200a.modified	hHM044833
miRNA-TThsa-miR-200a.modified	hHM045022
miRNA-TThsa-miR-200b.modified	hHM044777
miRNA-TThsa-miR-200b.modified	hHM044966
miRNA-TThsa-miR-200c.modified	hHM044828
miRNA-TThsa-miR-200c.modified	hHM045017
miRNA-TThsa-miR-203.modified	hHM044759
miRNA-TThsa-miR-203.modified	hHM044948
miRNA-TThsa-miR-204.modified	hHM044760
miRNA-TThsa-miR-204.modified	hHM044949
miRNA-TThsa-miR-205.modified	hHM044761
miRNA-TThsa-miR-205.modified	hHM044950
miRNA-TThsa-miR-206.modified	hHM044826
miRNA-TThsa-miR-206.modified	hHM045015
miRNA-TThsa-miR-208.modified	hHM044740
miRNA-TThsa-miR-208.modified	hHM044929
miRNA-TThsa-miR-21.modified	hHM044705
miRNA-TThsa-miR-21.modified	hHM044894
miRNA-TThsa-miR-210.modified	hHM044762
miRNA-TThsa-miR-210.modified	hHM044951
miRNA-TThsa-miR-211.modified	hHM044763
miRNA-TThsa-miR-211.modified	hHM044952
miRNA-TThsa-miR-212.modified	hHM044764
miRNA-TThsa-miR-212.modified	hHM044953
miRNA-TThsa-miR-213.modified	hHM044765
miRNA-TThsa-miR-213.modified	hHM044954
miRNA-TThsa-miR-214.modified	hHM044766
miRNA-TThsa-miR-214.modified	hHM044955
miRNA-TThsa-miR-215.modified	hHM044767
miRNA-TThsa-miR-215.modified	hHM044956
miRNA-TThsa-miR-216.modified	hHM044768
miRNA-TThsa-miR-216.modified	hHM044957
miRNA-TThsa-miR-217.modified	hHM044769
miRNA-TThsa-miR-217.modified	hHM044958
miRNA-TThsa-miR-218.modified	hHM044770
miRNA-TThsa-miR-218.modified	hHM044959
miRNA-TThsa-miR-219.modified	hHM044771
miRNA-TThsa-miR-219.modified	hHM044960
miRNA-TThsa-miR-22.modified	hHM044706
miRNA-TThsa-miR-22.modified	hHM044895
miRNA-TThsa-miR-220.modified	hHM044772
miRNA-TThsa-miR-220.modified	hHM044961
miRNA-TThsa-miR-221.modified	hHM044773
miRNA-TThsa-miR-221.modified	hHM044962
miRNA-TThsa-miR-222.modified	hHM044774
miRNA-TThsa-miR-222.modified	hHM044963
miRNA-TThsa-miR-223.modified	hHM044775
miRNA-TThsa-miR-223.modified	hHM044964
miRNA-TThsa-miR-224.modified	hHM044776
miRNA-TThsa-miR-224.modified	hHM044965
miRNA-TThsa-miR-23a.modified	hHM044707
miRNA-TThsa-miR-23a.modified	hHM044896
miRNA-TThsa-miR-23b.modified	hHM044782
miRNA-TThsa-miR-23b.modified	hHM044971
miRNA-TThsa-miR-24.modified	hHM044709
miRNA-TThsa-miR-24.modified	hHM044898
miRNA-TThsa-miR-25.modified	hHM044710
miRNA-TThsa-miR-25.modified	hHM044899
miRNA-TThsa-miR-26a.modified	hHM044711
miRNA-TThsa-miR-26a.modified	hHM044900
miRNA-TThsa-miR-26b.modified	hHM044712
miRNA-TThsa-miR-26b.modified	hHM044901
miRNA-TThsa-miR-27a.modified	hHM044713
miRNA-TThsa-miR-27a.modified	hHM044902
miRNA-TThsa-miR-27b.modified	hHM044783
miRNA-TThsa-miR-27b.modified	hHM044972
miRNA-TThsa-miR-28.modified	hHM044714
miRNA-TThsa-miR-28.modified	hHM044903
miRNA-TThsa-miR-296.modified	hHM044841
miRNA-TThsa-miR-296.modified	hHM045030
miRNA-TThsa-miR-299.modified	hHM044838
miRNA-TThsa-miR-299.modified	hHM045027
miRNA-TThsa-miR-29a.modified	hHM044715
miRNA-TThsa-miR-29a.modified	hHM044904
miRNA-TThsa-miR-29b.modified	hHM044729
miRNA-TThsa-miR-29b.modified	hHM044918
miRNA-TThsa-miR-29c.modified	hHM044832
miRNA-TThsa-miR-29c.modified	hHM045021
miRNA-TThsa-miR-301.modified	hHM044839
miRNA-TThsa-miR-301.modified	hHM045028
miRNA-TThsa-miR-302a*.modified	hHM044835
miRNA-TThsa-miR-302a*.modified	hHM045024
miRNA-TThsa-miR-302a.modified	hHM044834
miRNA-TThsa-miR-302a.modified	hHM045023
miRNA-TThsa-miR-302b*.modified	hHM044845
miRNA-TThsa-miR-302b*.modified	hHM045034
miRNA-TThsa-miR-302b.modified	hHM044844
miRNA-TThsa-miR-302b.modified	hHM045033
miRNA-TThsa-miR-302c*.modified	hHM044847
miRNA-TThsa-miR-302c*.modified	hHM045036
miRNA-TThsa-miR-302c.modified	hHM044846
miRNA-TThsa-miR-302c.modified	hHM045035
miRNA-TThsa-miR-302d.modified	hHM044848
miRNA-TThsa-miR-302d.modified	hHM045037
miRNA-TThsa-miR-30a-3p.modified	hHM044716
miRNA-TThsa-miR-30a-3p.modified	hHM044905
miRNA-TThsa-miR-30a-5p.modified	hHM044717
miRNA-TThsa-miR-30a-5p.modified	hHM044906
miRNA-TThsa-miR-30b.modified	hHM044784
miRNA-TThsa-miR-30b.modified	hHM044973
miRNA-TThsa-miR-30c.modified	hHM044743
miRNA-TThsa-miR-30c.modified	hHM044932
miRNA-TThsa-miR-30d.modified	hHM044744
miRNA-TThsa-miR-30d.modified	hHM044933
miRNA-TThsa-miR-30e.modified	hHM044843
miRNA-TThsa-miR-30e.modified	hHM045032
miRNA-TThsa-miR-31.modified	hHM044718
miRNA-TThsa-miR-31.modified	hHM044907
miRNA-TThsa-miR-32.modified	hHM044719
miRNA-TThsa-miR-32.modified	hHM044908
miRNA-TThsa-miR-320.modified	hHM044827
miRNA-TThsa-miR-320.modified	hHM045016
miRNA-TThsa-miR-323.modified	hHM044863
miRNA-TThsa-miR-323.modified	hHM045052
miRNA-TThsa-miR-324-3p.modified	hHM044869
miRNA-TThsa-miR-324-3p.modified	hHM045058
miRNA-TThsa-miR-324-5p.modified	hHM044870
miRNA-TThsa-miR-324-5p.modified	hHM045059
miRNA-TThsa-miR-325.modified	hHM044875
miRNA-TThsa-miR-325.modified	hHM045064
miRNA-TThsa-miR-326.modified	hHM044864
miRNA-TThsa-miR-326.modified	hHM045053
miRNA-TThsa-miR-328.modified	hHM044860
miRNA-TThsa-miR-328.modified	hHM045049
miRNA-TThsa-miR-33.modified	hHM044720
miRNA-TThsa-miR-33.modified	hHM044909
miRNA-TThsa-miR-330.modified	hHM044859
miRNA-TThsa-miR-330.modified	hHM045048
miRNA-TThsa-miR-331.modified	hHM044868
miRNA-TThsa-miR-331.modified	hHM045057
miRNA-TThsa-miR-335.modified	hHM044873
miRNA-TThsa-miR-335.modified	hHM045062
miRNA-TThsa-miR-337.modified	hHM044862
miRNA-TThsa-miR-337.modified	hHM045051
miRNA-TThsa-miR-338.modified	hHM044871
miRNA-TThsa-miR-338.modified	hHM045060
miRNA-TThsa-miR-339.modified	hHM044872
miRNA-TThsa-miR-339.modified	hHM045061
miRNA-TThsa-miR-340.modified	hHM044858
miRNA-TThsa-miR-340.modified	hHM045047
miRNA-TThsa-miR-342.modified	hHM044861
miRNA-TThsa-miR-342.modified	hHM045050
miRNA-TThsa-miR-345.modified	hHM044876
miRNA-TThsa-miR-345.modified	hHM045065
miRNA-TThsa-miR-346.modified	hHM044877
miRNA-TThsa-miR-346.modified	hHM045066
miRNA-TThsa-miR-34a.modified	hHM044750
miRNA-TThsa-miR-34a.modified	hHM044939
miRNA-TThsa-miR-34b.modified	hHM044836
miRNA-TThsa-miR-34b.modified	hHM045025
miRNA-TThsa-miR-34c.modified	hHM044837
miRNA-TThsa-miR-34c.modified	hHM045026
miRNA-TThsa-miR-367.modified	hHM044849
miRNA-TThsa-miR-367.modified	hHM045038
miRNA-TThsa-miR-368.modified	hHM044850
miRNA-TThsa-miR-368.modified	hHM045039
miRNA-TThsa-miR-369.modified	hHM044851
miRNA-TThsa-miR-369.modified	hHM045040
miRNA-TThsa-miR-370.modified	hHM044852
miRNA-TThsa-miR-370.modified	hHM045041
miRNA-TThsa-miR-371.modified	hHM044853
miRNA-TThsa-miR-371.modified	hHM045042
miRNA-TThsa-miR-372.modified	hHM044854
miRNA-TThsa-miR-372.modified	hHM045043
miRNA-TThsa-miR-373*.modified	hHM044856
miRNA-TThsa-miR-373*.modified	hHM045045
miRNA-TThsa-miR-373.modified	hHM044855
miRNA-TThsa-miR-373.modified	hHM045044
miRNA-TThsa-miR-374.modified	hHM044857
miRNA-TThsa-miR-374.modified	hHM045046
miRNA-TThsa-miR-7.modified	hHM044747
miRNA-TThsa-miR-7.modified	hHM044936
miRNA-TThsa-miR-9*.modified	hHM044806
miRNA-TThsa-miR-9*.modified	hHM044995
miRNA-TThsa-miR-9.modified	hHM044805
miRNA-TThsa-miR-9.modified	hHM044994
miRNA-TThsa-miR-92.modified	hHM044721
miRNA-TThsa-miR-92.modified	hHM044910
miRNA-TThsa-miR-93.modified	hHM044722
miRNA-TThsa-miR-93.modified	hHM044911
miRNA-TThsa-miR-95.modified	hHM044723
miRNA-TThsa-miR-95.modified	hHM044912
miRNA-TThsa-miR-96.modified	hHM044724
miRNA-TThsa-miR-96.modified	hHM044913
miRNA-TThsa-miR-98.modified	hHM044725
miRNA-TThsa-miR-98.modified	hHM044914
miRNA-TThsa-miR-99a.modified	hHM044726
miRNA-TThsa-miR-99a.modified	hHM044915
miRNA-TThsa-miR-99b.modified	hHM044840
miRNA-TThsa-miR-99b.modified	hHM045029
ncRNA-UCSC^hg16_rnaGene_let-7a-3_0	hSQ031168
ncRNA-UCSC^hg16_rnaGene_let-7b_13	hSQ035900
ncRNA-UCSC^hg16_rnaGene_let-7c_0	hSQ026241
ncRNA-UCSC^hg16_rnaGene_let-7d_17	hSQ031834
ncRNA-UCSC^hg16_rnaGene_let-7e_8	hSQ024552
ncRNA-UCSC^hg16_rnaGene_let-7f-1_15	hSQ006364
ncRNA-UCSC^hg16_rnaGene_let-7f-2_13	hSQ008014
ncRNA-UCSC^hg16_rnaGene_let-7g_4	hSQ039693
ncRNA-UCSC^hg16_rnaGene_let-7i_14	hSQ008510
ncRNA-UCSC^hg16_rnaGene_mir-100_1	hSQ021288
ncRNA-UCSC^hg16_rnaGene_mir-101-1_0	hSQ040325
ncRNA-UCSC^hg16_rnaGene_mir-101-2_2	hSQ041990
ncRNA-UCSC^hg16_rnaGene_mir-103-1_0	hSQ035561
ncRNA-UCSC^hg16_rnaGene_mir-103-2_0	hSQ044546
ncRNA-UCSC^hg16_rnaGene_mir-105-1_11	hSQ032504
ncRNA-UCSC^hg16_rnaGene_mir-105-2_11	hSQ032505
ncRNA-UCSC^hg16_rnaGene_mir-106a_2	hSQ044326
ncRNA-UCSC^hg16_rnaGene_mir-106b_10	hSQ018899
ncRNA-UCSC^hg16_rnaGene_mir-107_11	hSQ013242
ncRNA-UCSC^hg16_rnaGene_mir-10a_40	hSQ042255
ncRNA-UCSC^hg16_rnaGene_mir-10b_38	hSQ016432
ncRNA-UCSC^hg16_rnaGene_mir-1-1_0	hSQ041314
ncRNA-UCSC^hg16_rnaGene_mir-1-2_0	hSQ004478
ncRNA-UCSC^hg16_rnaGene_mir-122a_15	hSQ029355
ncRNA-UCSC^hg16_rnaGene_mir-124a-1_15	hSQ042341
ncRNA-UCSC^hg16_rnaGene_mir-124a-2_39	hSQ017719
ncRNA-UCSC^hg16_rnaGene_mir-124a-3_0	hSQ039681
ncRNA-UCSC^hg16_rnaGene_mir-125a_1	hSQ026578
ncRNA-UCSC^hg16_rnaGene_mir-125b-1_18	hSQ039543
ncRNA-UCSC^hg16_rnaGene_mir-125b-2_18	hSQ017244
ncRNA-UCSC^hg16_rnaGene_mir-126_15	hSQ010617
ncRNA-UCSC^hg16_rnaGene_mir-127_0	hSQ042102
ncRNA-UCSC^hg16_rnaGene_mir-128a_11	hSQ010727
ncRNA-UCSC^hg16_rnaGene_mir-128b_0	hSQ042134
ncRNA-UCSC^hg16_rnaGene_mir-129-1_2	hSQ009652
ncRNA-UCSC^hg16_rnaGene_mir-129-2_19	hSQ040500
ncRNA-UCSC^hg16_rnaGene_mir-130a_11	hSQ006073
ncRNA-UCSC^hg16_rnaGene_mir-130b_12	hSQ005116
ncRNA-UCSC^hg16_rnaGene_mir-132_5	hSQ016068
ncRNA-UCSC^hg16_rnaGene_mir-133a-1_11	hSQ019152
ncRNA-UCSC^hg16_rnaGene_mir-133a-2_31	hSQ010077
ncRNA-UCSC^hg16_rnaGene_mir-134_3	hSQ031733
ncRNA-UCSC^hg16_rnaGene_mir-135-1_14	hSQ038390
ncRNA-UCSC^hg16_rnaGene_mir-135-2_26	hSQ028511
ncRNA-UCSC^hg16_rnaGene_mir-136_8	hSQ018350
ncRNA-UCSC^hg16_rnaGene_mir-137_31	hSQ021888
ncRNA-UCSC^hg16_rnaGene_mir-138-1_28	hSQ042434
ncRNA-UCSC^hg16_rnaGene_mir-138-2_13	hSQ031747
ncRNA-UCSC^hg16_rnaGene_mir-139_0	hSQ033819
ncRNA-UCSC^hg16_rnaGene_mir-140_15	hSQ032795
ncRNA-UCSC^hg16_rnaGene_mir-141_18	hSQ038954
ncRNA-UCSC^hg16_rnaGene_mir-142_0	hSQ023417
ncRNA-UCSC^hg16_rnaGene_mir-143_27	hSQ033309
ncRNA-UCSC^hg16_rnaGene_mir-144_16	hSQ008930
ncRNA-UCSC^hg16_rnaGene_mir-145_18	hSQ013715
ncRNA-UCSC^hg16_rnaGene_mir-146_28	hSQ023212
ncRNA-UCSC^hg16_rnaGene_mir-147_0	hSQ002872
ncRNA-UCSC^hg16_rnaGene_mir-148_0	hSQ035697
ncRNA-UCSC^hg16_rnaGene_mir-149_19	hSQ019799
ncRNA-UCSC^hg16_rnaGene_mir-150_1	hSQ037563
ncRNA-UCSC^hg16_rnaGene_mir-152_17	hSQ034202
ncRNA-UCSC^hg16_rnaGene_mir-153-1_20	hSQ045460
ncRNA-UCSC^hg16_rnaGene_mir-153-2_17	hSQ045539
ncRNA-UCSC^hg16_rnaGene_mir-154_12	hSQ024895
ncRNA-UCSC^hg16_rnaGene_mir-155_0	hSQ041629
ncRNA-UCSC^hg16_rnaGene_mir-15a_3	hSQ041001
ncRNA-UCSC^hg16_rnaGene_mir-15b_5	hSQ027206
ncRNA-UCSC^hg16_rnaGene_mir-16-1_19	hSQ012419
ncRNA-UCSC^hg16_rnaGene_mir-16-2_11	hSQ025962
ncRNA-UCSC^hg16_rnaGene_mir-17_12	hSQ036572
ncRNA-UCSC^hg16_rnaGene_mir-18_0	hSQ042381
ncRNA-UCSC^hg16_rnaGene_mir-181a_40	hSQ014292
ncRNA-UCSC^hg16_rnaGene_mir-181b-1_40	hSQ037226
ncRNA-UCSC^hg16_rnaGene_mir-181b-2_19	hSQ043314
ncRNA-UCSC^hg16_rnaGene_mir-181c_33	hSQ001417
ncRNA-UCSC^hg16_rnaGene_mir-182_33	hSQ035642
ncRNA-UCSC^hg16_rnaGene_mir-183_40	hSQ003168
ncRNA-UCSC^hg16_rnaGene_mir-184_0	hSQ015222
ncRNA-UCSC^hg16_rnaGene_mir-185_11	hSQ025404
ncRNA-UCSC^hg16_rnaGene_mir-186_16	hSQ001775
ncRNA-UCSC^hg16_rnaGene_mir-187_12	hSQ014057
ncRNA-UCSC^hg16_rnaGene_mir-188_4	hSQ016238
ncRNA-UCSC^hg16_rnaGene_mir-190_13	hSQ033234
ncRNA-UCSC^hg16_rnaGene_mir-191_19	hSQ028825
ncRNA-UCSC^hg16_rnaGene_mir-192_34	hSQ010799
ncRNA-UCSC^hg16_rnaGene_mir-193_18	hSQ028163
ncRNA-UCSC^hg16_rnaGene_mir-194-1_15	hSQ031993
ncRNA-UCSC^hg16_rnaGene_mir-194-2_1	hSQ031801
ncRNA-UCSC^hg16_rnaGene_mir-195_3	hSQ043444
ncRNA-UCSC^hg16_rnaGene_mir-196-1_0	hSQ033125
ncRNA-UCSC^hg16_rnaGene_mir-196-2_38	hSQ044600
ncRNA-UCSC^hg16_rnaGene_mir-197_1	hSQ028232
ncRNA-UCSC^hg16_rnaGene_mir-198_0	hSQ032312
ncRNA-UCSC^hg16_rnaGene_mir-199a-1_1	hSQ014542
ncRNA-UCSC^hg16_rnaGene_mir-199a-2_3	hSQ002172
ncRNA-UCSC^hg16_rnaGene_mir-199b_0	hSQ014965
ncRNA-UCSC^hg16_rnaGene_mir-19a_0	hSQ026130
ncRNA-UCSC^hg16_rnaGene_mir-19b-1_0	hSQ012616
ncRNA-UCSC^hg16_rnaGene_mir-19b-2_5	hSQ027622
ncRNA-UCSC^hg16_rnaGene_mir-20_0	hSQ032235
ncRNA-UCSC^hg16_rnaGene_mir-200a_16	hSQ009598
ncRNA-UCSC^hg16_rnaGene_mir-200b_24	hSQ042802
ncRNA-UCSC^hg16_rnaGene_mir-200c_0	hSQ035409
ncRNA-UCSC^hg16_rnaGene_mir-203_28	hSQ041693
ncRNA-UCSC^hg16_rnaGene_mir-204_9	hSQ022074
ncRNA-UCSC^hg16_rnaGene_mir-205_34	hSQ017634
ncRNA-UCSC^hg16_rnaGene_mir-206_16	hSQ010062
ncRNA-UCSC^hg16_rnaGene_mir-208_0	hSQ039467
ncRNA-UCSC^hg16_rnaGene_mir-21_2	hSQ038188
ncRNA-UCSC^hg16_rnaGene_mir-210_34	hSQ026662
ncRNA-UCSC^hg16_rnaGene_mir-211_32	hSQ041917
ncRNA-UCSC^hg16_rnaGene_mir-212_9	hSQ016525
ncRNA-UCSC^hg16_rnaGene_mir-213_39	hSQ031543
ncRNA-UCSC^hg16_rnaGene_mir-214_8	hSQ040880
ncRNA-UCSC^hg16_rnaGene_mir-215_28	hSQ023605
ncRNA-UCSC^hg16_rnaGene_mir-216_40	hSQ025287
ncRNA-UCSC^hg16_rnaGene_mir-217_4	hSQ035144
ncRNA-UCSC^hg16_rnaGene_mir-218-1_40	hSQ014227
ncRNA-UCSC^hg16_rnaGene_mir-218-2_30	hSQ044088
ncRNA-UCSC^hg16_rnaGene_mir-219-1_20	hSQ039907
ncRNA-UCSC^hg16_rnaGene_mir-219-2_24	hSQ037262
ncRNA-UCSC^hg16_rnaGene_mir-22_13	hSQ035967
ncRNA-UCSC^hg16_rnaGene_mir-220_4	hSQ033803
ncRNA-UCSC^hg16_rnaGene_mir-221_17	hSQ029784
ncRNA-UCSC^hg16_rnaGene_mir-222_8	hSQ002424
ncRNA-UCSC^hg16_rnaGene_mir-223_9	hSQ020519
ncRNA-UCSC^hg16_rnaGene_mir-224_0	hSQ030866
ncRNA-UCSC^hg16_rnaGene_mir-23a_3	hSQ018470
ncRNA-UCSC^hg16_rnaGene_mir-23b_26	hSQ020864
ncRNA-UCSC^hg16_rnaGene_mir-24-1_0	hSQ023747
ncRNA-UCSC^hg16_rnaGene_mir-24-2_0	hSQ020078
ncRNA-UCSC^hg16_rnaGene_mir-25_11	hSQ006117
ncRNA-UCSC^hg16_rnaGene_mir-26a-1_6	hSQ038255
ncRNA-UCSC^hg16_rnaGene_mir-26a-2_14	hSQ036660
ncRNA-UCSC^hg16_rnaGene_mir-26b_3	hSQ028952
ncRNA-UCSC^hg16_rnaGene_mir-27a_1	hSQ039647
ncRNA-UCSC^hg16_rnaGene_mir-27b_26	hSQ028013
ncRNA-UCSC^hg16_rnaGene_mir-296_10	hSQ012890
ncRNA-UCSC^hg16_rnaGene_mir-299_0	hSQ035729
ncRNA-UCSC^hg16_rnaGene_mir-29a_0	hSQ044950
ncRNA-UCSC^hg16_rnaGene_mir-29b-1_0	hSQ021534
ncRNA-UCSC^hg16_rnaGene_mir-29b-2_0	hSQ021721
ncRNA-UCSC^hg16_rnaGene_mir-29c_2	hSQ020133
ncRNA-UCSC^hg16_rnaGene_mir-301_1	hSQ020653
ncRNA-UCSC^hg16_rnaGene_mir-302_0	hSQ026474
ncRNA-UCSC^hg16_rnaGene_mir-30a_0	hSQ027286
ncRNA-UCSC^hg16_rnaGene_mir-30b_17	hSQ031944
ncRNA-UCSC^hg16_rnaGene_mir-30c-1_19	hSQ000406
ncRNA-UCSC^hg16_rnaGene_mir-30c-2_1	hSQ024870
ncRNA-UCSC^hg16_rnaGene_mir-30d_0	hSQ034382
ncRNA-UCSC^hg16_rnaGene_mir-30e_0	hSQ032761
ncRNA-UCSC^hg16_rnaGene_mir-31_0	hSQ029139
ncRNA-UCSC^hg16_rnaGene_mir-32_0	hSQ029152
ncRNA-UCSC^hg16_rnaGene_mir-320_12	hSQ037721
ncRNA-UCSC^hg16_rnaGene_mir-33_0	hSQ005314
ncRNA-UCSC^hg16_rnaGene_mir-34a_39	hSQ044606
ncRNA-UCSC^hg16_rnaGene_mir-34b_9	hSQ044474
ncRNA-UCSC^hg16_rnaGene_mir-34c_1	hSQ032887
ncRNA-UCSC^hg16_rnaGene_mir-7-1_39	hSQ044609
ncRNA-UCSC^hg16_rnaGene_mir-7-2_37	hSQ004941
ncRNA-UCSC^hg16_rnaGene_mir-7-3_39	hSQ008211
ncRNA-UCSC^hg16_rnaGene_mir-9-1_0	hSQ018557
ncRNA-UCSC^hg16_rnaGene_mir-9-2_0	hSQ028748
ncRNA-UCSC^hg16_rnaGene_mir-92-1_6	hSQ003516
ncRNA-UCSC^hg16_rnaGene_mir-92-2_4	hSQ016328
ncRNA-UCSC^hg16_rnaGene_mir-9-3_1	hSQ024468
ncRNA-UCSC^hg16_rnaGene_mir-93_6	hSQ027766
ncRNA-UCSC^hg16_rnaGene_mir-96_4	hSQ018059
ncRNA-UCSC^hg16_rnaGene_mir-98_10	hSQ002605
ncRNA-UCSC^hg16_rnaGene_mir-99a_10	hSQ034710
ncRNA-UCSC^hg16_rnaGene_mir-99b_0	hSQ029633
