# Supplementary material for: Investigation of post-transcriptional gene regulatory networks associated with autism spectrum disorders by microRNA expression profiling of lymphoblastoid cell lines
Source: Genome Med. 2010 Apr 7;2(4):23. doi: 10.1186/gm144 (PMC2873801; doi:10.1186/gm144)
Supplement: Additional file 2 — List of 3,905 differentially expressed genes between discordant twins and between sib pairs after meta-analysis of combined gene expression data. Differential expression is expressed as log2 ratio of expression between the autistic individual and his undiagnosed or unaffected twin/sibling. [file gm144-S2.XLS]

## Sheet: Sheet1
GenBank.	GENE_SYMBOL	Gene Name	Gene mean	Gene stddev	t value	Degrees of freedom	Raw p value	Adj p value	Log2(361/360)	Log2(809/810)	Log2(2369/2368)	log2(366/365)	log2(809/813)	Log2(2369/2357)	log2(2769/2772)	AVE
AI014974	A2BP1	ATAXIN 2-BINDING PROTEIN 1	0.294861	0.207937	3.75176	6	0.0094901	0.0094901	0.196406	0.334883	0.68499	0.01024386	0.37595	0.23899615	0.222559	0.294861
AA156571	AARS	ALANYL-TRNA SYNTHETASE	0.228408	0.136386	4.43088	6	0.00441893	0.00441893	0.378618	0.197426	0.208187	0.067207985	0.412355	0.26862705	0.0664339	0.228408
AA434409	ABCB10	ATP-BINDING CASSETTE, SUB-FAMILY B (MDR/TAP), MEMBER 10	-0.205596	0.214812	2.53224	6	0.0445449	0.0445449	-0.43019	0.0635567	-0.248072	0.047512475	-0.499149	-0.16189526	-0.210934	-0.205596
AA974073	ABCB8	ATP-BINDING CASSETTE, SUB-FAMILY B (MDR/TAP), MEMBER 8	0.133143	0.0957334	3.67962	6	0.0103353	0.0103353	0.0600167	0.0930728	0.244096	0.08747186	0.0401468	0.2903844	0.116811	0.133143
AA429895	ABCC3	ATP-BINDING CASSETTE, SUB-FAMILY C (CFTR/MRP), MEMBER 3	-0.221799	0.186368	3.14874	6	0.0198463	0.0198463	-0.207355	-0.383326	-0.0915738	0.05065581	-0.418324	-0.09236695	-0.410302	-0.221799
N80617	ABCC5	ATP-BINDING CASSETTE, SUB-FAMILY C (CFTR/MRP), MEMBER 5	-0.191289	0.170614	2.96635	6	0.0250757	0.0250757	-0.13212	-0.117104	-0.140546	0.07041558	-0.424092	-0.20369656	-0.391878	-0.191289
AI140253	ABCG5	ATP-BINDING CASSETTE, SUB-FAMILY G (WHITE), MEMBER 5 (STEROLIN 1)	-0.364239	0.229064	3.55562	4	0.0236789	0.0236789	-0.400319	-0.399056		-0.2541219	-0.072021	NaN	-0.695674	-0.364239
AA733195	ABHD5	ABHYDROLASE DOMAIN CONTAINING 5	0.432188	0.272916	3.879	5	0.0116537	0.0116537	0.86844	0.252661	0.334328	0.43059504	0.606458	NaN	0.100646	0.432188
AI241278	ABHD5	ABHYDROLASE DOMAIN CONTAINING 5	0.569057	0.453906	2.80333	4	0.0486461	0.0486461	0.661239			0.5237453	0.279936	1.2820598	0.0983038	0.569057
N63539	ABHD5	ABHYDROLASE DOMAIN CONTAINING 5	0.211477	0.150859	3.70888	6	0.00998285	0.00998285	0.238634	0.109479	0.25564	0.34224743	0.389381	0.20676926	-0.0618098	0.211477
R43164	ABHD5	ABHYDROLASE DOMAIN CONTAINING 5	0.427436	0.405233	2.79071	6	0.0315479	0.0315479	0.975922	0.146974	0.410859	0.43008405	0.867576	0.37254953	-0.211915	0.427436
AA488893	ABHD6	ABHYDROLASE DOMAIN CONTAINING 6	0.108422	0.098409	2.91495	6	0.0268068	0.0268068	0.0484906	0.174749	0.16815	-0.03529096	0.258922	0.08908443	0.0548498	0.108422
N54274	ABL2	V-ABL ABELSON MURINE LEUKEMIA VIRAL ONCOGENE HOMOLOG 2 (ARG, ABELSON-RELATED GENE)	0.117576	0.020579	11.4268	3	0.0014383	0.0014383	0.0943022		0.134752	0.13503288		NaN	0.106216	0.117576
N90968	ABLIM3	ACTIN BINDING LIM PROTEIN FAMILY, MEMBER 3	0.165083	0.155154	2.81507	6	0.0305518	0.0305518	0.437736	0.0801916	0.22794	0.27022508	0.107698	0.009601245	0.0221921	0.165083
T92418	ABR	ACTIVE BCR-RELATED GENE	0.187261	0.16527	2.99779	6	0.0240767	0.0240767	0.0184587	0.198545	0.266493	-0.07194889	0.389873	0.3310163	0.178387	0.187261
AA974773	ACAA1	ACETYL-COENZYME A ACYLTRANSFERASE 1 (PEROXISOMAL 3-OXOACYL-COENZYME A THIOLASE)	-0.301261	0.208846	3.8165	6	0.00879656	0.00879656	-0.43937	-0.486438	-0.393251	-0.061720263	-0.360013	-0.42018515	0.05215	-0.301261
AA464580	ACACA	ACETYL-COENZYME A CARBOXYLASE ALPHA	-0.232552	0.145312	4.23416	6	0.00547491	0.00547491	-0.0899545	-0.160109	-0.426599	-0.032012247	-0.327967	-0.35121575	-0.240004	-0.232552
N74920	ACACA	ACETYL-COENZYME A CARBOXYLASE ALPHA	-0.274617	0.226621	3.2061	6	0.0184575	0.0184575	-0.0208412	-0.547561	-0.268224	-0.025889702	-0.4786	-0.47117627	-0.110027	-0.274617
AA458956	ACAD9	ACYL-COENZYME A DEHYDROGENASE FAMILY, MEMBER 9	-0.19208	0.160407	3.16817	6	0.0193635	0.0193635	-0.173023	-0.241107	-0.124629	0.054906655	-0.380959	-0.391234	-0.0885155	-0.19208
AA136054	ACLY	ATP CITRATE LYASE	-0.301353	0.194293	4.10362	6	0.00633159	0.00633159	-0.279024	-0.249414	-0.223232	-0.067207016	-0.689434	-0.3772835	-0.223874	-0.301353
H08548	ACLY	ATP CITRATE LYASE	-0.214272	0.228228	2.48396	6	0.0475497	0.0475497	-0.301094	-0.190437	-0.327408	0.11827036	-0.541227	-0.3016245	0.0436194	-0.214272
AA923256	ACP6	ACID PHOSPHATASE 6, LYSOPHOSPHATIDIC	0.0815821	0.0685336	2.91586	5	0.0331728	0.0331728	0.0926605	0.0488232	0.130976	-0.037541475	0.100082	NaN	0.154493	0.0815821
AI276640	ACRC	ACIDIC REPEAT CONTAINING	0.214012	0.174757	3.24007	6	0.0176854	0.0176854	0.268004	0.280893	0.319492	0.32655162	0.370601	0.015205765	-0.0826623	0.214012
AA708160	ACSL4	ACYL-COA SYNTHETASE LONG-CHAIN FAMILY MEMBER 4	0.20434	0.218643	2.47266	6	0.0482829	0.0482829	0.426022	0.338334	0.039118	0.077945955	0.513106	0.09415636	-0.0583043	0.20434
AA634289	ACTL7B	ACTIN-LIKE 7B	-0.361128	0.363562	2.62804	6	0.0391623	0.0391623	-0.699538	-0.336102	-0.583364	-0.069663994	-0.745578	-0.3616267	0.267977	-0.361128
AA436008	ACVR1B	ACTIVIN A RECEPTOR, TYPE IB	0.0985509	0.093226	2.79687	6	0.0312926	0.0312926	0.218126	0.123193	-0.0824275	0.15842913	0.0982417	0.06922548	0.105069	0.0985509
AA937792	ADAM19	ADAM METALLOPEPTIDASE DOMAIN 19 (MELTRIN BETA)	-0.456906	0.419469	2.88188	6	0.0279889	0.0279889	-0.455868	-0.641963	-0.463079	-0.24766943	-0.503627	-1.1413139	0.255179	-0.456906
H09818	ADAM19	ADAM METALLOPEPTIDASE DOMAIN 19 (MELTRIN BETA)	0.213104	0.168378	3.34853	6	0.0154474	0.0154474	0.24833	0.307332	0.0751495	-0.042071883	0.32862	0.44768673	0.126682	0.213104
AI301513	ADAM28	ADAM METALLOPEPTIDASE DOMAIN 28	0.242729	0.168344	3.53183	5	0.0167072	0.0167072	0.0135101	0.118197	0.210375	NaN	0.388199	0.4690837	0.257007	0.242729
AA402760	ADAMTS3	ADAM METALLOPEPTIDASE WITH THROMBOSPONDIN TYPE 1 MOTIF, 3	-0.263744	0.156739	4.45198	6	0.00431996	0.00431996	-0.0171124	-0.0912863	-0.344293	-0.43501535	-0.349077	-0.37673154	-0.23269	-0.263744
AI081368	ADCY1	ADENYLATE CYCLASE 1 (BRAIN)	-0.207276	0.138486	3.34679	4	0.0286543	0.0286543	-0.100549	-0.335325		-0.09902799	-0.380027	NaN	-0.121452	-0.207276
T64004	ADCY9	ADENYLATE CYCLASE 9	-0.164511	0.098056	4.43886	6	0.00438121	0.00438121	-0.099336	-0.127333	-0.167917	-0.063209794	-0.120593	-0.35747662	-0.215714	-0.164511
AA461325	ADD3	ADDUCIN 3 (GAMMA)	0.321942	0.330705	2.57564	6	0.0420148	0.0420148	0.377677	0.463084	0.545868	-0.31358933	0.585827	0.5300483	0.0646823	0.321942
R12473	ADK	ADENOSINE KINASE	-0.163031	0.161886	2.66447	6	0.0373009	0.0373009	-0.284425	-0.317012	-0.173013	0.08135421	-0.288313	-0.20126504	0.0414551	-0.163031
AA446120	ADM	ADRENOMEDULLIN	-0.207375	0.220372	2.48972	6	0.0471803	0.0471803	-0.409461	-0.0468025	-0.511451	0.06573874	-0.0102216	-0.19533591	-0.344092	-0.207375
AI083910	ADO	CHROMOSOME 10 OPEN READING FRAME 22	0.14914	0.143326	2.75307	6	0.0331565	0.0331565	0.0800912	0.126705	0.135178	0.18341857	-0.103422	0.32558778	0.296423	0.14914
AA279133	ADRBK2	ADRENERGIC, BETA, RECEPTOR KINASE 2	0.15311	0.15043	2.69288	6	0.0359146	0.0359146	0.226472	0.276141	0.1961	-0.069888316	-0.0391841	0.31600145	0.166125	0.15311
H15250	ADRBK2	ADRENERGIC, BETA, RECEPTOR KINASE 2	0.201226	0.190161	2.79971	6	0.0311758	0.0311758	0.42575	0.354664	0.0685038	-0.02873612	0.00162629	0.38195032	0.204826	0.201226
AA490684	AEBP1	AE BINDING PROTEIN 1	0.33755	0.344854	2.58971	6	0.0412281	0.0412281	0.717636	-0.013571	0.390904	0.80304396	0.344226	0.2506839	-0.130076	0.33755
W87281	AFF1	AF4/FMR2 FAMILY, MEMBER 1	0.231838	0.185684	3.30338	6	0.016339	0.016339	0.224231	0.364525	0.505345	0.09130378	0.00981998	0.064302534	0.363338	0.231838
AI939311	AGGF1	FETAL HYPOTHETICAL PROTEIN	0.218791	0.170592	3.39329	6	0.0146163	0.0146163	0.410271	0.38371	0.0320681	0.16575722	0.230346	0.33457828	-0.025193	0.218791
AA938623	AGPAT2	1-ACYLGLYCEROL-3-PHOSPHATE O-ACYLTRANSFERASE 2 (LYSOPHOSPHATIDIC ACID ACYLTRANSFERASE, BETA)	0.152684	0.140101	2.88336	6	0.0279347	0.0279347	0.0225244	0.1843	0.212193	0.08062711	0.224968	-0.03421144	0.378385	0.152684
AA211446	AGPAT3	1-ACYLGLYCEROL-3-PHOSPHATE O-ACYLTRANSFERASE 3	0.201361	0.178592	2.98306	6	0.0245394	0.0245394	0.210353	0.406159	-0.112423	0.37622583	0.234563	0.06557029	0.229077	0.201361
R85941	AGPAT3	1-ACYLGLYCEROL-3-PHOSPHATE O-ACYLTRANSFERASE 3	0.0900468	0.0724691	3.28749	6	0.0166659	0.0166659	0.0510505	0.2089	0.0276923	0.12467785	0.144059	0.003614304	0.070334	0.0900468
N30811	AHCYL1	S-ADENOSYLHOMOCYSTEINE HYDROLASE-LIKE 1	0.220948	0.19216	3.04212	6	0.0227409	0.0227409	0.265699	0.237534	0.279923	0.055405524	0.569813	0.17058614	-0.0323279	0.220948
N73252	AHCYL1	S-ADENOSYLHOMOCYSTEINE HYDROLASE-LIKE 1	0.202012	0.192502	2.77646	6	0.032147	0.032147	0.408014	0.294477	0.229851	0.025360243	0.0654019	-0.05009828	0.441078	0.202012
H29265	AHI1	ABELSON HELPER INTEGRATION SITE 1	0.311631	0.331931	2.48394	6	0.0475508	0.0475508	0.603675	0.377596	0.174509	0.19387323	0.874585	-0.019358411	-0.0234639	0.311631
T57765	AHNAK	AHNAK NUCLEOPROTEIN (DESMOYOKIN)	-0.487788	0.447607	2.88326	6	0.0279386	0.0279386	-1.08111	-0.668599	-0.45901	-0.2573245	-0.568929	0.34839165	-0.72794	-0.487788
AA931985	AIG1	ANDROGEN-INDUCED 1	0.1199	0.0952355	3.08387	5	0.0273491	0.0273491	0.197042	0.094622	0.0179824	0.10948796	0.265102	NaN	0.0351646	0.1199
H69375	AIG1	ANDROGEN-INDUCED 1	0.187818	0.147061	2.85577	4	0.046126	0.046126	0.195583	0.0556884	0.0585091	NaN	0.414888	NaN	0.21442	0.187818
H95238	AIG1	ANDROGEN-INDUCED 1	0.136145	0.141905	2.53836	6	0.0441786	0.0441786	0.155422	0.0270775	-0.0108528	0.34240866	0.311546	0.02407084	0.103344	0.136145
AA970836	AIM1L	ABSENT IN MELANOMA 1-LIKE	-0.1648	0.129645	3.36317	6	0.0151701	0.0151701	-0.178038	-0.308254	-0.0854512	0.08382072	-0.221455	-0.2553219	-0.1889	-0.1648
AA454947	AKAP1	A KINASE (PRKA) ANCHOR PROTEIN 1	-0.197658	0.180534	2.8967	6	0.0274524	0.0274524	-0.312816	0.0293693	-0.104901	-0.13913743	-0.488864	-0.05414827	-0.313108	-0.197658
R21506	AKAP10	A KINASE (PRKA) ANCHOR PROTEIN 10	0.19029	0.14711	3.16848	5	0.0248572	0.0248572	0.150729	0.145841	0.213801	0.44168234	0.201368	NaN	-0.0116795	0.19029
T50096	AKAP13	LYMPHOID BLAST CRISIS ONCOGENE	0.127723	0.13386	2.52446	6	0.0450149	0.0450149	0.287662	0.317936	-0.06135	0.10586475	0.106321	0.036223646	0.101406	0.127723
AA678308	AKAP8L	A KINASE (PRKA) ANCHOR PROTEIN 8-LIKE	0.0853032	0.0765622	2.72914	5	0.0413224	0.0413224	0.186195	0.135123	0.00949847	0.13495879	0.0414306	NaN	0.00461327	0.0853032
AA161465	AKT3	V-AKT MURINE THYMOMA VIRAL ONCOGENE HOMOLOG 3 (PROTEIN KINASE B, GAMMA)	0.132599	0.0677724	5.1765	6	0.00206134	0.00206134	0.158368	0.101305	0.0589497	0.11737682	0.209616	0.22548126	0.0570966	0.132599
AA699919	ALAS2	AMINOLEVULINATE, DELTA-, SYNTHASE 2 (SIDEROBLASTIC/HYPOCHROMIC ANEMIA)	-0.229462	0.0788971	7.69482	6	0.000252	0.000252	-0.25006	-0.225922	-0.315232	-0.17227791	-0.159468	-0.13894954	-0.344325	-0.229462
AA143509	ALDH18A1	ALDEHYDE DEHYDROGENASE 18 FAMILY, MEMBER A1	-0.207638	0.17084	3.21563	6	0.0182373	0.0182373	-0.0720835	-0.132287	-0.368171	0.035645097	-0.20514	-0.46118662	-0.250245	-0.207638
R20638	ALDH18A1	ALDEHYDE DEHYDROGENASE 18 FAMILY, MEMBER A1	-0.202923	0.205858	2.60803	6	0.0402267	0.0402267	-0.0684017	-0.0490995	-0.30638	-0.039413773	-0.30812	-0.5837799	-0.0652636	-0.202923
AA775241	ALDOA	ALDOLASE A, FRUCTOSE-BISPHOSPHATE	-0.230474	0.235941	2.58445	6	0.0415204	0.0415204	-0.430395	-0.0673945	-0.37883	0.04195418	-0.521023	-0.31065452	0.0530241	-0.230474
H72098	ALDOB	ALDOLASE B, FRUCTOSE-BISPHOSPHATE	-0.343915	0.338757	2.68603	6	0.0362436	0.0362436	-0.454592	-0.292405	-0.518474	0.2515258	-0.867962	-0.2426041	-0.28289	-0.343914
T77281	ALDOC	ALDOLASE C, FRUCTOSE-BISPHOSPHATE	-0.428465	0.296918	3.81793	6	0.00878184	0.00878184	-0.643216	-0.33203	-0.569669	-0.2033185	-0.934974	-0.16465108	-0.1514	-0.428465
W05355	ALG10	ASPARAGINE-LINKED GLYCOSYLATION 10 HOMOLOG (YEAST, ALPHA-1,2-GLUCOSYLTRANSFERASE)	0.117246	0.0923118	3.36038	6	0.0152224	0.0152224	0.0949443	0.156891	0.302301	0.07575216	0.100783	0.010458516	0.0795895	0.117246
H02307	ALOX5AP	ARACHIDONATE 5-LIPOXYGENASE-ACTIVATING PROTEIN	0.891935	0.554909	4.25266	6	0.00536442	0.00536442	0.415841	1.28555	1.69168	0.09148313	0.810522	1.2618555	0.686613	0.891935
T49652	ALOX5AP	ARACHIDONATE 5-LIPOXYGENASE-ACTIVATING PROTEIN	1.05597	0.79113	3.53144	6	0.0123462	0.0123462	0.450519	1.50826	2.01585	-0.17668125	0.955925	1.8644127	0.773486	1.05597
R27671	ALPK2	ALPHA-KINASE 2	0.526046	0.403006	3.45352	6	0.0135745	0.0135745	0.849875	0.14537	1.07273	0.2559639	0.645038	0.7317453	-0.018402	0.526046
W47000	ALPK2	ALPHA-KINASE 2	0.883499	0.588343	3.97305	6	0.00734131	0.00734131	0.73652	0.129554	1.32803	0.7659304	0.903214	1.9094317	0.411809	0.883499
R28397	AMACR	ALPHA-METHYLACYL-COA RACEMASE	0.199174	0.20644	2.55264	6	0.0433362	0.0433362	0.324746	-0.0405975	0.349637	0.118849255	0.454291	-0.088008225	0.275303	0.199174
N59799	AMDHD1	AMIDOHYDROLASE DOMAIN CONTAINING 1	0.152762	0.0633855	4.82008	3	0.0170137	0.0170137	0.207234	0.154528		0.06339913		NaN	0.185886	0.152762
AI032981	AMMECR1	ALPORT SYNDROME, MENTAL RETARDATION, MIDFACE HYPOPLASIA AND ELLIPTOCYTOSIS CHROMOSOMAL REGION, GENE 1	0.218204	0.161816	3.56772	6	0.0118166	0.0118166	0.128199	0.277503	0.371001	-0.009141956	0.459183	0.19018883	0.110498	0.218204
R35245	AMMECR1	ALPORT SYNDROME, MENTAL RETARDATION, MIDFACE HYPOPLASIA AND ELLIPTOCYTOSIS CHROMOSOMAL REGION, GENE 1	0.577734	0.317969	4.45059	5	0.00669863	0.00669863	0.941746	0.91399	0.416404	0.1747083	0.686208	NaN	0.333345	0.577734
AI299421	AMMECR1L	HYPOTHETICAL PROTEIN MGC4268	0.136798	0.0569726	5.88153	5	0.0020181	0.0020181	0.147651	0.19894	0.109171	0.06889603	0.205608	NaN	0.0905248	0.136798
AI022821	AMN1	HYPOTHETICAL PROTEIN LOC196394	0.0948603	0.0885426	2.83453	6	0.0297799	0.0297799	0.0608723	0.0544255	0.0562804	0.23172623	0.156279	0.143376	-0.0389374	0.0948603
AA086476	AMPD1	ADENOSINE MONOPHOSPHATE DEAMINASE 1 (ISOFORM M)	0.141577	0.132387	2.82942	6	0.0299807	0.0299807	0.0462009	0.0586484	0.366528	0.021215523	0.0638529	0.27468267	0.159912	0.141577
R01732	AMPD3	ADENOSINE MONOPHOSPHATE DEAMINASE (ISOFORM E)	-0.512231	0.198587	6.82441	6	0.000486	0.000486	-0.633088	-0.680658	-0.789515	-0.27400243	-0.456458	-0.47532672	-0.276573	-0.512231
N29883	ANAPC10	ANAPHASE PROMOTING COMPLEX SUBUNIT 10	-0.165831	0.172997	2.53615	6	0.0443102	0.0443102	-0.0546487	-0.306645	-0.0868082	-0.48303032	-0.0505671	-0.001247391	-0.177871	-0.165831
AA235286	ANGEL2	ANGEL HOMOLOG 2 (DROSOPHILA)	0.102287	0.0654231	4.13655	6	0.00610209	0.00610209	0.0869208	0.00345831	0.216406	0.06509144	0.133956	0.1163278	0.0938496	0.102287
AI278780	ANGPTL7	ANGIOPOIETIN-LIKE 7	-0.175779	0.1197	3.88527	6	0.00812102	0.00812102	-0.111726	-0.201871	-0.310986	-0.123039484	-0.256403	0.038103487	-0.26453	-0.175779
H41096	ANK3	ANKYRIN 3, NODE OF RANVIER (ANKYRIN G)	-0.253439	0.182369	3.40408	5	0.019166	0.019166	-0.24661	-0.368433	-0.278242	-0.01394248	-0.518096	NaN	-0.095312	-0.253439
AA962445	ANKDD1A	ANKYRIN REPEAT AND DEATH DOMAIN CONTAINING 1A	0.168194	0.180165	2.46996	6	0.0484601	0.0484601	0.290821	-0.184159	0.264157	0.03877141	0.191149	0.2989031	0.277718	0.168194
R34140	ANKDD1A	ANKYRIN REPEAT AND DEATH DOMAIN CONTAINING 1A	0.148519	0.15271	2.57314	6	0.0421566	0.0421566	0.123545	0.0811287	0.373416	0.10546369	0.205774	0.25992644	-0.10962	0.148519
N73584	ANKH	ANKYLOSIS, PROGRESSIVE HOMOLOG (MOUSE)	0.196703	0.07032	6.85184	5	0.00101142	0.00101142	0.226727	0.18667		0.2610671	0.123103	0.27530402	0.107346	0.196703
R63682	ANKRA2	ANKYRIN REPEAT, FAMILY A (RFXANK-LIKE), 2	0.232313	0.194389	3.16193	6	0.0195173	0.0195173	0.224167	0.345926	0.236218	-0.010866113	0.583994	0.18330273	0.063451	0.232313
AA148735	ANKRD29	ANKYRIN REPEAT DOMAIN 29	0.211836	0.206263	2.71724	6	0.0347701	0.0347701	0.427671	0.560726	0.115407	0.14224827	0.192165	0.005064463	0.039571	0.211836
AA459362	ANKRD39	ANKYRIN REPEAT DOMAIN 39	0.0848093	0.0843029	2.66164	6	0.0374418	0.0374418	0.127023	0.0965336	0.0544525	0.006494179	0.250194	0.019644838	0.0393226	0.0848093
AA704413	ANKRD39	ANKYRIN REPEAT DOMAIN 39	-0.162957	0.122302	3.52525	6	0.0124391	0.0124391	-0.339668	-0.254074	-0.0790242	0.00482878	-0.212395	-0.057975627	-0.20239	-0.162957
AA458879	ANKRD52	ANKYRIN REPEAT DOMAIN 52	0.180089	0.153741	3.09917	6	0.0211388	0.0211388	-0.0555216	0.04697	0.262272	0.38433233	0.315375	0.13927585	0.167921	0.180089
N40186	ANKRD6	ANKYRIN REPEAT DOMAIN 6	0.197399	0.188451	2.77137	6	0.0323638	0.0323638	-0.0645924	0.0927549	0.523834	0.11883783	0.221666	0.15602288	0.333269	0.197399
AA489201	ANP32B	ACIDIC (LEUCINE-RICH) NUCLEAR PHOSPHOPROTEIN 32 FAMILY, MEMBER B	0.193377	0.107298	4.7683	6	0.00309983	0.00309983	0.12698	0.255143	0.244525	-0.01890449	0.196948	0.27640972	0.272538	0.193377
AA774678	ANP32E	ACIDIC (LEUCINE-RICH) NUCLEAR PHOSPHOPROTEIN 32 FAMILY, MEMBER E	0.208566	0.203153	2.71624	6	0.0348162	0.0348162	0.16682	0.28653	0.31296	0.3674394	0.447685	-0.087576486	-0.0338985	0.208566
AI002036	ANP32E	ACIDIC (LEUCINE-RICH) NUCLEAR PHOSPHOPROTEIN 32 FAMILY, MEMBER E	0.207153	0.124527	4.40124	6	0.00456227	0.00456227	0.244671	0.132155	0.205394	0.37162513	0.354649	0.06857273	0.0730027	0.207153
H63077	ANXA1	ANNEXIN A1	-0.435997	0.445276	2.59061	6	0.041178	0.041178	-0.710647	-0.848676	-0.475092	0.46563038	-0.65267	-0.21324402	-0.617277	-0.435997
T65864	AOAH	ACYLOXYACYL HYDROLASE (NEUTROPHIL)	-0.179378	0.130142	3.64671	6	0.0107485	0.0107485	-0.168833	-0.413452	-0.241702	-0.04808851	-0.0854995	-0.23547581	-0.0625948	-0.179378
N50959	AOC2	AMINE OXIDASE, COPPER CONTAINING 2 (RETINA-SPECIFIC)	-0.1885	0.100476	4.96362	6	0.00254303	0.00254303	-0.33397	-0.0847579	-0.282025	-0.19684424	-0.0681266	-0.22724715	-0.126526	-0.1885
AA449832	AP1S2	ADAPTOR-RELATED PROTEIN COMPLEX 1, SIGMA 2 SUBUNIT	0.359742	0.205577	4.62984	6	0.00357831	0.00357831	0.516803	0.57762	0.169946	0.20748076	0.56823	0.39658314	0.0815303	0.359742
N63001	APBB2	AMYLOID BETA (A4) PRECURSOR PROTEIN-BINDING, FAMILY B, MEMBER 2 (FE65-LIKE)	0.408565	0.437689	2.46971	6	0.048477	0.048477	0.471713	1.15054	0.625265	0.07693682	0.492813	0.2772865	-0.234592	0.408565
AA456408	APEH	N-ACYLAMINOACYL-PEPTIDE HYDROLASE	-0.193929	0.150194	3.16276	5	0.0250174	0.0250174	-0.4321	-0.123422		-0.09027551	-0.214939	-0.28613296	-0.0167071	-0.193929
AA447974	APOA1BP	APOLIPOPROTEIN A-I BINDING PROTEIN	-0.234587	0.187612	3.3082	6	0.0162412	0.0162412	-0.0121308	-0.165788	-0.383733	-0.109000765	-0.0816685	-0.5045261	-0.38526	-0.234587
AA873159	APOC1	APOLIPOPROTEIN C-I	0.625464	0.416144	3.68158	5	0.0142701	0.0142701	0.44283	0.804703	-0.00888689	0.86373967	0.463653	NaN	1.18675	0.625464
H15842	APOD	APOLIPOPROTEIN D	-0.187252	0.115285	4.29735	6	0.00510757	0.00510757	-0.0192201	-0.292647	-0.0749189	-0.13285786	-0.333339	-0.2316379	-0.226143	-0.187252
AA598510	APRT	ADENINE PHOSPHORIBOSYLTRANSFERASE	-0.173236	0.0797258	5.74896	6	0.00120557	0.00120557	-0.141626	-0.167909	-0.101478	-0.17867386	-0.259135	-0.29237306	-0.071459	-0.173236
R43471	APTX	APRATAXIN	0.175099	0.10148	4.56513	6	0.00383013	0.00383013	0.0816206	0.2253	0.261325	0.035287976	0.259228	0.09094063	0.271994	0.175099
H59758	ARAF	V-RAF MURINE SARCOMA 3611 VIRAL ONCOGENE HOMOLOG	0.213952	0.173678	3.01751	5	0.0295006	0.0295006	0.244433	0.216297	0.438521	0.1848646	0.290256	NaN	-0.0906564	0.213952
H17612	ARG2	ARGINASE, TYPE II	0.184715	0.0978485	4.99455	6	0.00246569	0.00246569	0.112323	0.197135	0.219466	0.006271697	0.275184	0.19435005	0.288271	0.184715
R85916	ARHGAP1	RHO GTPASE ACTIVATING PROTEIN 1	-0.176959	0.120777	3.87646	6	0.00820424	0.00820424	-0.301319	-0.243678	-0.29794	-0.1738239	-0.176262	-0.075076304	0.0293886	-0.176959
AI183765	ARHGAP12	HYPOTHETICAL PROTEIN FLJ10971	0.110545	0.0707523	4.13378	6	0.00612107	0.00612107	0.145305	0.175282	0.0700406	-0.032893945	0.133923	0.13887462	0.143283	0.110545
AA487634	ARHGDIB	RHO GDP DISSOCIATION INHIBITOR (GDI) BETA	-0.419936	0.393103	2.82635	6	0.0301017	0.0301017	-0.422171	-0.275525	-0.915104	0.020502077	-0.876564	-0.54395926	0.0732677	-0.419936
AA705222	ARID1A	AT RICH INTERACTIVE DOMAIN 1A (SWI- LIKE)	-0.177708	0.164181	2.86375	6	0.0286607	0.0286607	-0.4767	-0.149341	-0.178619	-0.17583455	0.0134343	-0.012138556	-0.264759	-0.177708
AA907181	ARID3B	AT RICH INTERACTIVE DOMAIN 3B (BRIGHT- LIKE)	0.253655	0.161589	4.15319	6	0.0059897	0.0059897	0.207366	0.143554	0.294116	0.14046787	0.297389	0.11304972	0.579645	0.253655
AA128328	ARID4A	AT RICH INTERACTIVE DOMAIN 4A (RBP1-LIKE)	0.142809	0.141549	2.66929	6	0.0370617	0.0370617	0.0384855	0.208283	0.231799	0.08473896	0.288267	0.25172278	-0.103636	0.142809
AA907555	ARID4B	AT RICH INTERACTIVE DOMAIN 4B (RBP1- LIKE)	0.162602	0.0867567	4.95876	6	0.00255543	0.00255543	0.175701	0.138354	0.0533806	0.14464441	0.272731	0.27575582	0.07765	0.162602
R40663	ARID4B	AT RICH INTERACTIVE DOMAIN 4B (RBP1- LIKE)	0.220635	0.225814	2.58506	6	0.0414861	0.0414861	0.542934	-0.0523344	-0.0143413	0.24910545	0.147092	0.19543216	0.476556	0.220635
AA188416	ARIH1	ARIADNE HOMOLOG	0.168985	0.166829	2.67994	6	0.0365393	0.0365393	0.341266	0.185672	0.199996	-0.11267881	0.364612	0.033105005	0.170923	0.168985
AA904677	ARL6	ADP-RIBOSYLATION FACTOR-LIKE 6	0.135467	0.13916	2.57556	6	0.0420198	0.0420198	0.385148	0.14527	0.107289	0.020275064	0.0101581	0.030640755	0.249491	0.135467
H20652	ARL6IP1	ADP-RIBOSYLATION FACTOR-LIKE 6 INTERACTING PROTEIN	0.172735	0.176157	2.59437	6	0.040971	0.040971	0.275767	0.281993	-0.00702174	0.1234229	0.452047	-0.04912168	0.132061	0.172735
AA250931	ARL6IP6	ADP-RIBOSYLATION-LIKE FACTOR 6 INTERACTING PROTEIN 6	0.263474	0.19661	3.54554	6	0.0121373	0.0121373	0.414083	0.312529	0.461722	0.094994344	0.346359	0.31166285	-0.0970295	0.263474
AA488176	ARL6IP6	ADP-RIBOSYLATION-LIKE FACTOR 6 INTERACTING PROTEIN 6	0.213907	0.163374	3.4641	6	0.0134001	0.0134001	0.287019	0.197011	0.410415	0.16430633	0.240711	0.30665368	-0.108769	0.213907
H97847	ARL6IP6	ADP-RIBOSYLATION-LIKE FACTOR 6 INTERACTING PROTEIN 6	0.245623	0.214548	3.02896	6	0.0231287	0.0231287	0.448033	0.224625	0.538287	0.10153467	0.272493	0.24603458	-0.111643	0.245623
AA115275	ARMC1	ARMADILLO REPEAT CONTAINING 1	0.178185	0.115788	4.0715	6	0.00656468	0.00656468	0.244852	0.294275	0.181832	0.06884389	0.10498	0.025947133	0.326564	0.178185
R26684	ARMC1	ARMADILLO REPEAT CONTAINING 1	0.150151	0.115846	3.17484	5	0.0246806	0.0246806	0.283017	0.155478		0.16984381	0.26229	0.014996076	0.0152805	0.150151
N64494	ARMC10	SVH PROTEIN	0.0945152	0.0677442	3.69129	6	0.0101931	0.0101931	0.0742466	0.00909755	0.0720597	0.064922966	0.0926288	0.22773804	0.120913	0.0945152
AA453995	ARMC2	ARMADILLO REPEAT CONTAINING 2	-0.316893	0.272402	3.07788	6	0.0217218	0.0217218	-0.228909	-0.457102	-0.591255	0.051858146	-0.554984	-0.4745509	0.0366905	-0.316893
H38623	ARMC2	ARMADILLO REPEAT CONTAINING 2	-0.27251	0.277765	2.5957	6	0.0408976	0.0408976	-0.152744	-0.559175	-0.487454	0.012504389	-0.319727	-0.53691	0.135935	-0.27251
AA628128	ARMC3	HYPOTHETICAL PROTEIN FLJ25845	-0.170624	0.182509	2.47347	6	0.0482305	0.0482305	-0.0725826	0.104333	-0.302497	-0.11202737	-0.290466	-0.43843874	-0.0826917	-0.170624
AA915980	ARPC3	ACTIN RELATED PROTEIN 2/3 COMPLEX, SUBUNIT 3, 21KDA	-0.29651	0.240721	3.25892	6	0.0172722	0.0172722	-0.515081	-0.33954	-0.444454	-0.026571123	-0.473646	-0.3848775	0.108601	-0.29651
W55964	ARPC5	ACTIN RELATED PROTEIN 2/3 COMPLEX, SUBUNIT 5, 16KDA	-0.426109	0.36124	3.12086	6	0.0205625	0.0205625	-0.823034	-0.361432	-0.784382	0.07602154	-0.412173	-0.6745314	-0.00322741	-0.426109
W58202	ASB7	HYPOTHETICAL PROTEIN FLJ22551	0.206616	0.183101	2.98555	6	0.0244606	0.0244606	0.216799	0.0449825	0.480384	0.22052336	0.407089	0.000111	0.0764241	0.206616
AI056656	ASCC2	HYPOTHETICAL PROTEIN DKFZP586O0223	-0.168679	0.102501	4.03097	5	0.0100116	0.0100116	-0.00415782	-0.290117	-0.171759	-0.15844001	-0.262143	NaN	-0.12546	-0.168679
AI198924	ASF1A	ASF1 ANTI-SILENCING FUNCTION 1 HOMOLOG A (S. CEREVISIAE)	0.166977	0.0528095	6.32376	3	0.00799406	0.00799406	0.122465	0.243298	0.145857	NaN		NaN	0.15629	0.166977
AA894927	ASNS	ASPARAGINE SYNTHETASE	0.310646	0.232724	3.53162	6	0.0123435	0.0123435	0.508728	0.202625	0.380703	0.16288184	0.595732	0.40871018	-0.0848588	0.310646
AA190629	ASNSD1	ASPARAGINE SYNTHETASE DOMAIN CONTAINING 1	0.113874	0.106091	2.83985	6	0.0295728	0.0295728	0.169521	0.00275361	0.24578	-0.055159368	0.191325	0.1202476	0.122653	0.113874
W02677	ASPH	ASPARTATE BETA-HYDROXYLASE	0.21487	0.147948	3.55748	5	0.016258	0.016258	0.0774512	0.447476	0.298493	0.10724293	0.266869	NaN	0.0916894	0.21487
H17273	ASPHD2	ASPARTATE BETA-HYDROXYLASE DOMAIN CONTAINING 2	0.358703	0.33124	2.86512	6	0.0286094	0.0286094	0.391077	0.497635	0.364682	-0.2688267	0.845433	0.2831594	0.397765	0.358703
AA676466	ASS1	ARGININOSUCCINATE SYNTHETASE	1.06798	1.06405	2.65553	6	0.0377487	0.0377487	1.50522	1.70094	1.29428	0.057865698	0.875815	2.6159275	-0.574196	1.06798
AI032551	ASXL2	ADDITIONAL SEX COMBS LIKE 2 (DROSOPHILA)	-0.199651	0.143854	3.39957	5	0.0192601	0.0192601	-0.280155	-0.356538	-0.295783	-0.19706683		-0.09886393	0.0305012	-0.199651
R26681	ASXL2	ADDITIONAL SEX COMBS LIKE 2 (DROSOPHILA)	0.187893	0.14111	3.26158	5	0.0224063	0.0224063	0.443993	0.146596		0.10409631	0.121946	0.25226733	0.058461	0.187893
H96095	ATAD1	ATPASE FAMILY, AAA DOMAIN CONTAINING 1	0.139494	0.145128	2.54304	6	0.0439007	0.0439007	0.118208	0.251568	0.22172	-0.16723503	0.235587	0.19418205	0.122429	0.139494
R42168	ATAD1	ATPASE FAMILY, AAA DOMAIN CONTAINING 1	0.22055	0.142335	4.09961	6	0.00636015	0.00636015	0.381768	0.244251	0.3267	0.14735827	0.236261	0.26320735	-0.0556965	0.22055
W04668	ATAD1	ATPASE FAMILY, AAA DOMAIN CONTAINING 1	0.173552	0.130414	3.52091	6	0.0125047	0.0125047	0.288706	0.162606	0.131529	0.18203796	0.302761	0.23197785	-0.0847508	0.173552
AI073544	ATAD2B	KIAA1240 PROTEIN	0.230158	0.18677	3.01853	5	0.0294661	0.0294661	0.161731	0.106947	0.133359	NaN	0.58432	0.29108247	0.103511	0.230158
AI241388	ATF1	ACTIVATING TRANSCRIPTION FACTOR 1	0.344572	0.149049	6.11647	6	0.000872	0.000872	0.288359	0.224734	0.554568	0.14703575	0.479785	0.4423301	0.275189	0.344572
H54451	ATF1	ACTIVATING TRANSCRIPTION FACTOR 1	0.295719	0.15518	5.04188	6	0.00235245	0.00235245	0.231482	0.206773	0.439815	0.095286556	0.53819	0.3572671	0.201221	0.295719
H21041	ATF3	ACTIVATING TRANSCRIPTION FACTOR 3	0.473204	0.426227	2.93735	6	0.026037	0.026037	0.892959	0.236812	0.747563	0.15523629	1.03036	0.3780221	-0.128528	0.473204
AA496253	ATF5	ACTIVATING TRANSCRIPTION FACTOR 5	0.608542	0.53457	3.01186	6	0.0236437	0.0236437	0.374535	0.998633	1.28777	-0.18495736	0.43749	1.1085161	0.237812	0.608543
AA872311	ATF5	ACTIVATING TRANSCRIPTION FACTOR 5	0.357327	0.361198	2.6174	6	0.0397246	0.0397246	0.0443831	0.535284	0.869148	-0.07855149	0.188419	0.74215245	0.200453	0.357327
T90841	ATF5	ACTIVATING TRANSCRIPTION FACTOR 5	0.187765	0.198835	2.49845	6	0.0466256	0.0466256	0.0367738	0.441143	0.509993	0.06198943	0.0663021	0.1053702	0.0927857	0.187765
AA939019	ATF7IP	HYPOTHETICAL PROTEIN FLJ10139	0.187622	0.170969	2.90345	6	0.0272119	0.0272119	-0.0398795	0.282163	0.179863	-0.041932806	0.415001	0.2624	0.255738	0.187622
AA453250	ATG2B	CHROMOSOME 14 OPEN READING FRAME 103	0.205643	0.123881	4.39196	6	0.00460819	0.00460819	0.338002	0.0609816	0.223688	0.37979537	0.233395	0.119822755	0.0838131	0.205643
W90749	ATG2B	CHROMOSOME 14 OPEN READING FRAME 103	0.183505	0.138882	3.49583	6	0.0128915	0.0128915	0.210401	0.198002	0.259828	-0.020785075	0.273309	0.009892448	0.353887	0.183505
AI219714	ATP11A	ATPASE, CLASS VI, TYPE 11A	-0.213255	0.159168	3.5448	6	0.0121481	0.0121481	-0.425967	-0.299521	-0.197776	0.040738795	-0.352508	-0.10724878	-0.150503	-0.213255
N51394	ATP11B	ATPASE, CLASS VI, TYPE 11B	0.181059	0.155569	3.07925	6	0.0216837	0.0216837	0.0823768	0.258502	0.115066	-0.027459992	0.390063	0.09367525	0.355189	0.181059
H48097	ATP13A3	ATPASE TYPE 13A3	-0.265932	0.236894	2.97007	6	0.0249554	0.0249554	-0.0749242	-0.196464	-0.434441	0.08880258	-0.594562	-0.43942815	-0.210508	-0.265932
AA873355	ATP1A1	ATPASE, NA+/K+ TRANSPORTING, ALPHA 1 POLYPEPTIDE	-0.269645	0.277451	2.57131	6	0.0422603	0.0422603	-0.832212	-0.268236	-0.0486539	-0.0273998	-0.206197	-0.381346	-0.123468	-0.269645
N75064	ATP2B1	ATPASE, CA++ TRANSPORTING, PLASMA MEMBRANE 1	0.223296	0.218976	2.69794	6	0.0356735	0.0356735	-0.0355816	0.329203	0.243405	0.000716	0.533206	0.42275485	0.0693651	0.223295
AA490010	ATP2B4	ATPASE, CA++ TRANSPORTING, PLASMA MEMBRANE 4	0.13592	0.141837	2.53538	6	0.0443566	0.0443566	0.223552	0.0621578	0.107413	0.25099778	0.0946545	0.31855583	-0.10589	0.13592
AA700688	ATP5E	ATP SYNTHASE, H+ TRANSPORTING, MITOCHONDRIAL F1 COMPLEX, EPSILON SUBUNIT	-0.267581	0.275537	2.56936	6	0.0423715	0.0423715	-0.112074	-0.603283	-0.541542	0.010334954	-0.50564	0.04879056	-0.169654	-0.267581
AA504246	ATP5H	ATP SYNTHASE, H+ TRANSPORTING, MITOCHONDRIAL F0 COMPLEX, SUBUNIT D	-0.218925	0.15593	3.71462	6	0.00991524	0.00991524	-0.245137	-0.411898	-0.302967	0.034052208	-0.233076	-0.31830248	-0.0551477	-0.218925
AA431433	ATP5I	ATP SYNTHASE, H+ TRANSPORTING, MITOCHONDRIAL F0 COMPLEX, SUBUNIT E	-0.27922	0.240715	3.06897	6	0.0219709	0.0219709	-0.28125	-0.637898	-0.437386	0.09145775	-0.351925	-0.2847519	-0.052787	-0.27922
AA938704	ATP5J2	ATP SYNTHASE, H+ TRANSPORTING, MITOCHONDRIAL F0 COMPLEX, SUBUNIT F2	-0.246483	0.247789	2.6318	6	0.0389654	0.0389654	-0.0692561	-0.323258	-0.456704	0.041919794	-0.490554	-0.4802357	0.0527056	-0.246483
R92412	ATP5S	ATP SYNTHASE, H+ TRANSPORTING, MITOCHONDRIAL F0 COMPLEX, SUBUNIT S (FACTOR B)	0.247902	0.212569	3.08553	6	0.0215104	0.0215104	0.160929	0.351154	0.102405	-0.072616205	0.217462	0.56791	0.408072	0.247902
AA608567	ATP6V1G1	ATPASE, H+ TRANSPORTING, LYSOSOMAL 13KDA, V1 SUBUNIT G1	-0.179981	0.147434	2.99023	5	0.0304392	0.0304392	-0.147821	-0.303239	-0.0356817	-0.3441227		-0.26332477	0.0143026	-0.179981
AI218581	ATP8A1	ATPASE, AMINOPHOSPHOLIPID TRANSPORTER (APLT), CLASS I, TYPE 8A, MEMBER 1	0.449842	0.259264	4.25004	5	0.00809151	0.00809151	0.612333	0.320168	0.402656	0.31035823		0.1666606	0.886874	0.449842
N62278	ATP8A1	ATPASE, AMINOPHOSPHOLIPID TRANSPORTER (APLT), CLASS I, TYPE 8A, MEMBER 1	0.486293	0.22376	5.74996	6	0.00120447	0.00120447	0.486815	0.157793	0.552519	0.7133321	0.759936	0.2381025	0.49555	0.486293
T61475	ATP8A1	ATPASE, AMINOPHOSPHOLIPID TRANSPORTER (APLT), CLASS I, TYPE 8A, MEMBER 1	0.314546	0.207197	4.01651	6	0.00698648	0.00698648	0.50025	0.102861	0.534814	0.07416292	0.547282	0.20705573	0.235394	0.314546
AI393019	ATP8B1	ATPASE, CLASS I, TYPE 8B, MEMBER 1	0.376722	0.214327	3.93033	4	0.0170982	0.0170982	0.355139	0.185735	0.336115	0.7411177		NaN	0.265505	0.376722
AA453176	ATR	ATAXIA TELANGIECTASIA AND RAD3 RELATED	-0.175853	0.154792	3.00572	6	0.0238316	0.0238316	-0.0509213	-0.30089	-0.246378	-0.16114236	-0.187929	-0.37084645	0.0871367	-0.175853
AA410435	ATRX	ALPHA THALASSEMIA/MENTAL RETARDATION SYNDROME X-LINKED (RAD54 HOMOLOG, S. CEREVISIAE)	0.18853	0.15268	3.26699	6	0.0170985	0.0170985	0.0442852	0.252702	0.267781	-0.023777846	0.169404	0.17003107	0.439288	0.188531
AA489228	ATRX	ALPHA THALASSEMIA/MENTAL RETARDATION SYNDROME X-LINKED (RAD54 HOMOLOG, S. CEREVISIAE)	-0.238071	0.233186	2.70117	6	0.0355205	0.0355205	-0.329588	-0.527089	-0.217232	0.18773508	-0.213603	-0.43812317	-0.128599	-0.238071
AI016673	ATXN1	ATAXIN 1	0.171868	0.163926	2.77395	6	0.0322538	0.0322538	0.11043	-0.0531344	0.389174	0.056852344	0.276959	0.33830214	0.0844956	0.171868
R10604	ATXN2	ATAXIN 2	0.186709	0.148682	3.32243	6	0.0159562	0.0159562	0.235121	0.38826	0.205462	-0.0955207	0.262896	0.18617266	0.12457	0.186709
AA469964	ATXN7	ATAXIN 7	0.223527	0.241417	2.44968	6	0.0498121	0.0498121	0.364018	0.141845	0.421001	0.08200077	0.449342	0.3318719	-0.225391	0.223527
AA704255	ATXN7	ATAXIN 7	0.151622	0.146875	2.73126	6	0.0341291	0.0341291	0.203894	0.0299953	0.238413	-0.11561456	0.323369	0.20509517	0.176202	0.151622
AI273546	ATXN7	ATAXIN 7	0.2812	0.266779	2.5819	5	0.0493187	0.0493187	0.456551	0.18686	0.568753	-0.11657784	0.489284	NaN	0.102329	0.2812
R63295	ATXN7	ATAXIN 7	0.224291	0.241372	2.45852	6	0.0492182	0.0492182	0.397871	0.106208	0.399175	-0.031541195	0.570765	0.20140564	-0.0738474	0.224291
AA862465	AZGP1	ALPHA-2-GLYCOPROTEIN 1, ZINC	0.373935	0.228343	3.6618	4	0.0215461	0.0215461	0.735807	0.298883		0.3979364	0.111063	NaN	0.325987	0.373935
AA988455	AZI2	5-AZACYTIDINE INDUCED 2	0.192306	0.205927	2.47074	6	0.0484089	0.0484089	0.133473	0.0736013	0.125998	0.11548409	0.196442	0.6476183	0.0535257	0.192306
W52104	AZI2	5-AZACYTIDINE INDUCED 2	0.185265	0.136552	3.32332	5	0.0209318	0.0209318	0.173563	0.0369917	0.294702	0.006454434	0.320672	NaN	0.279209	0.185265
W69775	AZI2	5-AZACYTIDINE INDUCED 2	0.197714	0.0993481	5.26536	6	0.00189164	0.00189164	0.210496	0.04859	0.225377	0.07491634	0.274145	0.23578781	0.314689	0.197714
AA935675	B3GALT2	UDP-GAL:BETAGLCNAC BETA 1,3-GALACTOSYLTRANSFERASE, POLYPEPTIDE 2	0.0802071	0.0742683	2.64536	5	0.0456805	0.0456805	0.09585	0.190802	0.0151718	0.12591161	0.0659327	NaN	-0.0124252	0.0802071
AA402984	B3GALT6	UDP-GAL:BETAGAL BETA 1,3-GALACTOSYLTRANSFERASE POLYPEPTIDE 6	0.0996273	0.0986762	2.67125	6	0.0369648	0.0369648	0.0129206	0.0705837	0.035276	0.000388	0.153316	0.27461866	0.150287	0.0996272
R82733	B3GNT2	UDP-GLCNAC:BETAGAL BETA-1,3-N-ACETYLGLUCOSAMINYLTRANSFERASE 1	0.201725	0.14783	3.61033	6	0.0112265	0.0112265	-0.0357222	0.291416	0.360178	0.27309954	0.287866	0.2040094	0.0312287	0.201725
AA448660	BACE1	BETA-SITE APP-CLEAVING ENZYME 1	0.231402	0.0761228	8.04268	6	0.000198	0.000198	0.1843	0.249272	0.302022	0.15958984	0.190127	0.17287834	0.361622	0.231402
H20326	BACE1	BETA-SITE APP-CLEAVING ENZYME 1	0.232486	0.198182	3.10371	6	0.0210167	0.0210167	0.472441	0.0516723	0.285928	0.19220689	0.19608	0.47810596	-0.0490311	0.232486
AI016618	BACH1	BTB AND CNC HOMOLOGY 1, BASIC LEUCINE ZIPPER TRANSCRIPTION FACTOR 1	0.266668	0.253282	2.78558	6	0.0317623	0.0317623	0.0399337	0.10313	0.756444	0.40005088	0.185231	0.066472985	0.315414	0.266668
AI371684	BAG3	BCL2-ASSOCIATED ATHANOGENE 3	-0.274308	0.118643	5.16989	4	0.00665249	0.00665249	-0.258166	-0.214911	-0.298087	NaN		-0.14111078	-0.459265	-0.274308
H46962	BAIAP2	BAI1-ASSOCIATED PROTEIN 2	0.313364	0.171325	4.83923	6	0.00288305	0.00288305	0.63253	0.320497	0.17443	0.3236398	0.328704	0.33310905	0.0806346	0.313364
R23056	BAIAP2L1	BAI1-ASSOCIATED PROTEIN 2-LIKE 1	-0.344217	0.287688	3.16563	6	0.0194261	0.0194261	-0.637371	-0.253666	-0.284443	-0.05532226	-0.342841	-0.80815804	-0.0277183	-0.344217
AA460293	BAT4	HLA-B ASSOCIATED TRANSCRIPT 4	0.151324	0.145444	2.75272	6	0.033172	0.033172	0.153114	0.169806	0.418592	0.03558452	0.12074	-0.043470122	0.204902	0.151324
AA938490	BATF	BASIC LEUCINE ZIPPER TRANSCRIPTION FACTOR, ATF-LIKE	-0.462865	0.345688	3.27979	5	0.0219596	0.0219596	-0.306814	-0.224691	-0.13976	-0.9819361	-0.314068	NaN	-0.809923	-0.462865
AI049504	BAZ2B	DKFZP434H071 PROTEIN	0.098685	0.0595333	4.38572	6	0.00463942	0.00463942	0.0722867	0.105154	0.117569	0.09958968	0.0401324	0.041376546	0.214687	0.098685
AA131572	BBX	BOBBY SOX HOMOLOG (DROSOPHILA)	0.323237	0.283007	3.02185	6	0.0233414	0.0233414	0.41888	0.342171	0.710572	-0.2002895	0.367186	0.46166968	0.162467	0.323237
AA133296	BBX	BOBBY SOX HOMOLOG (DROSOPHILA)	0.212943	0.199107	2.8296	6	0.0299735	0.0299735	0.282565	-0.0968206	0.387164	0.08643367	0.355974	0.42341658	0.0518655	0.212943
AA279494	BBX	BOBBY SOX HOMOLOG (DROSOPHILA)	0.199153	0.190275	2.7692	6	0.032457	0.032457	0.38898	0.146418	0.322251	-0.06600011	0.40977	0.21347158	-0.0208207	0.199153
AA431986	BBX	BOBBY SOX HOMOLOG (DROSOPHILA)	0.250096	0.136853	4.83506	6	0.00289531	0.00289531	0.300947	0.20537	0.409362	-0.006451605	0.343037	0.31230855	0.186099	0.250096
AA777774	BBX	BOBBY SOX HOMOLOG (DROSOPHILA)	0.246053	0.219491	2.96593	6	0.0250893	0.0250893	0.520035	0.17817	0.413306	-0.0322695	0.326876	0.3605501	-0.044298	0.246053
AA486065	BCAP29	B-CELL RECEPTOR-ASSOCIATED PROTEIN 29	0.211409	0.104807	4.94093	5	0.00431861	0.00431861	0.279338	0.281928	0.298888	0.11204548	0.247624	NaN	0.0486275	0.211409
AA985123	BCAS1	BREAST CARCINOMA AMPLIFIED SEQUENCE 1	0.182328	0.190371	2.53398	6	0.0444404	0.0444404	0.286947	0.155851	0.417096	-0.004133766	0.409635	0.03440089	-0.0234984	0.182328
AI218019	BCAS3	BREAST CARCINOMA AMPLIFIED SEQUENCE 3	-0.237156	0.144285	4.34873	6	0.00482924	0.00482924	-0.349904	-0.285536	-0.271714	-0.2355574	-0.0346371	-0.05750963	-0.42523	-0.237155
AA865590	BCAT1	BRANCHED CHAIN AMINOTRANSFERASE 1, CYTOSOLIC	0.52433	0.532948	2.60297	6	0.0405006	0.0405006	0.297322	0.665515	1.42944	0.02315408	0.287033	0.9853027	-0.0174556	0.52433
AI341427	BCAT1	BRANCHED CHAIN AMINOTRANSFERASE 1, CYTOSOLIC	0.542939	0.551638	2.60403	6	0.0404432	0.0404432	0.276148	0.778042	1.5271	0.025219927	0.174768	0.91276705	0.106528	0.542939
AA427739	BCKDHB	BRANCHED CHAIN KETO ACID DEHYDROGENASE E1, BETA POLYPEPTIDE (MAPLE SYRUP URINE DISEASE)	-0.226876	0.142401	4.21526	6	0.00559049	0.00559049	-0.252414	-0.474623	-0.212484	-0.18403205	-0.304811	-0.14434026	-0.0154306	-0.226876
N49962	BCL2	B-CELL CLL/LYMPHOMA 2	0.164589	0.11768	3.7004	6	0.0100837	0.0100837	0.263286	0.163215	0.149624	0.071178	-0.0318451	0.22203633	0.314629	0.164589
W63749	BCL2	B-CELL CLL/LYMPHOMA 2	0.484859	0.278953	4.59868	6	0.00369713	0.00369713	0.532062	0.466373	0.400022	-0.07238083	0.703506	0.7844387	0.57999	0.484859
AI290494	BCL2L2	BCL2-LIKE 2	0.12022	0.120877	2.63137	6	0.0389879	0.0389879	0.0831875	-0.0894502	0.274095	0.06750945	0.100603	0.23325884	0.172338	0.12022
AA479126	BCLAF1	BCL2-ASSOCIATED TRANSCRIPTION FACTOR 1	0.0887572	0.0619536	3.79041	6	0.009069	0.009069	0.0202158	0.0240177	0.0547207	0.16885293	0.0801325	0.105867915	0.167493	0.0887572
AI081000	BDH1	3-HYDROXYBUTYRATE DEHYDROGENASE, TYPE 1	-0.296171	0.257765	2.81445	5	0.037352	0.037352	0.0199812	-0.528938	-0.0901401	-0.5297031	-0.523529	NaN	-0.124694	-0.296171
AA194043	BDKRB2	BRADYKININ RECEPTOR B2	-0.257563	0.171199	3.68517	5	0.014217	0.014217	-0.213257	-0.100116	-0.484194	-0.051312465		-0.41696736	-0.279531	-0.257563
AA464180	BEX2	BRAIN EXPRESSED X-LINKED 2	0.286093	0.270583	2.79741	6	0.0312704	0.0312704	0.65529	0.428929	0.310631	-0.18724109	0.0758993	0.39800274	0.321139	0.286093
R38391	BHLHB9	BASIC HELIX-LOOP-HELIX DOMAIN CONTAINING, CLASS B, 9	-0.325822	0.325189	2.65091	6	0.0379826	0.0379826	-0.538751	-0.550438	-0.367893	0.029845927	-0.788983	-0.1408037	0.0762668	-0.325822
AA190401	BID	BH3 INTERACTING DOMAIN DEATH AGONIST	0.170563	0.172378	2.6179	6	0.0396978	0.0396978	0.145736	0.161515	0.365934	0.17841235	0.378503	-0.12975807	0.0936004	0.170563
H96791	BIN3	BRIDGING INTEGRATOR 3	-0.164496	0.138803	3.13549	6	0.0201831	0.0201831	0.0801338	-0.342687	-0.132782	-0.1520358	-0.170589	-0.12364041	-0.309873	-0.164496
AI669109	BLCAP	BLADDER CANCER ASSOCIATED PROTEIN	0.195685	0.149362	3.20918	5	0.0237506	0.0237506	0.10472	0.433347	0.30392	0.19474632		0.031177115	0.106198	0.195685
AA192419	BLVRA	BILIVERDIN REDUCTASE A	-0.246178	0.255055	2.55366	6	0.0432765	0.0432765	-0.506773	-0.400263	-0.21039	0.09433785	0.0525559	-0.54708874	-0.205621	-0.246178
T87515	BMI1	POLYCOMB GROUP RING FINGER 4	0.301009	0.215837	3.6898	6	0.0102111	0.0102111	0.673259	0.15062	0.202691	0.036261294	0.446301	0.2055571	0.392371	0.301009
AA707477	BMP2K	BMP2 INDUCIBLE KINASE	0.19463	0.196051	2.62658	6	0.0392391	0.0392391	0.0810483	-0.175717	0.388471	0.1901414	0.375707	0.2945823	0.208175	0.19463
AA927193	BMPR1A	BONE MORPHOGENETIC PROTEIN RECEPTOR, TYPE IA	-0.217736	0.180741	3.18731	6	0.0189005	0.0189005	-0.331906	-0.117541	-0.466322	0.048987444	-0.0568388	-0.31579876	-0.284735	-0.217736
AA679853	BNIP2	BCL2/ADENOVIRUS E1B 19KDA INTERACTING PROTEIN 2	0.241842	0.191168	3.34707	6	0.0154754	0.0154754	0.393895	0.242575	0.366673	-0.059708092	0.366881	0.37688392	0.00569556	0.241842
N62514	BNIP2	BCL2/ADENOVIRUS E1B 19KDA INTERACTING PROTEIN 2	0.228014	0.151405	3.98447	6	0.00724618	0.00724618	0.325804	0.222137	0.385477	0.021660725	0.31842	0.30876568	0.0138338	0.228014
AA488659	BPTF	FETAL ALZHEIMER ANTIGEN	0.218186	0.124782	4.62619	6	0.00359199	0.00359199	0.318194	0.156227	0.418455	0.06000941	0.275085	0.11943873	0.179889	0.218185
AA146969	BRAF	V-RAF MURINE SARCOMA VIRAL ONCOGENE HOMOLOG B1	0.347234	0.366807	2.50457	6	0.0462412	0.0462412	0.604915	0.486825	0.447048	0.36504838	0.702279	0.23371041	-0.409187	0.347234
N54088	BRAF	V-RAF MURINE SARCOMA VIRAL ONCOGENE HOMOLOG B1	0.449637	0.41601	2.85961	6	0.0288163	0.0288163	0.876946	0.58526	0.541489	-0.067861244	0.9582	0.34346268	-0.0900377	0.449637
W88566	BRAF	V-RAF MURINE SARCOMA VIRAL ONCOGENE HOMOLOG B1	0.221203	0.153679	3.80825	6	0.0088817	0.0088817	0.165933	0.0534364	0.0782346	0.28678092	0.37771	0.133615	0.452713	0.221203
AA428163	BRD3	BROMODOMAIN CONTAINING 3	0.133761	0.0885905	3.99477	6	0.00716151	0.00716151	0.000477	0.168975	0.192822	0.091197856	0.113695	0.2773631	0.0917975	0.133761
N68510	BRD3	BROMODOMAIN CONTAINING 3	0.129933	0.12194	2.81916	6	0.0303875	0.0303875	-0.0541837	0.166203	0.173298	0.13968979	0.103294	0.3388571	0.0423703	0.129933
N23192	BRD4	BROMODOMAIN CONTAINING 4	0.23846	0.149663	4.2155	6	0.00558899	0.00558899	-0.00487778	0.355229	0.222721	0.113061965	0.412112	0.21133894	0.359635	0.23846
AI218534	BRE	BRAIN AND REPRODUCTIVE ORGAN-EXPRESSED (TNFRSF1A MODULATOR)	0.391623	0.249217	4.15756	6	0.00596059	0.00596059	0.453176	0.375993	0.720868	0.102660656	0.45192	0.6032866	0.0334554	0.391623
H92642	BRUNOL4	BRUNO-LIKE 4, RNA BINDING PROTEIN (DROSOPHILA)	-0.174649	0.160737	2.66151	5	0.0448028	0.0448028	-0.206703	-0.480635	-0.114883	-0.1256085	-0.0937646	NaN	-0.0263014	-0.174649
AA465717	BRWD1	BROMODOMAIN AND WD REPEAT DOMAIN CONTAINING 1	-0.183151	0.172178	2.81437	6	0.03058	0.03058	-0.13794	-0.473326	-0.221182	-0.10055348	-0.190813	0.09645618	-0.2547	-0.183151
W60286	BTBD16	CHROMOSOME 10 OPEN READING FRAME 87	-0.221103	0.171091	3.41914	6	0.0141587	0.0141587	-0.415076	-0.108792	-0.0575405	-0.019719262	-0.19559	-0.30565834	-0.445347	-0.221103
AA489000	BTF3L4	BASIC TRANSCRIPTION FACTOR 3-LIKE 4	0.174314	0.154345	2.98807	6	0.024381	0.024381	0.240711	0.0208383	0.461497	0.022315187	0.13627	0.10645539	0.232113	0.174314
N57766	BTK	BRUTON AGAMMAGLOBULINEMIA TYROSINE KINASE	-0.236121	0.130059	4.80335	6	0.0029905	0.0029905	-0.312967	-0.0915477	-0.236308	-0.09465419	-0.426825	-0.34049982	-0.150044	-0.236121
AA406040	BUD31	G10 PROTEIN	0.236514	0.182189	3.43466	6	0.0138915	0.0138915	0.435215	-0.0372778	0.28584	0.121692054	0.413171	0.3549261	0.0820289	0.236514
R64660	C10ORF118	CHROMOSOME 10 OPEN READING FRAME 118	0.12868	0.11741	2.89972	6	0.0273446	0.0273446	0.183959	0.205564	0.120644	0.039834082	0.112169	-0.06144953	0.300037	0.12868
AA424537	C10ORF18	CHROMOSOME 10 OPEN READING FRAME 18	0.16446	0.147941	2.94116	6	0.0259085	0.0259085	0.350097	0.123627	0.288903	-0.071268186	0.278492	0.079548694	0.101817	0.16446
AA599122	C10ORF38	CHROMOSOME 10 OPEN READING FRAME 38	0.104201	0.0988419	2.78921	6	0.0316106	0.0316106	0.135239	0.101848	-0.0135504	0.22484776	0.0147836	0.034225833	0.232015	0.104201
AA460224	C10ORF46	CHROMOSOME 10 OPEN READING FRAME 46	0.179943	0.172288	2.7633	6	0.032711	0.032711	0.439734	0.0784248	0.305824	0.22573152	-0.103383	0.13428025	0.178988	0.179943
AA732973	C10ORF6	CHROMOSOME 10 OPEN READING FRAME 6	-0.247209	0.253507	2.58003	6	0.041768	0.041768	-0.238024	-0.396498	0.0184683	0.108694665	-0.565248	-0.4893422	-0.168514	-0.247209
AI241338	C10ORF72	CHROMOSOME 10 OPEN READING FRAME 72	0.181773	0.0811284	4.48112	3	0.0207231	0.0207231		0.270113	0.0734479	NaN	0.193698	NaN	0.189834	0.181773
T90201	C10ORF78	CHROMOSOME 10 OPEN READING FRAME 78	0.0977704	0.0928351	2.7864	6	0.0317276	0.0317276	0.00415832	0.051037	0.0262607	0.055910192	0.265356	0.10840984	0.17326	0.0977704
AA056580	C10ORF83	CHROMOSOME 10 OPEN READING FRAME 83	0.258127	0.163611	4.17417	6	0.00585134	0.00585134	0.159743	0.462241	0.113463	0.2856796	0.022609	0.35298806	0.410164	0.258127
H17634	C10ORF84	CHROMOSOME 10 OPEN READING FRAME 84	0.198482	0.15286	3.4354	6	0.0138789	0.0138789	0.355406	0.243138	0.164981	-0.10887314	0.157896	0.27932167	0.297504	0.198482
AA634132	C11ORF49	CHROMOSOME 11 OPEN READING FRAME 49	0.237164	0.160768	3.61347	5	0.0153243	0.0153243	0.241099	0.448194	0.174792	0.30503118	0.287998	NaN	-0.0341324	0.237164
AA490390	C11ORF58	SMALL ACIDIC PROTEIN	0.172087	0.179903	2.53081	6	0.0446309	0.0446309	0.287706	0.19053	-0.0334408	0.3316493	0.350447	0.18963744	-0.11192	0.172087
N68271	C11ORF67	PTD015 PROTEIN	0.280613	0.161144	4.60726	6	0.003664	0.003664	0.194554	0.39359	0.339361	0.30379626	0.0888873	0.53588736	0.108213	0.280613
AI034383	C12ORF29	CHROMOSOME 12 OPEN READING FRAME 29	0.0804432	0.0629168	3.38276	6	0.0148072	0.0148072	0.17979	0.0665838	-0.0116229	0.04130592	0.0748227	0.14025843	0.0719639	0.0804432
H79138	C13ORF1	CHROMOSOME 13 OPEN READING FRAME 1	0.14808	0.129039	2.81094	5	0.0375066	0.0375066	0.216272	0.0865797	-0.00409583	0.35250458		0.05481894	0.182399	0.14808
AA421479	C13ORF23	CHROMOSOME 13 OPEN READING FRAME 23	0.117482	0.123303	2.52085	6	0.0452353	0.0452353	0.294796	0.0477915	0.130039	0.14856406	0.0302449	0.23403053	-0.0630925	0.117482
AA278865	C13ORF3	CHROMOSOME 13 OPEN READING FRAME 3	0.107449	0.101752	2.79389	6	0.0314161	0.0314161	-0.0846351	0.112393	0.236757	0.14515227	0.166308	0.12579654	0.0503748	0.107449
AA489007	C13ORF34	FLJ22624 PROTEIN	0.205011	0.169488	3.20027	6	0.0185938	0.0185938	0.162596	0.365454	0.168501	-0.030317275	0.394524	0.026610104	0.347706	0.205011
AA448285	C14ORF135	CHROMOSOME 14 OPEN READING FRAME 135	0.17968	0.155723	3.05278	6	0.0224317	0.0224317	0.223416	0.163141	0.118317	0.28119713	-0.0274416	0.4452362	0.0538963	0.17968
AA406573	C14ORF149	CHROMOSOME 14 OPEN READING FRAME 149	0.157533	0.107032	3.89409	6	0.00803862	0.00803862	0.310465	0.0730643	0.0915887	0.1362061	0.0252748	0.18560188	0.280531	0.157533
AI219711	C14ORF166	CHROMOSOME 14 OPEN READING FRAME 166	-0.41793	0.145995	5.72525	3	0.0105763	0.0105763		-0.36746	-0.574471	-0.48992652		NaN	-0.239862	-0.41793
AA460370	C14ORF43	CHROMOSOME 14 OPEN READING FRAME 43	0.181851	0.137092	3.50956	6	0.0126783	0.0126783	0.0265168	0.404533	0.113544	0.12533344	0.333016	0.09056666	0.179448	0.181851
H63534	C14ORF45	CHROMOSOME 14 OPEN READING FRAME 45	0.201607	0.183969	2.89941	6	0.0273556	0.0273556	0.0803525	0.410798	-0.000756	0.17725898	0.501488	0.12984496	0.112262	0.201607
AA872688	C14ORF83	HYPOTHETICAL PROTEIN FLJ33387	0.317468	0.111631	5.68784	3	0.010772	0.010772	0.400356		0.415302	0.17908497		NaN	0.27513	0.317468
AA682576	C14ORF93	CHROMOSOME 14 OPEN READING FRAME 93	0.074041	0.074899	2.61544	6	0.0398287	0.0398287	-0.0508433	-0.00567394	0.133919	0.0740712	0.105358	0.14964382	0.111813	0.0740411
AA283881	C14ORF94	CHROMOSOME 14 OPEN READING FRAME 94	-0.18799	0.0500572	9.93614	6	6.01e-05	6.01e-05	-0.160612	-0.142214	-0.232824	-0.12642087	-0.266892	-0.18632342	-0.200647	-0.18799
AA909473	C14ORF94	CHROMOSOME 14 OPEN READING FRAME 94	-0.163019	0.0835213	5.16406	6	0.00208645	0.00208645	-0.282147	-0.177942	-0.116476	-0.074580625	-0.229496	-0.20402238	-0.0564713	-0.163019
AI208131	C15ORF29	CHROMOSOME 15 OPEN READING FRAME 29	0.364648	0.247884	3.60331	5	0.0154892	0.0154892	0.478686	0.355338		0.049135108	0.563292	0.64915884	0.0922764	0.364648
AI190405	C16ORF62	ESOPHAGEAL CANCER ASSOCIATED PROTEIN	-0.266065	0.149885	3.55025	3	0.0380839	0.0380839	-0.369181	-0.369164		NaN	-0.274473	NaN	-0.0514409	-0.266065
AA937723	C16ORF63	CHROMOSOME 16 OPEN READING FRAME 63	0.192804	0.182662	2.79265	6	0.0314675	0.0314675	0.243927	0.200694	0.266228	-0.06982342	0.41752	-0.039104827	0.330186	0.192804
R96804	C16ORF63	CHROMOSOME 16 OPEN READING FRAME 63	0.211506	0.0574614	9.01618	5	0.00028	0.00028	0.231812	0.112323	0.198124	NaN	0.288673	0.21663783	0.221468	0.211506
AI022664	C16ORF67	HYPOTHETICAL PROTEIN MGC3020	0.179375	0.171959	2.75985	6	0.0328603	0.0328603	-0.0279479	0.292647	0.0856103	0.4678543	0.267601	0.040378667	0.12948	0.179375
N46831	C16ORF72	PRO0149 PROTEIN	0.181992	0.165254	2.91373	6	0.0268497	0.0268497	0.0723884	0.451208	0.222872	0.16503361	0.292846	0.13916646	-0.0695683	0.181992
AA181378	C16ORF75	HYPOTHETICAL PROTEIN MGC24665	0.238183	0.157093	4.01146	6	0.00702675	0.00702675	-0.0565778	0.204516	0.461208	0.21550259	0.299357	0.31532213	0.227951	0.238183
AA939061	C17ORF57	CHROMOSOME 17 OPEN READING FRAME 57	-0.210089	0.158614	2.96174	4	0.0414828	0.0414828	-0.259416	-0.0347325		-0.42086574	-0.0691435	NaN	-0.266289	-0.210089
AA400592	C17ORF80	CHROMOSOME 17 OPEN READING FRAME 80	0.12894	0.13412	2.54358	6	0.0438689	0.0438689	0.253925	0.123814	0.16899	-0.1460391	0.249865	0.14056228	0.111463	0.12894
AA936128	C17ORF83	HYPOTHETICAL PROTEIN LOC374768	-0.194686	0.118686	4.01802	5	0.0101406	0.0101406	-0.154117	-0.340329	-0.24435	NaN	-0.28321	-0.1350348	-0.0110768	-0.194686
AA703394	C18ORF1	CHROMOSOME 18 OPEN READING FRAME 1	0.401443	0.273153	3.88836	6	0.00809209	0.00809209	0.325219	0.483702	0.307588	0.335637	0.937044	0.034188535	0.386722	0.401443
N63996	C18ORF19	CHROMOSOME 18 OPEN READING FRAME 19	0.193355	0.175021	2.9229	6	0.0265309	0.0265309	-0.0914263	0.145968	0.280404	0.34963858	0.024078	0.26549083	0.379335	0.193355
AA485249	C19ORF10	CHROMOSOME 19 OPEN READING FRAME 10	-0.210674	0.143029	3.89706	6	0.00801112	0.00801112	-0.288293	-0.0937695	-0.0844445	-0.07404463	-0.152187	-0.3899831	-0.391996	-0.210674
R39951	C19ORF29	CHROMOSOME 19 OPEN READING FRAME 29	-0.189503	0.0919978	5.4499	6	0.00158753	0.00158753	-0.201534	-0.316979	-0.0971237	-0.08925128	-0.144139	-0.17206164	-0.305436	-0.189503
H96900	C19ORF42	HYPOTHETICAL PROTEIN MGC2747	0.154009	0.165534	2.46154	6	0.0490167	0.0490167	0.112046	0.17128	0.17554	0.14584371	-0.0106628	0.48615578	-0.00213866	0.154009
AI298270	C1ORF102	CHROMOSOME 1 OPEN READING FRAME 102	-0.401893	0.24555	3.27342	3	0.0466567	0.0466567	-0.564667	-0.658045	-0.215062	NaN		NaN	-0.169797	-0.401893
AA456014	C1ORF123	CHROMOSOME 1 OPEN READING FRAME 123	0.0818354	0.0869979	2.48875	6	0.0472421	0.0472421	0.2468	0.0481635	0.0631561	0.019816428	0.0877404	-0.021376014	0.128547	0.0818354
AA775431	C1ORF128	CHROMOSOME 1 OPEN READING FRAME 128	0.103636	0.0515221	4.9271	5	0.00437057	0.00437057	0.148665	0.0263281	0.073059	0.16939676		0.10373095	0.100633	0.103636
AI025025	C1ORF151	CHROMOSOME 1 OPEN READING FRAME 151	0.363958	0.14246	6.75938	6	0.000512	0.000512	0.323035	0.200648	0.36076	0.1803682	0.430253	0.4903267	0.562314	0.363958
AA101876	C1ORF19	CHROMOSOME 1 OPEN READING FRAME 19	0.321754	0.272516	3.12378	6	0.0204861	0.0204861	0.200174	0.427299	0.443047	-0.12587065	0.738174	0.4039776	0.165476	0.321754
AA171739	C1ORF218	HYPOTHETICAL PROTEIN FLJ20054	-0.351918	0.322474	2.88733	6	0.0277904	0.0277904	-0.241659	0.0436244	-0.663273	-0.096211545	-0.60049	-0.7774326	-0.127984	-0.351918
AA449121	C1ORF55	CHROMOSOME 1 OPEN READING FRAME 55	0.156954	0.14159	2.93285	6	0.0261899	0.0261899	0.188749	0.0972054	0.34648	-0.11622788	0.208742	0.20537516	0.168354	0.156954
AA437133	C1ORF76	CHROMOSOME 1 OPEN READING FRAME 76	0.106383	0.0860207	3.27204	6	0.0169907	0.0169907	0.0260354	0.0274281	0.21055	0.17265761	0.16496	-0.001286688	0.144337	0.106383
AA418004	C1ORF77	CHROMOSOME 1 OPEN READING FRAME 77	0.124983	0.0952296	3.4724	6	0.013265	0.013265	0.11523	0.0369823	0.245028	0.08103425	0.267984	0.09909515	0.0295304	0.124983
AI005351	C1QA	COMPLEMENT COMPONENT 1, Q SUBCOMPONENT, A CHAIN	0.179907	0.0702007	6.78042	6	0.000503	0.000503	0.298733	0.122262	0.179728	0.19044806	0.179943	0.21287064	0.0753676	0.179907
T64919	C1QTNF7	COMPLEMENT-C1Q TUMOR NECROSIS FACTOR-RELATED PROTEIN 7	0.261247	0.143885	4.05996	4	0.0153492	0.0153492	0.192156	0.410136	0.228592	0.07382783	0.401524	NaN		0.261247
H99997	C20ORF111	CHROMOSOME 20 OPEN READING FRAME 111	0.190416	0.190387	2.64616	6	0.0382243	0.0382243	0.251963	0.00919626	0.0875403	0.11384057	-0.00772615	0.4665171	0.411584	0.190416
AA487023	C20ORF112	CHROMOSOME 20 OPEN READING FRAME 112	0.265402	0.159037	4.41524	6	0.00449391	0.00449391	0.366833	0.0938968	0.426976	0.4380342	0.322052	0.13228896	0.0777354	0.265402
AA669593	C20ORF121	CHROMOSOME 20 OPEN READING FRAME 121	0.308555	0.229998	3.54943	6	0.0120803	0.0120803	0.56288	0.264198	0.340053	0.06588574	0.506023	0.4679234	-0.0470748	0.308555
AA625574	C20ORF199	SIMILAR TO RPE-SPONDIN	0.472736	0.511032	2.44748	6	0.0499613	0.0499613	0.64874	0.658823	0.990998	-0.29410994	0.502096	0.9641518	-0.161548	0.472736
AI041172	C20ORF77	CHROMOSOME 20 OPEN READING FRAME 77	0.105986	0.0885312	3.16738	6	0.0193831	0.0193831	0.0966474	-0.00800779	0.0481343	0.13650385	0.0665094	0.13023351	0.271879	0.105986
N76944	C20ORF77	CHROMOSOME 20 OPEN READING FRAME 77	0.16441	0.171331	2.53888	6	0.0441478	0.0441478	0.0809399	-0.0440509	0.119596	0.31318995	0.0666006	0.1473631	0.467234	0.16441
N95764	C20ORF77	CHROMOSOME 20 OPEN READING FRAME 77	0.131456	0.127388	2.73023	6	0.0341756	0.0341756	0.340615	0.160987	0.133806	0.21979205	0.0968581	-0.003794012	-0.0280717	0.131456
AA609959	C20ORF79	CHROMOSOME 20 OPEN READING FRAME 79	-0.226383	0.1199	4.22193	4	0.0134568	0.0134568	-0.169434	-0.153526		-0.4273584	-0.245701	NaN	-0.135895	-0.226383
AA062813	C21ORF30	CHROMOSOME 21 OPEN READING FRAME 30	0.142952	0.123939	3.05163	6	0.022465	0.022465	-0.0634569	0.0906693	0.265067	0.21205784	0.192277	0.26279682	0.0412503	0.142952
R01272	C22ORF27	HYPOTHETICAL PROTEIN FLJ35801	0.197012	0.17676	2.94889	6	0.0256501	0.0256501	0.260632	0.158051	0.477229	-0.10299616	0.169328	0.2869891	0.129851	0.197012
AA670419	C22ORF9	CHROMOSOME 22 OPEN READING FRAME 9	-0.232314	0.227526	2.70143	6	0.0355084	0.0355084	-0.652415	-0.0672432	-0.149358	-0.1643439	-0.413072	-0.19507071	0.0153023	-0.232314
AA709046	C2ORF3	CHROMOSOME 2 OPEN READING FRAME 3	0.12442	0.104529	3.14922	6	0.0198344	0.0198344	0.101462	0.10358	0.208426	0.042221133	-0.0254314	0.29078722	0.149892	0.12442
AI274160	C2ORF58	HYPOTHETICAL PROTEIN MGC34824	0.0913923	0.0256684	7.12099	3	0.00569962	0.00569962	0.100573	0.0546925	0.0960197	0.114283964		NaN		0.0913923
AA701931	C2ORF60	HYPOTHETICAL PROTEIN FLJ37953	0.154849	0.142766	2.86967	6	0.0284393	0.0284393	0.272538	-0.105151	0.28078	0.12572284	0.237113	0.22782929	0.0451124	0.154849
W04206	C2ORF60	HYPOTHETICAL PROTEIN FLJ37953	0.157197	0.160449	2.59213	6	0.0410942	0.0410942	0.281105	0.333506	0.143382	-0.102628	0.222944	0.23701218	-0.0149424	0.157197
N59234	C3ORF17	CHROMOSOME 3 OPEN READING FRAME 17	0.106431	0.0772023	3.64743	6	0.0107392	0.0107392	0.105066	0.115394	0.238163	0.055181786	-0.0120627	0.09718408	0.146091	0.106431
AA628167	C3ORF22	CHROMOSOME 3 OPEN READING FRAME 22	0.300986	0.148763	5.35305	6	0.00173957	0.00173957	0.61281	0.23362	0.343259	0.25771615	0.148861	0.2509882	0.259647	0.300986
AA490825	C3ORF23	CHROMOSOME 3 OPEN READING FRAME 23	0.0992971	0.0993083	2.64545	6	0.0382605	0.0382605	0.228542	0.00817145	0.0206889	0.056526117	0.235836	0.12785617	0.0174587	0.0992971
AA291491	C3ORF37	CHROMOSOME 3 OPEN READING FRAME 37	0.129706	0.135926	2.52468	6	0.045002	0.045002	0.0556979	0.282373	0.106786	0.31829616	0.103877	-0.08308544	0.123998	0.129706
AA485080	C3ORF52	CHROMOSOME 3 OPEN READING FRAME 52	0.176801	0.181317	2.57985	6	0.0417777	0.0417777	0.0341951	0.0282789	0.299923	0.29058975	0.404304	0.26333764	-0.0830205	0.176801
AA398101	C4ORF17	CHROMOSOME 4 OPEN READING FRAME 17	-0.234728	0.15071	3.48263	4	0.0252914	0.0252914	-0.10539	-0.36324		-0.43028688	-0.151618	NaN	-0.123105	-0.234728
AA418905	C4ORF27	HYPOTHETICAL PROTEIN FLJ20534	0.107871	0.0873548	3.26714	6	0.0170954	0.0170954	0.275495	0.0216729	0.0298407	0.12709518	0.134092	0.11442665	0.0524757	0.107871
AI023052	C4ORF28	HYPOTHETICAL PROTEIN MGC29898	0.0790317	0.0834504	2.50566	6	0.0461735	0.0461735	0.038771	0.114964	0.0247355	0.11788764	-0.0655136	0.16443196	0.157945	0.0790317
N38839	C4ORF32	HYPOTHETICAL PROTEIN FLJ39370	0.358531	0.323891	2.92871	6	0.0263311	0.0263311	0.758734	-0.097842	0.741676	0.51992756	0.122996	0.25084853	0.213374	0.358531
N59244	C4ORF34	HYPOTHETICAL PROTEIN LOC201895	0.190425	0.140763	3.57918	6	0.0116547	0.0116547	0.064435	0.150967	0.122087	0.16644543	0.0556662	0.4091975	0.364175	0.190425
N66857	C4ORF34	HYPOTHETICAL PROTEIN LOC201895	0.201052	0.195151	2.72575	6	0.0343793	0.0343793	0.288735	0.143217	0.0415592	0.0332433	0.078288	0.5851007	0.23722	0.201052
H97253	C4ORF36	HYPOTHETICAL PROTEIN MGC26744	0.120602	0.106907	2.98467	6	0.0244883	0.0244883	0.0883192	0.140335	0.240191	0.11006708	0.246961	-0.06806205	0.0864004	0.120602
AA482026	C5ORF24	HYPOTHETICAL PROTEIN FLJ37562	-0.219293	0.178826	3.24446	6	0.0175882	0.0175882	-0.106208	-0.414749	-0.283659	0.097719334	-0.405686	-0.23740265	-0.185064	-0.219293
T71353	C5ORF26	TIGA1	0.324066	0.334417	2.56386	6	0.0426861	0.0426861	0.354721	0.506244	0.652023	-0.1463063	0.338248	0.6718281	-0.108293	0.324066
AA459368	C5ORF37	HYPOTHETICAL PROTEIN FLJ35779	0.132699	0.125628	2.79466	6	0.0313839	0.0313839	0.30407	0.0101086	0.133255	0.080614045	0.137519	0.28586844	-0.022544	0.132699
AA437223	C5ORF41	ADULT RETINA PROTEIN	0.532492	0.278034	5.06715	6	0.00229443	0.00229443	0.992215	0.522385	0.694997	0.1423337	0.651672	0.33597896	0.387861	0.532492
N50563	C5ORF41	ADULT RETINA PROTEIN	0.487462	0.300658	4.2896	6	0.00515109	0.00515109	0.863593	0.4507	0.762571	0.042015035	0.635269	0.49243993	0.165646	0.487462
R54855	C5ORF41	ADULT RETINA PROTEIN	0.45654	0.384946	3.13782	6	0.0201235	0.0201235	0.791687	0.708755	0.663644	-0.34599048	0.579484	0.44655433	0.351647	0.45654
AA910175	C6ORF155	CHROMOSOME 6 OPEN READING FRAME 155	0.260759	0.233782	2.95106	6	0.0255778	0.0255778	0.632897	0.375592	0.164954	0.43681878	0.208549	0.02237022	-0.0158643	0.260759
AI690219	C6ORF47	CHROMOSOME 6 OPEN READING FRAME 47	0.163723	0.155474	2.78613	6	0.0317393	0.0317393	-0.0877348	-0.00382823	0.222692	0.32804525	0.220682	0.16106725	0.305138	0.163723
AI023472	C7ORF29	CHROMOSOME 7 OPEN READING FRAME 29	0.144176	0.0865036	4.40968	6	0.00452091	0.00452091	0.232234	0.0118391	0.214204	0.18481122	0.0345848	0.17387857	0.157679	0.144176
AI301129	C7ORF31	CHROMOSOME 7 OPEN READING FRAME 31	0.150584	0.11317	2.97532	4	0.0409282	0.0409282	0.00476928		0.198222	NaN	0.141229	0.3088221	0.099876	0.150584
AA935135	C7ORF49	HYPOTHETICAL PROTEIN MGC5242	0.142977	0.100487	3.7645	6	0.009349	0.009349	0.278236	0.0500541	0.0221499	0.09330264	0.213289	0.24251677	0.101293	0.142977
AA455521	C8ORF59	CHROMOSOME 8 OPEN READING FRAME 59	0.0970909	0.0711016	3.61283	6	0.0111929	0.0111929	0.100791	0.122333	0.184259	0.038756102	0.172856	-0.014532861	0.075174	0.0970908
AA702171	C8ORF70	CHROMOSOME 8 OPEN READING FRAME 70	0.223215	0.151426	3.90006	6	0.00798344	0.00798344	0.4347	0.318031	0.171533	0.3092151	0.196476	0.1754119	-0.0428613	0.223215
AA857191	C9ORF114	CHROMOSOME 9 OPEN READING FRAME 114	-0.255579	0.185212	3.65095	6	0.0106942	0.0106942	-0.307231	-0.25471	-0.231073	0.021932108	-0.241433	-0.17599148	-0.60055	-0.255579
H22920	C9ORF114	CHROMOSOME 9 OPEN READING FRAME 114	-0.191208	0.137709	3.67361	6	0.0104094	0.0104094	-0.239642	-0.230539	-0.340895	-0.061887592	-0.194411	0.044113472	-0.315197	-0.191208
AA016225	C9ORF123	CHROMOSOME 9 OPEN READING FRAME 123	0.268377	0.179832	3.94846	6	0.00755096	0.00755096	0.414797	0.170356	0.432179	-0.007490129	0.0917745	0.3897909	0.387235	0.268377
AA398406	C9ORF16	CHROMOSOME 9 OPEN READING FRAME 16	0.350098	0.343361	2.69767	6	0.0356866	0.0356866	0.318087	0.160933	0.755652	-0.1519115	0.413654	0.80711216	0.147163	0.350098
AA598538	C9ORF5	CHROMOSOME 9 OPEN READING FRAME 5	0.173785	0.0997847	4.60785	6	0.00366172	0.00366172	0.331283	0.278127	0.173688	0.051896825	0.166885	0.11969189	0.0949258	0.173785
AI040215	C9ORF5	CHROMOSOME 9 OPEN READING FRAME 5	0.140121	0.0794042	4.32251	5	0.00755263	0.00755263	0.185594	0.233345		0.06480478	0.189144	0.14037146	0.027468	0.140121
W80591	C9ORF78	HYPOTHETICAL PROTEIN HSPC220	0.26462	0.209916	3.08782	5	0.0272268	0.0272268	-0.00186786	0.434624	0.138155	0.12433515	0.349372	NaN	0.5431	0.26462
R51871	C9ORF85	CHROMOSOME 9 OPEN READING FRAME 85	0.108889	0.0903164	3.18983	6	0.0188403	0.0188403	0.0314945	0.139062	0.249454	-0.007389412	0.128888	0.04571107	0.175005	0.108889
AA211483	C9ORF86	CHROMOSOME 9 OPEN READING FRAME 86	-0.163229	0.119727	3.60707	6	0.0112705	0.0112705	-0.198239	-0.173388	-0.011033	-0.25999528	-0.278689	-0.23963878	0.0183799	-0.163229
AA171613	CA12	CARBONIC ANHYDRASE XII	0.173455	0.125582	3.65433	6	0.0106511	0.0106511	0.305395	-0.0133484	0.163588	0.31639862	0.185981	0.034496643	0.221676	0.173455
R51273	CA8	CARBONIC ANHYDRASE VIII	0.150701	0.0762032	5.23228	6	0.00195288	0.00195288	0.14729	0.122897	0.00182519	0.1522501	0.235363	0.18506286	0.210215	0.150701
AA279145	CAB39L	CALCIUM BINDING PROTEIN 39-LIKE	0.16929	0.0976626	4.5862	6	0.00374601	0.00374601	0.285723	0.0969689	0.11342	0.16830786	0.0550304	0.1485332	0.317048	0.16929
AA180216	CACNA1C	CALCIUM CHANNEL, VOLTAGE-DEPENDENT, L TYPE, ALPHA 1C SUBUNIT	-0.169399	0.107621	4.16449	6	0.0059147	0.0059147	-0.184076	-0.145885	-0.266365	-0.031745464	-0.0550356	-0.33460867	-0.168079	-0.169399
AA908801	CACNA1E	CALCIUM CHANNEL, VOLTAGE-DEPENDENT, ALPHA 1E SUBUNIT	-0.36545	0.366733	2.63649	6	0.0387216	0.0387216	-0.278389	-0.325716	-0.938026	-0.20689292	-0.757624	-0.1992792	0.147779	-0.36545
R38659	CACNA1E	CALCIUM CHANNEL, VOLTAGE-DEPENDENT, ALPHA 1E SUBUNIT	-0.784682	0.734471	2.61694	5	0.0472718	0.0472718	-0.593852	0.105471	-1.88315	-0.9701502	-1.23404	NaN	-0.132374	-0.784682
N69041	CACYBP	CALCYCLIN BINDING PROTEIN	0.143474	0.125453	3.02581	6	0.0232229	0.0232229	0.132457	0.0830065	0.283617	-0.07578806	0.0936307	0.23022029	0.257176	0.143474
AI360334	CAD	CARBAMOYL-PHOSPHATE SYNTHETASE 2, ASPARTATE TRANSCARBAMYLASE, AND DIHYDROOROTASE	-0.237326	0.252678	2.48501	6	0.0474823	0.0474823	-0.12752	-0.389179	-0.220781	0.17845874	-0.653262	-0.25167266	-0.197325	-0.237326
AA677097	CADM1	IMMUNOGLOBULIN SUPERFAMILY, MEMBER 4	0.210906	0.187385	2.75695	5	0.039979	0.039979	0.170024	0.213014	0.27069	0.53329414	0.100125	NaN	-0.0217094	0.210906
AA906953	CADPS	CA2+-DEPENDENT SECRETION ACTIVATOR	-0.266136	0.0720013	7.39253	3	0.00511915	0.00511915	-0.312	-0.221485		-0.18985009		-0.34120756		-0.266136
R42894	CADPS	CA2+-DEPENDENT SECRETION ACTIVATOR	-0.243256	0.186515	3.45064	6	0.0136223	0.0136223	-0.391195	-0.200244	-0.287542	0.074085884	-0.4528	-0.3595835	-0.0855139	-0.243256
AA055523	CALML3	CALMODULIN-LIKE 3	-0.234136	0.171666	3.34087	5	0.020533	0.020533	-0.216385	0.0283897	-0.419982	-0.32935596		-0.10239144	-0.365092	-0.234136
H99170	CALR	CALRETICULIN	-0.226414	0.242718	2.46803	6	0.0485872	0.0485872	-0.290389	-0.0688585	-0.468463	-0.018645478	-0.0648032	-0.6303647	-0.0433721	-0.226414
W30935	CAMK2D	CALCIUM/CALMODULIN-DEPENDENT PROTEIN KINASE (CAM KINASE) II DELTA	0.430792	0.427002	2.66923	6	0.0370645	0.0370645	0.134987	0.26416	0.732039	0.0675971	1.03306	0.8336066	-0.0499066	0.430792
AI198105	CAMK2G	CALCIUM/CALMODULIN-DEPENDENT PROTEIN KINASE (CAM KINASE) II GAMMA	-0.176047	0.111255	4.18655	6	0.0057713	0.0057713	-0.333719	-0.330996	-0.162321	-0.06695647	-0.142203	-0.0977677	-0.0983643	-0.176047
AA176911	CAMSAP1	CALMODULIN REGULATED SPECTRIN-ASSOCIATED PROTEIN 1	0.257334	0.166956	4.07797	6	0.00651699	0.00651699	0.296533	0.24255	0.431467	0.27630207	0.466521	0.04638703	0.0415773	0.257334
T70609	CAMSAP1	CALMODULIN REGULATED SPECTRIN-ASSOCIATED PROTEIN 1	-0.181406	0.161759	2.747	5	0.040454	0.040454	-0.191875	-0.232907	-0.156918	-0.45881057		-0.002311779	-0.0456123	-0.181406
AA035580	CAP2	CAP, ADENYLATE CYCLASE-ASSOCIATED PROTEIN, 2 (YEAST)	-0.40218	0.31782	3.09967	5	0.0268634	0.0268634	0.16232	-0.235467	-0.54853	-0.6285694	-0.477321	NaN	-0.685514	-0.40218
AA045508	CAP2	CAP, ADENYLATE CYCLASE-ASSOCIATED PROTEIN, 2 (YEAST)	-0.16967	0.167735	2.67628	6	0.0367179	0.0367179	-0.169796	-0.222672	-0.412049	0.048764057	-0.178689	0.040337425	-0.293589	-0.16967
H15456	CAPN1	CALPAIN 1, (MU/I) LARGE SUBUNIT	0.059024	0.0527631	2.9597	6	0.0252929	0.0252929	-0.00556274	0.0734565	0.0622074	0.032569647	0.157163	0.017707566	0.0756264	0.059024
AA702768	CAPN12	CALPAIN 12	-0.181116	0.112125	4.2737	6	0.00524175	0.00524175	-0.234397	-0.0357051	-0.201103	-0.19447151	-0.37681	-0.07264616	-0.152677	-0.181116
AI200657	CAPN12	CALPAIN 12	-0.245565	0.189006	3.18247	5	0.0244703	0.0244703	-0.498753	-0.447098	-0.178007	-0.23013121		-0.058372483	-0.0610266	-0.245565
H50993	CAPN12	CALPAIN 12	-0.275265	0.25944	2.80713	6	0.0308724	0.0308724	-0.264943	-0.286378	-0.268435	-0.001140083	-0.816498	-0.1714106	-0.118053	-0.275265
R66605	CAPN12	CALPAIN 12	-0.316561	0.220304	3.80176	6	0.00894939	0.00894939	-0.301924	-0.559788	-0.35941	-0.04643659	-0.605592	-0.29656166	-0.0462149	-0.316561
AI080392	CAPS2	CALCYPHOSINE 2	-0.195035	0.210588	2.45035	6	0.0497668	0.0497668	-0.0161146	-0.250924	-0.532108	-0.3870634	-0.171308	-0.062170997	0.0544415	-0.195035
AA417358	CASC2	CANCER SUSCEPTIBILITY CANDIDATE 2	0.25396	0.146844	3.4589	3	0.0406726	0.0406726	0.286519	0.288179		0.39410767		NaN	0.047036	0.25396
H53879	CASC5	CANCER SUSCEPTIBILITY CANDIDATE 5	0.267827	0.230177	2.85016	5	0.0358171	0.0358171	0.419018	0.123095	0.0522893	NaN	0.0333035	0.5927074	0.38655	0.267827
W15157	CBFB	CORE-BINDING FACTOR, BETA SUBUNIT	0.13088	0.139113	2.48918	6	0.0472145	0.0472145	0.207839	0.230855	0.126671	-0.118024506	0.30594	0.11811864	0.0447628	0.13088
AA280924	CBR1	CARBONYL REDUCTASE 1	-0.21336	0.164842	3.42446	6	0.0140664	0.0140664	-0.238378	-0.244396	-0.439484	-0.12012968	-0.331709	-0.2018417	0.0824203	-0.21336
H23426	CBX6	CHROMOBOX HOMOLOG 6	-0.325601	0.308708	2.79053	6	0.0315554	0.0315554	-0.335322	0.0122734	-0.179677	-0.91596806	-0.478725	-0.30918077	-0.0726073	-0.325601
N49589	CCBL1	CYSTEINE CONJUGATE-BETA LYASE; CYTOPLASMIC (GLUTAMINE TRANSAMINASE K, KYNEURENINE AMINOTRANSFERASE)	-0.214444	0.0918932	6.1742	6	0.00083	0.00083	-0.33813	-0.153757	-0.139331	-0.13068102	-0.317286	-0.14605568	-0.27587	-0.214444
R61845	CCBL2	KYNURENINE AMINOTRANSFERASE III	0.254425	0.19826	3.39526	6	0.0145807	0.0145807	0.113415	0.128845	0.625565	0.18397732	0.094982	0.42710185	0.207089	0.254425
AA932364	CCDC102B	CHROMOSOME 18 OPEN READING FRAME 14	0.240685	0.159297	3.99751	6	0.00713917	0.00713917	0.214267	0.309688	-0.0132735	0.45132652	0.235403	0.10606333	0.381323	0.240685
N47012	CCDC106	PROTEIN PREDICTED BY CLONE 23882	0.122105	0.106711	3.0274	6	0.0231752	0.0231752	-0.0150155	0.209856	0.129792	0.20438881	0.209726	0.1556995	-0.0397153	0.122105
AA884837	CCDC109A	HYPOTHETICAL PROTEIN FLJ21463	0.206905	0.107654	4.29762	4	0.0126695	0.0126695	0.391373		0.196738	0.18153848	0.116763	0.1481146		0.206905
AA970013	CCDC109A	HYPOTHETICAL PROTEIN FLJ21463	-0.173812	0.0780419	5.45541	5	0.00281375	0.00281375	-0.198779	-0.181675	-0.149548	-0.18407297	-0.284599	NaN	-0.0441983	-0.173812
AA625586	CCDC110	KM-HN-1 PROTEIN	-0.317049	0.172358	4.50579	5	0.00636553	0.00636553	-0.236281	-0.128507	-0.386602	-0.28877482	-0.624492	NaN	-0.237636	-0.317049
AA497045	CCDC12	COILED-COIL DOMAIN CONTAINING 12	-0.221076	0.18155	2.98277	5	0.0307017	0.0307017	-0.114547	-0.170167	-0.116591	-0.18251324	-0.155319	NaN	-0.587319	-0.221076
AI130948	CCDC32	COILED-COIL DOMAIN CONTAINING 32	-0.292663	0.151925	4.3075	4	0.0125709	0.0125709	-0.408513	-0.319296	-0.193851	-0.087148614		NaN	-0.454507	-0.292663
AI004428	CCDC35	HYPOTHETICAL PROTEIN LOC196337	0.113609	0.0948153	3.17017	6	0.0193146	0.0193146	0.00481101	0.137916	0.289125	0.02468089	0.12384	0.07127073	0.143618	0.113609
AA928113	CCDC4	COILED-COIL DOMAIN CONTAINING 4	0.594646	0.54215	2.90194	6	0.0272655	0.0272655	0.806806	0.0554028	1.46526	0.39681518	1.03653	0.45110103	-0.0493952	0.594646
AA398274	CCDC40	COILED-COIL DOMAIN CONTAINING 40	-0.188998	0.141365	3.27485	5	0.0220797	0.0220797	-0.21211	0.05287	-0.360385	-0.21006447	-0.128929	NaN	-0.275369	-0.188998
AI091135	CCDC45	COILED-COIL DOMAIN CONTAINING 45	0.099731	0.0768528	3.43336	6	0.0139137	0.0139137	-0.0165684	0.069856	0.0675343	0.14266911	0.229549	0.12774959	0.0773272	0.099731
N95059	CCDC50	COILED-COIL DOMAIN CONTAINING 50	0.275069	0.296636	2.4534	6	0.0495616	0.0495616	-0.0290871	0.146439	0.241474	0.4277809	0.82681	0.33166727	-0.0195979	0.275069
AA459002	CCDC53	COILED-COIL DOMAIN CONTAINING 53	0.303802	0.103036	5.89698	3	0.00973541	0.00973541	0.22103	0.211565		NaN	0.415562	NaN	0.36705	0.303802
N77368	CCDC55	COILED-COIL DOMAIN CONTAINING 55	0.1264	0.0583778	5.30365	5	0.00318251	0.00318251	0.0614741	0.175558	0.12916	NaN	0.0567932	0.13497677	0.200438	0.1264
AA973049	CCDC7	COILED-COIL DOMAIN CONTAINING 7	0.175709	0.112022	3.84207	5	0.0120981	0.0120981	0.288227	0.0910658	0.302761	0.19066764	0.168628	NaN	0.0129079	0.17571
AA437369	CCDC74A	COILED-COIL DOMAIN CONTAINING 74A	-0.175923	0.0667662	6.9713	6	0.000433	0.000433	-0.140638	-0.193122	-0.217317	-0.28182995	-0.199593	-0.10323874	-0.0957199	-0.175923
AA292064	CCDC76	COILED-COIL DOMAIN CONTAINING 76	0.143469	0.13828	2.74503	6	0.0335118	0.0335118	0.116626	0.0635324	0.218894	-0.04242402	0.030343	0.30982724	0.307481	0.143469
AA905404	CCDC88C	KIAA1509	-0.225706	0.226319	2.63858	6	0.0386135	0.0386135	-0.50659	-0.0779284	0.115794	-0.25528207	-0.116295	-0.2364362	-0.503205	-0.225706
AA621335	CCDC91	HYPOTHETICAL PROTEIN	0.195715	0.171565	3.01817	6	0.0234522	0.0234522	0.195687	0.0937338	0.351258	-0.06063257	0.313967	0.40937155	0.0666173	0.195715
T54121	CCNE1	CYCLIN E1	-0.311654	0.212674	3.87711	6	0.00819804	0.00819804	-0.163559	-0.268114	-0.287031	-0.062268652	-0.199354	-0.5499742	-0.65128	-0.311654
AI023259	CCNH	CYCLIN H	0.207802	0.184059	2.98704	6	0.0244133	0.0244133	0.540868	0.182005	0.043008	0.05643548	0.357515	0.20547728	0.0693081	0.207802
N95657	CCNY	CHROMOSOME 10 OPEN READING FRAME 9	0.198705	0.11965	4.39387	6	0.00459871	0.00459871	0.225666	0.153604	0.3765	0.11854245	0.0714178	0.34040496	0.104804	0.198705
T98684	CCT4	CHAPERONIN CONTAINING TCP1, SUBUNIT 4 (DELTA)	-0.232112	0.163349	3.75952	6	0.00940387	0.00940387	-0.334676	-0.280181	-0.117283	-0.41847157	-0.132164	-0.37335727	0.0313478	-0.232112
AA629692	CCT5	CHAPERONIN CONTAINING TCP1, SUBUNIT 5 (EPSILON)	-0.249072	0.208586	3.15928	6	0.0195829	0.0195829	0.00349026	-0.27741	-0.360077	0.0751333	-0.485361	-0.3881582	-0.31112	-0.249072
AA173981	CD2AP	CD2-ASSOCIATED PROTEIN	0.30214	0.188423	4.24252	6	0.00542467	0.00542467	0.452729	0.318396	0.431069	0.35505134	0.390253	0.2674479	-0.0999645	0.30214
H60549	CD59	CD59 ANTIGEN, COMPLEMENT REGULATORY PROTEIN	-0.359458	0.259775	3.66099	6	0.010567	0.010567	-0.484381	-0.175911	-0.563173	-0.031949718	-0.259248	-0.7808258	-0.220714	-0.359458
AA279883	CD69	CD69 ANTIGEN (P60, EARLY T-CELL ACTIVATION ANTIGEN)	0.273529	0.201233	3.59627	6	0.0114176	0.0114176	0.307667	0.409333	0.08864	0.54249674	0.434559	0.017177008	0.114827	0.273529
AI347622	CD70	TUMOR NECROSIS FACTOR (LIGAND) SUPERFAMILY, MEMBER 7	0.215309	0.184897	3.08093	6	0.0216373	0.0216373	0.434614	0.281842	0.0282821	0.10407271	0.420064	-0.030567305	0.268854	0.215309
R72079	CD79B	CD79B ANTIGEN (IMMUNOGLOBULIN-ASSOCIATED BETA)	0.262704	0.269906	2.57516	6	0.042042	0.042042	0.613057	0.201661	0.00870917	-0.16574214	0.469748	0.39009172	0.321407	0.262704
AA490911	CD99L2	CD99 ANTIGEN-LIKE 2	-0.184611	0.199303	2.4507	6	0.0497432	0.0497432	-0.40871	-0.12315	-0.163769	0.18242614	-0.312321	-0.3519426	-0.114806	-0.184611
AA136541	CDC14A	CDC14 CELL DIVISION CYCLE 14 HOMOLOG A (S. CEREVISIAE)	0.160631	0.126378	3.36284	6	0.0151762	0.0151762	0.152236	0.265405	0.113562	0.22214079	0.337082	0.07350151	-0.0395079	0.160631
AA283949	CDC14A	CDC14 CELL DIVISION CYCLE 14 HOMOLOG A (S. CEREVISIAE)	0.571226	0.206799	7.30816	6	0.000335	0.000335	0.685105	0.569509	0.76401	0.15697406	0.716619	0.63399947	0.472363	0.571226
N92068	CDC14A	CDC14 CELL DIVISION CYCLE 14 HOMOLOG A (S. CEREVISIAE)	0.26581	0.125601	5.18388	5	0.00351393	0.00351393	0.247534	0.388979	0.174715	0.07175105		0.38011733	0.331763	0.26581
AA417319	CDC14B	CDC14 CELL DIVISION CYCLE 14 HOMOLOG B (S. CEREVISIAE)	0.23624	0.216244	2.676	5	0.0440307	0.0440307	-0.00729806	-0.0387854	0.267641	0.46492848	0.443477	NaN	0.287477	0.23624
AA446479	CDC14B	CDC14 CELL DIVISION CYCLE 14 HOMOLOG B (S. CEREVISIAE)	0.247168	0.245589	2.66275	6	0.0373864	0.0373864	0.0896492	0.436269	0.169414	0.048275985	0.70905	0.0416257	0.23589	0.247168
AA489324	CDC27	CELL DIVISION CYCLE 27	0.314569	0.195966	4.24701	6	0.0053979	0.0053979	0.434418	0.190777	0.413946	0.18724707	0.367508	0.59697455	0.0111108	0.314569
H20743	CDC34	CELL DIVISION CYCLE 34	0.0869458	0.0665863	3.19845	5	0.0240368	0.0240368	0.196593	-0.0135627	0.0805731	0.085905895		0.08534481	0.086821	0.0869458
AA458870	CDC37	CDC37 CELL DIVISION CYCLE 37 HOMOLOG (S. CEREVISIAE)	-0.211116	0.183872	3.03778	6	0.022868	0.022868	-0.257398	-0.343534	0.0400157	-0.026303424	-0.491343	-0.2594682	-0.139785	-0.211116
H15910	CDC42EP1	CDC42 EFFECTOR PROTEIN (RHO GTPASE BINDING) 1	0.225413	0.160844	3.70786	6	0.0099949	0.0099949	0.270386	0.105891	0.334694	0.040081326	0.46086	0.31258535	0.0533908	0.225413
H59203	CDC6	CDC6 CELL DIVISION CYCLE 6 HOMOLOG (S. CEREVISIAE)	-0.387397	0.333313	3.07506	6	0.0218005	0.0218005	-0.48197	-0.0680484	-0.453805	0.16562319	-0.420509	-0.6420075	-0.811065	-0.387397
AA446658	CDC73	CELL DIVISION CYCLE 73, PAF1/RNA POLYMERASE II COMPLEX COMPONENT, HOMOLOG (S. CEREVISIAE)	0.162429	0.137462	3.12629	6	0.0204208	0.0204208	0.304356	0.134381	0.0838778	0.026307223	0.402078	0.111362845	0.0746405	0.162429
H15812	CDC73	CELL DIVISION CYCLE 73, PAF1/RNA POLYMERASE II COMPLEX COMPONENT, HOMOLOG (S. CEREVISIAE)	0.157638	0.144706	2.8822	6	0.0279774	0.0279774	0.410674	0.138409	0.00894259	0.17167935	0.277978	0.034416705	0.0613639	0.157638
R83160	CDCA2	CELL DIVISION CYCLE ASSOCIATED 2	0.192936	0.166951	2.83074	5	0.0366429	0.0366429	0.0712375	0.409578	0.174451	0.3906165	0.0382018	NaN	0.0735323	0.192936
N63744	CDCA8	CELL DIVISION CYCLE ASSOCIATED 8	0.395274	0.302179	3.20413	5	0.0238848	0.0238848	0.106818	0.552003	0.605243	0.814236	0.199439	NaN	0.0939065	0.395274
AA486858	CDCP2	CUB DOMAIN CONTAINING PROTEIN 2	0.19642	0.130087	3.6985	5	0.0140212	0.0140212	0.0743418	0.177076	0.413778	0.25805837	0.194076	NaN	0.0611896	0.19642
AA088861	CDH17	CADHERIN 17, LI CADHERIN (LIVER-INTESTINE)	-0.195192	0.205323	2.51521	6	0.0455811	0.0455811	0.0600445	0.0279073	-0.240781	-0.3259082	-0.115016	-0.24595615	-0.526636	-0.195192
AA398394	CDH19	CADHERIN 19, TYPE 2	-0.166534	0.133013	3.06681	5	0.027885	0.027885	-0.208823	-0.359839	-0.265525	-0.016778156	-0.0743518	NaN	-0.0738891	-0.166534
AA430520	CDIPT	CDP-DIACYLGLYCEROL--INOSITOL 3-PHOSPHATIDYLTRANSFERASE (PHOSPHATIDYLINOSITOL SYNTHASE)	0.192708	0.112062	4.5498	6	0.00389266	0.00389266	0.101513	0.269435	0.0834143	0.2963236	0.301208	0.25527275	0.0417926	0.192708
R22625	CDK7	CYCLIN-DEPENDENT KINASE 7 (MO15 HOMOLOG, XENOPUS LAEVIS, CDK-ACTIVATING KINASE)	0.191133	0.148207	3.41206	6	0.0142825	0.0142825	0.346139	-0.0422285	0.207067	0.14653002	0.0857822	0.39063108	0.204011	0.191133
AA923384	CDKL1	CYCLIN-DEPENDENT KINASE-LIKE 1 (CDC2-RELATED KINASE)	0.237849	0.209673	2.77865	5	0.0389644	0.0389644	-0.0346368	0.106792	0.337857	0.2262467		0.21021615	0.580617	0.237849
H59154	CDKN2AIP	COLLABORATES/COOPERATES WITH ARF (ALTERNATE READING FRAME) PROTEIN	0.241296	0.243583	2.6209	6	0.0395383	0.0395383	0.275133	0.331657	0.225266	0.25063786	0.621182	0.19049442	-0.2053	0.241296
AA676804	CEBPG	CCAAT/ENHANCER BINDING PROTEIN (C/EBP), GAMMA	0.264894	0.27268	2.5702	6	0.0423234	0.0423234	0.311715	0.196693	0.245294	-0.13394292	0.5458	0.65118414	0.0375162	0.264894
AA704966	CECR5	CAT EYE SYNDROME CHROMOSOME REGION, CANDIDATE 5	0.124597	0.112669	2.92585	6	0.0264293	0.0264293	0.252388	0.0322133	-0.077858	0.19417754	0.147165	0.1948819	0.129209	0.124597
AI023366	CECR7	CAT EYE SYNDROME CHROMOSOME REGION, CANDIDATE 7	-0.316243	0.316854	2.64066	6	0.0385067	0.0385067	-0.847171	0.075999	-0.42873	-0.41701233	-0.108282	-0.031864166	-0.456643	-0.316243
N29457	CENPL	CHROMOSOME 1 OPEN READING FRAME 155	0.101282	0.0812885	3.05196	5	0.0283608	0.0283608	0.0717427	0.104242	0.221615	-0.018546345		0.07572552	0.152914	0.101282
AA490493	CENTB2	CENTAURIN, BETA 2	0.114362	0.0790776	3.82627	6	0.00869686	0.00869686	0.191771	0.0507972	0.0587491	0.09843194	0.249374	0.11393421	0.0374735	0.114362
R49810	CENTB5	KIAA1716 PROTEIN	-0.225341	0.0931657	5.92461	5	0.00195347	0.00195347	-0.38728	-0.166899	-0.178999	-0.15809087	-0.171066	NaN	-0.289712	-0.225341
AA193671	CENTD1	CENTAURIN, DELTA 1	0.33342	0.263836	3.34354	6	0.0155433	0.0155433	0.464771	0.228109	0.692714	0.23804015	-0.0391649	0.6080714	0.141401	0.33342
AA778310	CENTD3	CENTAURIN, DELTA 3	0.198768	0.158694	3.31387	6	0.016127	0.016127	0.218099	0.386519	0.313776	-0.08200931	0.307971	0.13257396	0.114449	0.198768
AA772779	CENTG1	PHOSPHOINOSITIDE 3-KINASE ENHANCER	0.230444	0.196254	2.87622	5	0.034741	0.034741	0.46342	0.0514562	0.253581	-0.023811411		0.43169022	0.206325	0.230444
AA421472	CEP170	CENTROSOMAL PROTEIN 170KDA	0.085456	0.0848456	2.66478	6	0.0372852	0.0372852	0.0207698	-0.0137843	0.236727	0.08549583	0.134365	0.10747297	0.0271457	0.0854559
AI334985	CEP290	CENTROSOMAL PROTEIN 290 KDA	0.296623	0.309726	2.53382	6	0.0444498	0.0444498	0.881279	-0.00289233	0.119223	0.05990701	0.212631	0.5188868	0.287323	0.296623
H91332	CEP350	CENTROSOMAL PROTEIN 350KDA	0.206455	0.13806	3.95647	6	0.00748195	0.00748195	0.141389	0.241474	0.195544	0.40172434	0.347349	-0.00127587	0.118985	0.206455
R63732	CEP350	CENTROSOMAL PROTEIN 350KDA	0.104264	0.0855279	3.22534	6	0.0180158	0.0180158	0.0988283	0.0962276	0.21358	-0.042489726	0.151781	0.1693865	0.0425339	0.104264
AA099372	CEP57	CENTROSOMAL PROTEIN 57KDA	0.191337	0.173712	2.91418	6	0.0268339	0.0268339	0.244577	0.170084	0.310301	-0.12277024	0.243285	0.41438043	0.079501	0.191337
AA677203	CFLAR	CASP8 AND FADD-LIKE APOPTOSIS REGULATOR	-0.265434	0.212562	3.30385	6	0.0163293	0.0163293	-0.508114	-0.440359	-0.338227	-0.25875095	-0.0924509	-0.33149666	0.111358	-0.265434
AA488718	CG018	HYPOTHETICAL GENE CG018	0.358652	0.20451	4.63989	6	0.0035409	0.0035409	0.594753	0.39718	0.320714	0.105491646	0.618439	0.3616872	0.112298	0.358652
AA676974	CGGBP1	CGG TRIPLET REPEAT BINDING PROTEIN 1	0.329709	0.251852	3.20673	5	0.0238155	0.0238155	0.361392	0.430642	0.508036	0.09320501	0.620704	NaN	-0.0357243	0.329709
AA778796	CGN	CINGULIN	-0.163235	0.149537	2.67388	5	0.0441427	0.0441427	-0.282924	-0.279146	-0.0603737	-0.15542676	-0.281881	NaN	0.0803375	-0.163235
AA676705	CGRRF1	CELL GROWTH REGULATOR WITH RING FINGER DOMAIN 1	0.190943	0.102829	4.91289	6	0.00267588	0.00267588	0.170765	0.255485	-0.00815207	0.17699674	0.200158	0.21482727	0.32652	0.190943
AA425120	CHAF1B	CHROMATIN ASSEMBLY FACTOR 1, SUBUNIT B (P60)	-0.201303	0.0950194	5.60514	6	0.00137436	0.00137436	-0.114124	-0.274997	-0.146692	-0.19047599	-0.297671	-0.072990924	-0.312167	-0.201303
AA999994	CHCHD5	COILED-COIL-HELIX-COILED-COIL-HELIX DOMAIN CONTAINING 5	0.354718	0.233411	4.02079	6	0.00695261	0.00695261	0.310172	0.3701	0.388097	0.19049534	0.512336	0.72451484	-0.0126874	0.354718
H99736	CHD1	CHROMODOMAIN HELICASE DNA BINDING PROTEIN 1	0.268519	0.225193	3.15478	6	0.0196949	0.0196949	0.553158	-0.0045776	0.357819	0.059808284	0.363916	0.48446622	0.0650442	0.268519
N56947	CHD1	CHROMODOMAIN HELICASE DNA BINDING PROTEIN 1	0.208183	0.189694	2.90363	6	0.0272054	0.0272054	0.388481	0.0722337	0.407366	0.036568526	0.358548	0.25272274	-0.058639	0.208183
H02839	CHD4	CHROMODOMAIN HELICASE DNA BINDING PROTEIN 4	-0.218975	0.17921	3.23283	6	0.017847	0.017847	-0.468229	-0.202814	-0.0377302	0.011444675	-0.426525	-0.18364136	-0.225334	-0.218975
H15267	CHL1	CELL ADHESION MOLECULE WITH HOMOLOGY TO L1CAM (CLOSE HOMOLOG OF L1)	0.995853	0.972261	2.70995	6	0.0351083	0.0351083	1.48192	1.48342	0.109603	0.06476288	2.51032	1.3770028	-0.0560544	0.995854
T95651	CHMP1B	CHROMATIN MODIFYING PROTEIN 1B	0.171156	0.135899	3.33216	6	0.0157645	0.0157645	0.159293	0.0527159	0.360542	0.2096501	0.329158	0.072237544	0.0144929	0.171156
N25578	CHMP2A	CHROMATIN MODIFYING PROTEIN 2A	-0.182716	0.150507	3.21197	6	0.0183216	0.0183216	-0.119818	-0.263512	-0.256384	-0.32794228	-0.130339	-0.28946263	0.108443	-0.182716
AA504779	CHRNA10	CHOLINERGIC RECEPTOR, NICOTINIC, ALPHA 10	0.153384	0.14122	2.87365	6	0.0282916	0.0282916	0.0718157	0.0979713	0.343718	-0.06869891	0.129979	0.19758607	0.30132	0.153384
AI362035	CHST10	CARBOHYDRATE SULFOTRANSFERASE 10	0.252718	0.139418	4.44009	5	0.0067643	0.0067643	0.304877	0.306301	0.00558315	0.31347695	0.401611	NaN	0.184459	0.252718
W49583	CIP29	CYTOKINE INDUCED PROTEIN 29 KDA	0.284591	0.145918	4.77734	5	0.00498233	0.00498233	0.2562	0.443137	0.437084	0.07326407		0.17800246	0.319857	0.284591
R53406	CIR	CBF1 INTERACTING COREPRESSOR	0.0986726	0.0845809	3.08655	6	0.0214824	0.0214824	0.148918	0.0324555	0.0347754	0.000364	0.239432	0.14699315	0.08777	0.0986726
AA115076	CITED2	CBP/P300-INTERACTING TRANSACTIVATOR, WITH GLU/ASP-RICH CARBOXY-TERMINAL DOMAIN, 2	-0.184907	0.152332	3.21153	6	0.0183317	0.0183317	-0.417104	-0.127731	-0.180721	-0.18155995	0.079292	-0.17186593	-0.294658	-0.184907
AA504130	CKAP2	CYTOSKELETON ASSOCIATED PROTEIN 2	0.189541	0.187987	2.66762	6	0.0371446	0.0371446	0.21212	0.40992	0.164355	0.23783554	0.306707	-0.19290319	0.188751	0.189541
AA459292	CKS1B	CDC28 PROTEIN KINASE REGULATORY SUBUNIT 1B	0.307869	0.145444	5.6004	6	0.00138036	0.00138036	0.429562	0.264028	0.511499	0.263645	0.390122	0.21505491	0.0811718	0.307869
AA461332	CLCN3	CHLORIDE CHANNEL 3	0.219826	0.230302	2.52541	6	0.0449577	0.0449577	0.30156	0.389925	0.40817	0.08106142	0.380396	-0.22956079	0.207231	0.219826
H23230	CLCN3	CHLORIDE CHANNEL 3	0.077755	0.0664296	3.09682	6	0.0212023	0.0212023	0.0476408	0.0511108	0.167929	0.064291075	0.171363	-0.004885208	0.0468354	0.077755
AA486518	CLIC1	CHLORIDE INTRACELLULAR CHANNEL 1	-0.311413	0.194507	4.23595	6	0.00546414	0.00546414	-0.456234	-0.119112	-0.562039	-0.09193111	-0.209795	-0.5131791	-0.227604	-0.311413
AA917861	CLIC4	CHLORIDE INTRACELLULAR CHANNEL 4	0.253102	0.199146	3.36259	6	0.0151809	0.0151809	0.107393	0.46553	0.220632	0.055148605	0.592142	0.14265624	0.188212	0.253102
AA488178	CLIP3	CLIP-170-RELATED PROTEIN	0.124889	0.100049	3.30265	6	0.0163538	0.0163538	0.0634613	-0.0369152	0.0785833	0.1514961	0.205561	0.1444552	0.267583	0.124889
AA954656	CLN8	CEROID-LIPOFUSCINOSIS, NEURONAL 8 (EPILEPSY, PROGRESSIVE WITH MENTAL RETARDATION)	-0.162244	0.164487	2.60967	6	0.040138	0.040138	-0.381951	-0.106826	-0.0912934	-0.06702809	-0.415205	-0.010402705	-0.0630038	-0.162244
AA628865	CLNS1A	CHLORIDE CHANNEL, NUCLEOTIDE-SENSITIVE, 1A	0.25007	0.132027	5.01125	6	0.00242504	0.00242504	0.238006	0.324455	0.363703	0.001674546	0.315026	0.35393393	0.153691	0.25007
AA292065	CLPX	CLPX CASEINOLYTIC PEPTIDASE X HOMOLOG (E. COLI)	0.120129	0.114718	2.77053	6	0.0323996	0.0323996	0.0731824	-0.0232569	0.112824	0.055453602	0.343407	0.11369592	0.165593	0.120129
N51883	CLSTN3	CALSYNTENIN 3	-0.177904	0.186959	2.5176	6	0.0454341	0.0454341	-0.246581	-0.175533	0.146902	-0.062090244	-0.225488	-0.4646548	-0.217882	-0.177904
AA708816	CLTCL1	CLATHRIN, HEAVY POLYPEPTIDE-LIKE 1	-0.208319	0.180114	2.83305	5	0.0365433	0.0365433	-0.103171	-0.557677	-0.0964597	-0.11214412		-0.13242671	-0.248033	-0.208319
T77891	CMTM4	CKLF-LIKE MARVEL TRANSMEMBRANE DOMAIN CONTAINING 4	-0.178688	0.162934	2.90158	6	0.0272781	0.0272781	-0.0590193	-0.196023	-0.216721	-0.27834097	0.109697	-0.2100588	-0.400353	-0.178688
AA625995	CNBP	ZINC FINGER PROTEIN 9 (A CELLULAR RETROVIRAL NUCLEIC ACID BINDING PROTEIN)	0.16198	0.171997	2.49165	6	0.0470567	0.0470567	0.158546	0.496801	0.191971	0.05947582	0.220906	0.001838966	0.00431809	0.16198
N30639	CNBP	ZINC FINGER PROTEIN 9 (A CELLULAR RETROVIRAL NUCLEIC ACID BINDING PROTEIN)	0.0832678	0.0813351	2.70862	6	0.0351705	0.0351705	0.077434	0.157929	0.172057	0.109224364	0.0560153	-0.07415787	0.0843726	0.0832678
H82535	CNGB1	CYCLIC NUCLEOTIDE GATED CHANNEL BETA 1	0.25614	0.161786	3.87804	5	0.011665	0.011665	0.365853	0.078159	0.164508	0.19553831	0.20705	NaN	0.525734	0.25614
R43346	CNTN5	NEURAL ADHESION MOLECULE	0.148773	0.109474	3.03876	4	0.0384488	0.0384488	0.309098	0.10576	0.178706	0.14090687	0.00939399	NaN		0.148773
H94745	CNTNAP2	CONTACTIN ASSOCIATED PROTEIN-LIKE 2	-0.235681	0.151153	3.8193	5	0.0123819	0.0123819	-0.456923	0.00963592	-0.208159	-0.20594838	-0.285262	NaN	-0.26743	-0.235681
H08413	CNTNAP5	CONTACTIN ASSOCIATED PROTEIN-LIKE 5	-0.251315	0.198212	2.83513	4	0.0470994	0.0470994	0.0284097	-0.274488	-0.470082	-0.39226356		NaN	-0.148149	-0.251315
N51030	COBLL1	COBL-LIKE 1	0.125613	0.128839	2.57949	6	0.0417981	0.0417981	0.0092296	0.206902	0.346405	-0.030372784	0.178367	0.0748738	0.0938854	0.125613
AA922167	COL17A1	COLLAGEN, TYPE XVII, ALPHA 1	-0.172799	0.127328	3.0346	4	0.0386058	0.0386058	-0.106275		-0.200344	-0.26379675	-0.304953	NaN	0.011375	-0.172799
N51674	COL24A1	COLLAGEN, TYPE XXIV, ALPHA 1	-0.808773	0.605888	3.5317	6	0.0123423	0.0123423	-1.03166	-0.676903	-0.686661	-0.7339629	-1.3126	-1.5537492	0.334118	-0.808773
R61877	COL4A5	COLLAGEN, TYPE IV, ALPHA 5 (ALPORT SYNDROME)	0.2303	0.214181	2.84487	6	0.0293785	0.0293785	0.136725	0.14709	0.566977	0.035091728	0.0697466	0.1505528	0.505919	0.2303
R75635	COL5A1	COLLAGEN, TYPE V, ALPHA 1	0.275256	0.243401	2.99202	6	0.024257	0.024257	0.659015	-0.00852835	0.0672632	0.21592908	0.133524	0.34908986	0.510499	0.275256
AA464042	COL6A2	COLLAGEN, TYPE VI, ALPHA 2	-0.275018	0.214489	3.14075	5	0.0256448	0.0256448	-0.550105	-0.259666	-0.32282	0.10807208	-0.346117	-0.27947295		-0.275018
AA425307	COMMD2	COMM DOMAIN CONTAINING 2	0.199066	0.166581	3.16169	6	0.0195231	0.0195231	0.395511	0.140929	0.306865	-0.10277696	0.260159	0.29138488	0.10139	0.199066
AA478473	COMMD9	COMM DOMAIN CONTAINING 9	0.286236	0.24049	2.91543	5	0.0331895	0.0331895	0.0210839	0.207646	0.736225	0.3085288	0.195074	NaN	0.248857	0.286236
AA460599	COPS5	COP9 CONSTITUTIVE PHOTOMORPHOGENIC HOMOLOG SUBUNIT 5 (ARABIDOPSIS)	0.115183	0.0635985	4.79169	6	0.00302637	0.00302637	0.175744	0.0541134	0.124991	0.100639455	0.13097	0.20007436	0.0197468	0.115183
AA047478	CORO1A	CORONIN, ACTIN BINDING PROTEIN, 1A	-0.260472	0.202379	3.40522	6	0.014403	0.014403	-0.630811	-0.14163	-0.348812	-0.013140653	-0.350549	-0.18802132	-0.150341	-0.260472
AA973129	COX18	SYNAPTOTAGMIN-LIKE 1	-0.16816	0.146394	3.03914	6	0.0228281	0.0228281	-0.176496	-0.128334	-0.387708	-0.18512477	0.0414756	-0.30177733	-0.0391587	-0.16816
AA872391	COX6B1	CYTOCHROME C OXIDASE SUBUNIT VIB POLYPEPTIDE 1 (UBIQUITOUS)	-0.252023	0.245995	2.71058	6	0.0350791	0.0350791	-0.226777	-0.224674	-0.359879	0.10555193	-0.476419	-0.58151096	-0.000452	-0.252023
AA704896	CREB3L2	CAMP RESPONSIVE ELEMENT BINDING PROTEIN 3-LIKE 2	0.160029	0.120944	3.24109	5	0.0229216	0.0229216	0.292017	0.154598	-0.0499345	0.109917626	0.217371	NaN	0.236208	0.160029
N20322	CREB5	CAMP RESPONSIVE ELEMENT BINDING PROTEIN 5	-0.172988	0.172176	2.65823	6	0.037613	0.037613	-0.286661	0.1397	-0.155785	-0.28515905	-0.333403	-0.2609305	-0.0286735	-0.172988
AA023014	CREBBP	CREB BINDING PROTEIN (RUBINSTEIN-TAYBI SYNDROME)	0.301896	0.253206	3.15451	6	0.0197017	0.0197017	0.23269	0.368927	0.617113	-0.14834888	0.379397	0.51275295	0.15074	0.301896
R78589	CREBBP	CREB BINDING PROTEIN (RUBINSTEIN-TAYBI SYNDROME)	0.151073	0.127357	3.13842	6	0.0201083	0.0201083	-0.0055312	0.099463	0.344988	0.15205854	0.295773	0.12382942	0.046927	0.151073
W88746	CREBBP	CREB BINDING PROTEIN (RUBINSTEIN-TAYBI SYNDROME)	0.190643	0.18751	2.68995	6	0.0360553	0.0360553	0.125305	0.332245	0.311723	-0.11509495	0.426231	0.21339862	0.0406915	0.190643
N26546	CRHBP	CORTICOTROPIN RELEASING HORMONE BINDING PROTEIN	-0.199543	0.0961327	5.08442	5	0.00382013	0.00382013	-0.100115	-0.188883	-0.188529	-0.21328945	-0.130472	NaN	-0.375971	-0.199543
AA420967	CRKRS	CDC2-RELATED KINASE, ARGININE/SERINE-RICH	0.0599226	0.057471	2.75862	6	0.0329142	0.0329142	0.000267	-0.000388	0.10163	0.05217385	0.016286	0.14077303	0.108716	0.0599226
R06313	CROCCL1	HYPOTHETICAL PROTEIN MGC12760	-0.167739	0.136896	3.24185	6	0.0176458	0.0176458	-0.23868	-0.224047	-0.0307793	-0.40474772	-0.176857	-0.07482487	-0.0242387	-0.167739
R13434	CRYZ	CRYSTALLIN, ZETA (QUINONE REDUCTASE)	0.391306	0.253654	4.08154	6	0.00649084	0.00649084	0.61412	0.219047	0.142559	0.10841815	0.552715	0.34176633	0.760515	0.391306
AA459008	CRYZL1	CRYSTALLIN, ZETA (QUINONE REDUCTASE)-LIKE 1	0.0937903	0.0980838	2.52994	6	0.0446834	0.0446834	0.0792158	0.0496912	0.0054037	0.16918935	0.258067	0.1209415	-0.0259766	0.0937903
AA416759	CS	CITRATE SYNTHASE	-0.204867	0.134777	4.02166	6	0.00694575	0.00694575	-0.34496	-0.271671	-0.138136	-0.0418601	-0.374892	-0.04720259	-0.215351	-0.204867
AA504682	CSDE1	COLD SHOCK DOMAIN CONTAINING E1, RNA-BINDING	0.14352	0.140271	2.70704	6	0.0352445	0.0352445	0.0943375	0.119749	0.0840637	0.08184146	0.221984	-0.016487636	0.419152	0.14352
R92609	CSF1R	COLONY STIMULATING FACTOR 1 RECEPTOR, FORMERLY MCDONOUGH FELINE SARCOMA VIRAL (V-FMS) ONCOGENE HOMOLOG	0.245818	0.22051	2.94941	6	0.0256326	0.0256326	0.180311	0.340852	0.571638	0.07000314	0.481049	0.036274254	0.0406018	0.245818
N51944	CSNK1A1	CASEIN KINASE 1, ALPHA 1	0.161548	0.159416	2.68113	6	0.036481	0.036481	0.456293	0.13468	-0.0139819	0.21830492	0.203537	-0.007584801	0.139584	0.161548
N72265	CSNK1A1	CASEIN KINASE 1, ALPHA 1	0.256482	0.211357	3.21063	6	0.0183525	0.0183525	0.393416	0.295803	0.415219	-0.03926823	0.489792	0.26766896	-0.0272579	0.256482
AA682583	CSNK1G1	CASEIN KINASE 1, GAMMA 1	0.0965148	0.0968957	2.63535	6	0.038781	0.038781	0.197565	-0.0278439	0.104946	0.004108535	0.189713	0.022128588	0.184987	0.0965148
AA883157	CSPP1	CENTROSOME AND SPINDLE POLE ASSOCIATED PROTEIN 1	0.159401	0.101377	4.16008	6	0.00594388	0.00594388	0.307951	0.16903	0.215452	0.14257258	0.217165	0.022148127	0.0414869	0.159401
AA456639	CSRP2BP	CSRP2 BINDING PROTEIN	0.302519	0.111391	7.18541	6	0.000367	0.000367	0.356353	0.171531	0.350858	0.12311584	0.32286	0.42651498	0.3664	0.302519
AA465143	CSTF3	CLEAVAGE STIMULATION FACTOR, 3' PRE-RNA, SUBUNIT 3, 77KDA	0.0793563	0.0525359	3.99645	6	0.00714787	0.00714787	0.15347	0.0464684	0.0381367	0.07888749	0.12644	0.006131925	0.10596	0.0793563
AA485679	CSTF3	CLEAVAGE STIMULATION FACTOR, 3' PRE-RNA, SUBUNIT 3, 77KDA	0.229581	0.138589	4.38284	6	0.00465387	0.00465387	0.208621	0.17924	0.240144	0.28178224	0.470896	0.003405766	0.222978	0.229581
H60572	CTBP2	C-TERMINAL BINDING PROTEIN 2	0.156852	0.124595	3.33072	6	0.0157925	0.0157925	0.129705	0.147261	0.418096	0.12267484	0.0102404	0.14994411	0.120041	0.156852
H89996	CTCF	CCCTC-BINDING FACTOR (ZINC FINGER PROTEIN)	0.213683	0.221545	2.55186	6	0.0433815	0.0433815	-0.0633992	0.142544	0.535245	0.012635775	0.471676	0.22867766	0.168402	0.213683
H08816	CTD-2090I13.4	BASIC TRANSCRIPTION FACTOR 3, PSEUDOGENE 9	0.344879	0.112423	8.11632	6	0.000188	0.000188	0.30484	0.461266	0.468629	0.22063221	0.233902	0.45463863	0.270243	0.344879
AA905498	CTDSPL2	HYPOTHETICAL PROTEIN HSPC058	0.16696	0.0971969	4.54474	6	0.00391354	0.00391354	0.0913503	0.248891	0.293421	0.14549603	0.213234	0.006794897	0.169534	0.16696
AA884403	CTF1	CARDIOTROPHIN 1	0.465568	0.498297	2.47198	6	0.0483279	0.0483279	1.17113	0.362867	0.489526	0.012517013	0.37664	1.0412534	-0.194951	0.465568
AA702008	CTNNBL1	CATENIN, BETA LIKE 1	-0.304405	0.124089	6.00891	5	0.00183392	0.00183392	-0.230131	-0.337694	-0.51792	-0.1476856	-0.289765	NaN	-0.303236	-0.304405
AA916327	CTSA	PROTECTIVE PROTEIN FOR BETA-GALACTOSIDASE (GALACTOSIALIDOSIS)	-0.277151	0.128992	5.68462	6	0.00127796	0.00127796	-0.143658	-0.419366	-0.259831	-0.11210344	-0.288276	-0.46067914	-0.256141	-0.277151
AA598950	CTSB	CATHEPSIN B	0.273056	0.265967	2.71627	6	0.0348147	0.0348147	0.303622	0.309636	0.132014	0.093131244	0.735536	-0.09034458	0.427799	0.273056
AI285076	CTSD	CATHEPSIN D (LYSOSOMAL ASPARTYL PEPTIDASE)	-0.195254	0.142399	3.6278	6	0.0109941	0.0109941	-0.192567	-0.352749	-0.176948	0.056025997	-0.109765	-0.35022292	-0.240551	-0.195254
AA487346	CTSH	CATHEPSIN H	-0.524385	0.502163	2.76283	6	0.0327313	0.0327313	-0.664161	-0.361064	-1.43911	-0.27332738	-0.249104	-0.80279315	0.11886	-0.524385
N51278	CX3CR1	CHEMOKINE (C-X3-C MOTIF) RECEPTOR 1	0.0953416	0.0993969	2.53781	6	0.0442116	0.0442116	0.234554	-0.0656486	0.17037	0.013134589	0.1214	0.07545767	0.118124	0.0953416
AI656266	CXORF27	CHROMOSOME X OPEN READING FRAME 27	-0.213948	0.0348438	12.2804	3	0.00116295	0.00116295	-0.181891	-0.239641	-0.248229	NaN		NaN	-0.186032	-0.213948
R34050	CYLD	CYLINDROMATOSIS (TURBAN TUMOR SYNDROME)	-0.316159	0.237289	3.52514	6	0.0124408	0.0124408	-0.237734	-0.466631	-0.00285249	-0.7197036	-0.280903	-0.11349527	-0.391792	-0.316159
AA448157	CYP1B1	CYTOCHROME P450, FAMILY 1, SUBFAMILY B, POLYPEPTIDE 1	-0.873664	0.741178	3.11868	6	0.0206196	0.0206196	-1.12468	-1.77576	-1.70277	0.27888525	-0.437978	-0.93750596	-0.415839	-0.873664
H09076	CYP2J2	CYTOCHROME P450, FAMILY 2, SUBFAMILY J, POLYPEPTIDE 2	0.145999	0.130977	2.9492	6	0.0256395	0.0256395	0.310999	0.0979578	0.0626762	0.095817864	0.34744	0.109514765	-0.00241305	0.145999
H93318	CYP3A7	CYTOCHROME P450, FAMILY 3, SUBFAMILY A, POLYPEPTIDE 7	0.171551	0.125572	3.34639	5	0.0204094	0.0204094	0.338198	0.129579	0.258982	0.012571369	0.231527	NaN	0.0584464	0.171551
H96416	CYYR1	CYSTEINE/TYROSINE-RICH 1	-0.175014	0.181762	2.54753	6	0.0436356	0.0436356	0.148052	-0.262401	-0.345843	-0.2187341	-0.368178	-0.050185032	-0.127811	-0.175014
AI347318	D15WSU75E	DNA SEGMENT, CHR 15, WAYNE STATE UNIVERSITY 75, EXPRESSED	0.296518	0.0999631	7.84801	6	0.000226	0.000226	0.379936	0.242651	0.337137	0.2171256	0.393282	0.1324395	0.373052	0.296518
AA487243	DAAM1	DISHEVELLED ASSOCIATED ACTIVATOR OF MORPHOGENESIS 1	0.207374	0.179658	3.05392	6	0.0223991	0.0223991	0.0704364	0.156428	0.441032	-0.07357477	0.279504	0.38962156	0.18817	0.207374
N73287	DAXX	DEATH-ASSOCIATED PROTEIN 6	-0.240031	0.18575	3.16529	5	0.0249465	0.0249465	-0.434729	-0.127027	0.0402471	NaN	-0.224507	-0.44738612	-0.246784	-0.240031
H10959	DBC1	DELETED IN BLADDER CANCER 1	0.0936636	0.0534032	3.50779	3	0.0392601	0.0392601	0.167553			0.060979676	0.0973389	NaN	0.0487828	0.0936636
R59348	DBNDD1	HYPOTHETICAL PROTEIN MGC3101	0.438663	0.436281	2.66019	6	0.0375143	0.0375143	0.960845	0.910925	-0.120545	0.24739614	0.787175	0.13647361	0.148373	0.438663
AA598970	DBNDD2	CHROMOSOME 20 OPEN READING FRAME 35	0.377423	0.351347	2.63129	5	0.0464611	0.0464611	0.800967	-0.247999	0.369244	0.30222538	0.508386	NaN	0.531716	0.377423
R66863	DBNDD2	CHROMOSOME 20 OPEN READING FRAME 35	0.227771	0.243238	2.47752	6	0.0479663	0.0479663	0.545286	0.0593551	0.162357	0.31002203	0.542544	-0.021025611	-0.00413877	0.227771
R68360	DBNL	DREBRIN-LIKE	-0.191636	0.165476	3.06401	6	0.0221112	0.0221112	-0.505893	-0.110722	-0.101388	-0.0997271	-0.0159337	-0.29733822	-0.210449	-0.191636
AI302412	DCBLD2	DISCOIDIN, CUB AND LCCL DOMAIN CONTAINING 2	-0.508023	0.257904	4.40464	4	0.0116491	0.0116491	-0.531705	-0.329106	-0.415613	-0.3201701		NaN	-0.94352	-0.508023
AA887525	DCLK1	DOUBLECORTIN AND CAM KINASE-LIKE 1	0.358387	0.171576	4.17758	3	0.0249834	0.0249834	0.472686	0.106552		0.39271823		NaN	0.461591	0.358387
AA699908	DCP1A	DCP1 DECAPPING ENZYME HOMOLOG A (S. CEREVISIAE)	0.132441	0.0712462	4.55342	5	0.00609341	0.00609341	0.2377	0.098816	0.188733	0.069758154	0.144227	NaN	0.0554142	0.132441
AA454725	DCP2	DCP2 DECAPPING ENZYME HOMOLOG (S. CEREVISIAE)	0.230623	0.221228	2.7581	6	0.0329366	0.0329366	0.0811416	0.532252	0.312268	0.24731228	0.464295	-0.0395351	0.016626	0.230623
AI017242	DCTN3	DYNACTIN 3 (P22)	0.273973	0.237566	2.82488	5	0.0368961	0.0368961	0.308392	0.0165106	0.214955	0.23246585	0.155437	NaN	0.716081	0.273973
H18004	DCUN1D1	DCN1, DEFECTIVE IN CULLIN NEDDYLATION 1, DOMAIN CONTAINING 1 (S. CEREVISIAE)	0.138437	0.124401	2.94427	6	0.0258043	0.0258043	0.342925	0.201447	0.20409	0.046787	-0.0106231	0.15493074	0.0295014	0.138437
R05528	DCUN1D4	DCN1, DEFECTIVE IN CULLIN NEDDYLATION 1, DOMAIN CONTAINING 4 (S. CEREVISIAE)	0.123322	0.119196	2.73733	6	0.0338552	0.0338552	-0.0898802	0.0523243	0.100821	0.19965786	0.242506	0.24228384	0.115543	0.123322
AA608557	DDB1	DAMAGE-SPECIFIC DNA BINDING PROTEIN 1, 127KDA	-0.364625	0.283671	3.4008	6	0.0144817	0.0144817	-0.506426	-0.594223	-0.336277	0.15058151	-0.573308	-0.56944996	-0.123275	-0.364625
N72878	DDEF1	DEVELOPMENT AND DIFFERENTIATION ENHANCING FACTOR 1	0.307155	0.300189	2.70714	6	0.0352396	0.0352396	0.115748	0.202398	0.858734	-0.09929967	0.257547	0.38472688	0.43023	0.307155
R69248	DDEF1	DEVELOPMENT AND DIFFERENTIATION ENHANCING FACTOR 1	-0.244732	0.186303	3.21771	5	0.0235256	0.0235256	-0.237946		-0.215769	-0.049881566	-0.334168	-0.55690145	-0.073725	-0.244732
H92504	DDIT4	DNA-DAMAGE-INDUCIBLE TRANSCRIPT 4	0.510793	0.438534	2.8531	5	0.0356938	0.0356938	0.806118	0.839759	0.823216	0.0785214	0.679538	NaN	-0.162396	0.510793
H27564	DDX5	DEAD (ASP-GLU-ALA-ASP) BOX POLYPEPTIDE 5	-0.251608	0.128988	4.77806	5	0.00497915	0.00497915	-0.32526	-0.375	-0.142938	-0.070922226		-0.3808972	-0.214634	-0.251608
AA864534	DDX51	DEAD (ASP-GLU-ALA-ASP) BOX POLYPEPTIDE 51	-0.202527	0.128389	3.86395	5	0.0118325	0.0118325	-0.357439	-0.312466	-0.211205	0.004607836		-0.19330409	-0.145355	-0.202527
AA906175	DEFA4	DEFENSIN, ALPHA 4, CORTICOSTATIN	-0.216386	0.0833623	5.19145	3	0.0138814	0.0138814	-0.109843	-0.313291	-0.215752	NaN		NaN	-0.226656	-0.216386
R25377	DEK	DEK ONCOGENE (DNA BINDING)	0.402389	0.279219	3.81285	6	0.0088341	0.0088341	0.224951	0.493988	0.573245	0.33292505	0.286703	0.885753	0.0191596	0.402389
N30185	DEPDC1B	DEP DOMAIN CONTAINING 1B	0.186438	0.165537	2.97981	6	0.0246427	0.0246427	0.229178	0.480307	0.235553	0.18400633	-0.0586747	0.1630781	0.0716151	0.186438
N48602	DEPDC7	NOVEL 58.3 KDA PROTEIN	0.600114	0.643616	2.46693	6	0.0486601	0.0486601	1.10696	0.405111	0.391164	0.90440345	1.59899	-0.2873391	0.0815115	0.600114
AA033564	DGCR6L	DIGEORGE SYNDROME CRITICAL REGION GENE 6-LIKE	-0.182825	0.134269	3.60253	6	0.011332	0.011332	-0.188679	-0.323604	-0.0247903	-0.054430135	-0.297514	-0.3245812	-0.0661742	-0.182825
AA463473	DGCR6L	DIGEORGE SYNDROME CRITICAL REGION GENE 6-LIKE	-0.210333	0.170652	3.26096	6	0.0172281	0.0172281	-0.226372	-0.270459	0.0482538	-0.103952914	-0.105343	-0.3618598	-0.452599	-0.210333
AI167628	DGCR9	DIGEORGE SYNDROME CRITICAL REGION GENE 9	0.267046	0.157726	3.38619	3	0.0428951	0.0428951	0.200109		0.102229	0.29310888		NaN	0.472736	0.267046
R07560	DGUOK	DEOXYGUANOSINE KINASE	0.105293	0.105984	2.6285	6	0.039138	0.039138	0.265529	0.143617	-0.0331738	0.15976942	0.159722	-3e-005	0.0416158	0.105293
AI057612	DHCR24	24-DEHYDROCHOLESTEROL REDUCTASE	-0.553969	0.495322	2.73951	5	0.0408157	0.0408157	-0.531962	-0.642413	-1.10948	0.007516678		-1.0681318	0.0206545	-0.553969
AA489055	DHFR	DIHYDROFOLATE REDUCTASE	0.0915083	0.0587703	4.11957	6	0.00621926	0.00621926	0.114097	0.100621	-0.00590897	0.10636269	0.0289219	0.15403692	0.142427	0.0915083
AA682438	DHFR	DIHYDROFOLATE REDUCTASE	-0.296128	0.252297	3.10539	6	0.0209718	0.0209718	-0.258822	-0.249505	-0.286071	-0.026692145	-0.257349	-0.831351	-0.163108	-0.296128
N52980	DHFR	DIHYDROFOLATE REDUCTASE	-0.357704	0.230824	3.79594	5	0.0126811	0.0126811	-0.401165	-0.522282	-0.00305683	-0.3325831	-0.224169	-0.6629678		-0.357704
R60032	DHRS12	HYPOTHETICAL PROTEIN FLJ13639	-0.18624	0.183784	2.6811	6	0.0364824	0.0364824	-0.269691	-0.0437224	-0.262004	-0.19946343	-0.0218021	0.00474718	-0.511746	-0.18624
AI222126	DHRS7C	DEHYDROGENASE/REDUCTASE (SDR FAMILY) MEMBER 7C	-0.164855	0.151921	2.65803	5	0.04499	0.04499	-0.154677	-0.125896	-0.235413	-0.149812		0.07130661	-0.394641	-0.164855
AA630000	DHX30	DEAH (ASP-GLU-ALA-HIS) BOX POLYPEPTIDE 30	0.128963	0.126668	2.69369	6	0.0358758	0.0358758	0.15486	0.22661	0.0506243	0.079107575	-0.0529207	0.10612513	0.338337	0.128963
AA169411	DHX36	KIAA1488 PROTEIN	0.127726	0.1289	2.62167	6	0.0394979	0.0394979	0.231505	0.172132	0.0666196	-0.017815268	0.345689	0.017937241	0.0780162	0.127726
AA458801	DHX9	DEAH (ASP-GLU-ALA-HIS) BOX POLYPEPTIDE 9	-0.23323	0.203058	3.03887	6	0.0228361	0.0228361	0.047461	-0.209291	-0.379446	-0.03050314	-0.537705	-0.3365561	-0.186567	-0.23323
N64637	DIAPH2	DIAPHANOUS HOMOLOG 2 (DROSOPHILA)	0.131141	0.0983749	3.52697	6	0.0124132	0.0124132	0.252576	0.126927	0.0996415	0.035134368	-0.0138721	0.20721108	0.210366	0.131141
AA521474	DICER1	DICER1, DCR-1 HOMOLOG (DROSOPHILA)	0.238873	0.135233	4.32671	5	0.0075227	0.0075227	0.4942	0.263939	0.212422	0.12898025		0.13171166	0.201984	0.238873
AA425259	DIDO1	DEATH INDUCER-OBLITERATOR 1	0.287096	0.215652	3.26098	5	0.0224214	0.0224214	0.533506	0.204059	0.162829	0.019130837	0.241085	NaN	0.561963	0.287096
AA021628	DIMT1L	DIMETHYLADENOSINE TRANSFERASE	0.105231	0.107908	2.58013	6	0.0417622	0.0417622	0.0868303	0.058634	0.0984077	0.18049747	0.0947273	0.2841287	-0.0666068	0.105231
N74025	DIO1	DEIODINASE, IODOTHYRONINE, TYPE I	0.182101	0.131843	3.38322	5	0.0196055	0.0196055	0.121062	0.138643	0.061917	NaN	0.152907	0.4389925	0.179084	0.182101
AI222447	DKFZP434B061	DKFZP434B061 PROTEIN	-0.183072	0.105719	3.46337	3	0.040541	0.040541	-0.213916	-0.0833736		NaN	-0.318167	NaN	-0.116832	-0.183072
H05731	DKFZP434H1419	HYPOTHETICAL PROTEIN DKFZP434H1419	0.189938	0.0930349	5.00082	5	0.00410182	0.00410182	0.331636	0.257399	0.168783	0.17239252	0.145726	NaN	0.0636922	0.189938
AA991889	DKFZP434K191	HYPOTHETICAL PROTEIN DKFZP434K191	0.200495	0.190323	2.78717	6	0.0316957	0.0316957	0.460729	0.0342468	0.37754	-0.03798015	0.138113	0.33670202	0.0941168	0.200495
AI033390	DKFZP451M2119	HYPOTHETICAL PROTEIN DKFZP451M2119	0.18853	0.0734725	5.73773	4	0.00457079	0.00457079	0.157075	0.201405	0.311067	NaN	0.139605	NaN	0.133497	0.18853
AI015940	DKFZP686L13185	HYPOTHETICAL GENE SUPPORTED BY BX648586	0.250541	0.249919	2.65234	6	0.0379098	0.0379098	-0.122653	0.292702	0.724048	0.18448204	0.268071	0.21791007	0.189228	0.250541
AA954093	DKFZP779O175	HYPOTHETICAL PROTEIN DKFZP779O175	0.246506	0.150881	4.32257	6	0.00496875	0.00496875	0.0446529	0.145209	0.165949	0.3438302	0.209928	0.49780118	0.318173	0.246506
AA417969	DLC1	DELETED IN LIVER CANCER 1	0.24869	0.18308	3.59391	6	0.0114499	0.0114499	0.213169	0.0616541	0.292912	0.14904433	0.392978	0.56375533	0.0673201	0.24869
W90575	DLD	DIHYDROLIPOAMIDE DEHYDROGENASE (E3 COMPONENT OF PYRUVATE DEHYDROGENASE COMPLEX, 2-OXO-GLUTARATE COMPLEX, BRANCHED CHAIN KETO ACID DEHYDROGENASE COMPLEX)	0.17026	0.137881	3.26705	6	0.0170971	0.0170971	0.152707	0.104403	0.293157	0.42452097	0.0483294	0.088986166	0.0797181	0.17026
AA972402	DLEU2	DELETED IN LYMPHOCYTIC LEUKEMIA, 2	-0.198212	0.0964071	5.43963	6	0.00160292	0.00160292	-0.244361	-0.271151	-0.122726	-0.109235175	-0.303104	-0.06374463	-0.273161	-0.198212
AA701996	DLK1	DELTA-LIKE 1 HOMOLOG (DROSOPHILA)	-0.184089	0.178879	2.72282	6	0.0345135	0.0345135	-0.0958772	-0.193559	-0.277105	0.06158165	-0.232889	-0.05623472	-0.494542	-0.184089
AA412495	DNAJB1	DNAJ (HSP40) HOMOLOG, SUBFAMILY B, MEMBER 1	-0.212707	0.100518	5.59871	6	0.0013825	0.0013825	-0.137321	-0.328611	-0.108568	-0.23964348	-0.140041	-0.1707485	-0.364018	-0.212707
N40997	DNAJC15	DNAJ (HSP40) HOMOLOG, SUBFAMILY C, MEMBER 15	0.230245	0.208369	2.92352	6	0.0265096	0.0265096	0.318323	0.399867	0.0640562	-0.011505433	0.533689	0.023065435	0.284221	0.230245
AA830392	DNAJC4	DNAJ (HSP40) HOMOLOG, SUBFAMILY C, MEMBER 4	-0.204788	0.217809	2.48759	6	0.0473164	0.0473164	-0.604506	-0.205339	-0.13922	-0.03804424	0.0715281	-0.18635619	-0.331581	-0.204788
R77919	DNASE1L1	DEOXYRIBONUCLEASE I-LIKE 1	0.161419	0.137966	3.09551	6	0.0212378	0.0212378	0.0815581	0.1572	0.201035	0.15873878	0.436197	0.096717	-0.00151082	0.161419
AA496334	DNM1	DYNAMIN 1	0.0780974	0.0662121	3.12067	6	0.0205673	0.0205673	0.0707247	0.0928408	0.0493457	0.05841954	0.00967417	0.21693301	0.048744	0.0780974
W25727	DOCK1	DEDICATOR OF CYTOKINESIS 1	0.252939	0.255168	2.62264	6	0.0394465	0.0394465	0.0681193	0.183993	0.0772856	0.11405621	0.438489	0.7557088	0.132922	0.252939
H15549	DOCK11	DEDICATOR OF CYTOKINESIS 11	0.225	0.198168	3.00399	6	0.0238849	0.0238849	0.240691	0.137096	0.350326	-0.1730065	0.265699	0.43006122	0.324137	0.225
AA678373	DOCK6	DEDICATOR OF CYTOKINESIS 6	0.381239	0.305717	3.29933	6	0.0164216	0.0164216	0.206647	0.170909	0.49755	0.23917896	0.389992	1.0131865	0.151208	0.381239
AA142943	DOK1	DOCKING PROTEIN 1, 62KDA (DOWNSTREAM OF TYROSINE KINASE 1)	-0.217978	0.222212	2.59534	6	0.0409173	0.0409173	-0.454869	-0.0455843	-0.468989	0.05619009	-0.372072	-0.24153744	0.00101422	-0.217978
H17516	DOK6	DOCKING PROTEIN 6	0.256908	0.237053	2.86735	6	0.0285258	0.0285258	0.446925	-0.0116903	-0.0823365	0.27145544	0.538895	0.43318963	0.201919	0.256908
AA460347	DOLPP1	DOLICHYL PYROPHOSPHATE PHOSPHATASE 1	0.157366	0.143989	2.67706	5	0.0439747	0.0439747	0.221907	0.366924	0.0871476	0.050946042	-0.0228532	NaN	0.240127	0.157366
H23173	DPH3	ZINC FINGER, CSL-TYPE CONTAINING 2	0.442503	0.277567	3.56478	4	0.0234852	0.0234852	0.700396	0.114133		0.7628148	0.321456	NaN	0.313714	0.442503
AI205931	DPP6	DIPEPTIDYL-PEPTIDASE 6	0.143738	0.10639	3.02103	4	0.0391236	0.0391236	0.238989	-0.0261815		NaN	0.134402	0.22883645	0.142644	0.143738
AA428170	DPYD	DIHYDROPYRIMIDINE DEHYDROGENASE	0.119198	0.0749402	4.20825	6	0.00563406	0.00563406	0.140169	0.0651918	0.183955	0.11744127	0.00940574	0.2329437	0.0852758	0.119198
R97540	DSCR3	DOWN SYNDROME CRITICAL REGION GENE 3	0.132373	0.119339	2.93471	6	0.0261265	0.0261265	0.20611	0.184173	0.0891454	0.13604203	-0.114048	0.1821427	0.243044	0.132373
AI582245	DSG3	DESMOGLEIN 3 (PEMPHIGUS VULGARIS ANTIGEN)	-0.239894	0.147589	3.63455	4	0.0220708	0.0220708	-0.0379143	-0.231419	-0.336055	-0.17358239		NaN	-0.420499	-0.239894
H90899	DSP	DESMOPLAKIN	0.100913	0.0701264	3.80726	6	0.008892	0.008892	0.0743305	0.0198127	0.0257701	0.1870831	0.105587	0.1963937	0.0974105	0.100913
AA159359	DTNB	DYSTROBREVIN, BETA	-0.348509	0.263428	3.50027	6	0.0128221	0.0128221	-0.32775	-0.470231	-0.27605	0.09734206	-0.686145	-0.5882521	-0.188479	-0.348509
AA398427	DUS4L	DIHYDROURIDINE SYNTHASE 4-LIKE (S. CEREVISIAE)	0.114921	0.107336	2.83273	6	0.0298507	0.0298507	0.0943457	0.109885	0.197621	-0.06386316	0.237741	0.20035107	0.0283691	0.114921
H48105	DUS4L	DIHYDROURIDINE SYNTHASE 4-LIKE (S. CEREVISIAE)	0.173356	0.182959	2.50689	6	0.0460968	0.0460968	0.266059	0.156082	0.174969	0.03158442	0.284793	0.4313746	-0.131369	0.173356
AA759046	DUSP2	DUAL SPECIFICITY PHOSPHATASE 2	0.440454	0.254041	4.58719	6	0.0037421	0.0037421	0.411093	0.678361	0.0908789	0.5243802	0.285056	0.26941085	0.824001	0.440454
AI122721	DUSP3	DUAL SPECIFICITY PHOSPHATASE 3 (VACCINIA VIRUS PHOSPHATASE VH1-RELATED)	0.194761	0.141297	3.64684	6	0.0107468	0.0107468	0.231241	0.011615	0.299668	0.13943262	0.155276	0.089891836	0.4362	0.194761
N52350	DUSP7	DUAL SPECIFICITY PHOSPHATASE 7	-0.24133	0.245317	2.60275	6	0.0405127	0.0405127	-0.151442	-0.190228	-0.237895	0.019728186	-0.683473	-0.43044108	-0.0155554	-0.24133
W84790	DVL3	DISHEVELLED, DSH HOMOLOG 3 (DROSOPHILA)	0.149867	0.109034	3.63658	6	0.0108793	0.0108793	-0.0305623	0.2645	0.156444	0.060118865	0.219785	0.12038264	0.258397	0.149867
R37690	DYNC1I1	DYNEIN, CYTOPLASMIC 1, INTERMEDIATE CHAIN 1	0.0963386	0.0262133	9.7236	6	6.79e-05	6.79e-05	0.101048	0.103929	0.09296	0.06567784	0.144094	0.098702356	0.0679594	0.0963386
AI678208	DYNC2LI1	DKFZP564A033 PROTEIN	0.244814	0.25647	2.52551	6	0.0449514	0.0449514	0.483363	0.264122	-0.153235	0.14279322	0.619851	0.08078792	0.276017	0.244814
AA455151	DYNLL2	DYNEIN, LIGHT CHAIN, LC8-TYPE 2	0.184432	0.145789	3.34703	6	0.0154763	0.0154763	0.249783	0.388842	0.170255	0.15101455	0.300111	0.085163385	-0.0541457	0.184432
AA676749	DYRK1A	DUAL-SPECIFICITY TYROSINE-(Y)-PHOSPHORYLATION REGULATED KINASE 1A	0.220635	0.10423	5.60056	6	0.00138015	0.00138015	0.14106	0.239286	0.400255	0.104383625	0.232156	0.29269296	0.13461	0.220635
AA424950	E2F1	E2F TRANSCRIPTION FACTOR 1	-0.212004	0.206486	2.71645	6	0.0348067	0.0348067	-0.0846109	-0.189772	-0.0203182	-0.020702958	-0.248103	-0.3167457	-0.603773	-0.212004
AA448641	E2F4	E2F TRANSCRIPTION FACTOR 4, P107/P130-BINDING	0.143209	0.153192	2.47335	6	0.0482385	0.0482385	0.132793	0.323793	0.140428	0.062964536	0.0596046	-0.076096	0.358977	0.143209
AA488889	EBF1	EARLY B-CELL FACTOR	0.279263	0.251325	2.93986	6	0.0259523	0.0259523	0.268635	0.41474	0.661163	0.12039093	0.379314	0.25417	-0.143573	0.279263
AA917497	EBF1	EARLY B-CELL FACTOR	0.259483	0.26427	2.59782	6	0.0407816	0.0407816	0.103398	0.322545	0.557909	-0.1741477	0.478293	0.4454064	0.0829745	0.259483
R45255	EBNA1BP2	EBNA1 BINDING PROTEIN 2	-0.273806	0.218125	3.32115	6	0.0159815	0.0159815	-0.166982	-0.108394	-0.410738	-0.04376829	-0.454066	-0.6167556	-0.115941	-0.273806
N67038	EBP	EMOPAMIL BINDING PROTEIN (STEROL ISOMERASE)	-0.341666	0.333121	2.71361	6	0.0349379	0.0349379	-0.678767	-0.253099	-0.427347	0.18769643	-0.763466	-0.39138734	-0.0652887	-0.341666
AA994350	ECHDC1	ENOYL COENZYME A HYDRATASE DOMAIN CONTAINING 1	-0.184919	0.156942	2.88614	5	0.0343412	0.0343412	-0.170347	-0.423668	0.0380944	-0.22759196	-0.0810735	NaN	-0.244926	-0.184919
AA446859	EDG7	ENDOTHELIAL DIFFERENTIATION, LYSOPHOSPHATIDIC ACID G-PROTEIN-COUPLED RECEPTOR, 7	0.168432	0.132359	3.36681	6	0.0151018	0.0151018	0.163209	0.168518	0.453532	0.0886146	0.15258	0.08626848	0.0662991	0.168432
N34939	EFCAB2	EF-HAND CALCIUM BINDING DOMAIN 2	0.306686	0.284619	2.85089	6	0.0291477	0.0291477	0.545131	0.0945375	-0.0850104	0.45983434	0.688971	0.37448934	0.0688522	0.306686
AA875933	EFEMP1	EGF-CONTAINING FIBULIN-LIKE EXTRACELLULAR MATRIX PROTEIN 1	0.133707	0.143701	2.46174	6	0.0490039	0.0490039	0.210224	0.254183	0.102134	-0.16403297	0.244731	0.1185455	0.170163	0.133707
AI635773	EFHD1	EF-HAND DOMAIN FAMILY, MEMBER D1	-0.301901	0.198539	3.4002	4	0.0272724	0.0272724	-0.445288		-0.241058	-0.28891024	-0.522881	NaN	-0.0113697	-0.301901
AA903102	EFNA5	EPHRIN-A5	0.14065	0.0724733	4.75376	5	0.00508752	0.00508752	0.108431	0.101279	0.217966	0.08502243	0.0838791	NaN	0.247321	0.14065
AA004946	EGFR	EPIDERMAL GROWTH FACTOR RECEPTOR (ERYTHROBLASTIC LEUKEMIA VIRAL (V-ERB-B) ONCOGENE HOMOLOG, AVIAN)	-0.184255	0.121119	3.72635	5	0.0136224	0.0136224	-0.0564978	-0.385979	-0.0745304	-0.15092243		-0.23876688	-0.198836	-0.184255
AA150198	EGLN3	HYPOTHETICAL PROTEIN FLJ21620	0.222566	0.217446	2.70805	6	0.0351972	0.0351972	0.306733	0.167734	0.451231	-0.19461292	0.356841	0.1147271	0.355305	0.222566
AI305261	EGR4	EARLY GROWTH RESPONSE 4	-0.207707	0.142823	3.8477	6	0.00848262	0.00848262	-0.358248	-0.145796	-0.0665492	-0.44687107	-0.0867884	-0.14330885	-0.206387	-0.207707
AA284180	EHD1	EH-DOMAIN CONTAINING 1	-0.282798	0.230985	3.23923	6	0.0177039	0.0177039	-0.659593	0.0715186	-0.265789	-0.17209482	-0.203992	-0.46679688	-0.282842	-0.282798
AA626028	EHD1	EH-DOMAIN CONTAINING 1	-0.260556	0.19439	3.5463	6	0.0121262	0.0121262	-0.430822	0.104078	-0.244816	-0.17855641	-0.389229	-0.46036854	-0.224176	-0.260556
AI147883	EID2B	EID-2-LIKE INHIBITOR OF DIFFERENTIATION-3	0.0768955	0.0767682	2.65014	6	0.0380217	0.0380217	0.0274999	-0.0518408	0.0721707	0.13832125	0.0481382	0.16693221	0.137047	0.0768955
AA463504	EIF1	EUKARYOTIC TRANSLATION INITIATION FACTOR 1	0.145741	0.0895578	4.30555	6	0.00506197	0.00506197	0.219352	0.139004	0.294009	0.034519646	0.138164	0.14004365	0.0550982	0.145742
AA988313	EIF1	EUKARYOTIC TRANSLATION INITIATION FACTOR 1	0.478794	0.403378	3.1404	6	0.0200577	0.0200577	0.955283	0.252735	0.694686	0.35490632	0.511857	0.8223582	-0.240269	0.478794
AA281733	EIF1AX	EUKARYOTIC TRANSLATION INITIATION FACTOR 1A, X-LINKED	0.125304	0.0968319	3.42371	6	0.0140795	0.0140795	0.245655	0.0725382	0.246742	0.16135472	-0.0033928	0.04765291	0.10658	0.125304
AA488391	EIF1B	EUKARYOTIC TRANSLATION INITIATION FACTOR 1B	0.247421	0.165038	3.96644	6	0.007397	0.007397	0.3815	0.181297	0.324643	0.14299507	0.273045	0.46055624	-0.0320875	0.247421
W58368	EIF2B3	EUKARYOTIC TRANSLATION INITIATION FACTOR 2B, SUBUNIT 3 GAMMA, 58KDA	0.215978	0.191615	2.76093	5	0.0397909	0.0397909	0.0443721	0.259635	0.241849	0.55728316	0.0395627	NaN	0.153163	0.215978
AA040269	EIF2C2	EUKARYOTIC TRANSLATION INITIATION FACTOR 2C, 2	0.510728	0.534378	2.52866	6	0.0447606	0.0447606	1.26788	0.939134	0.433186	-0.12025346	0.914374	0.09933274	0.0414471	0.510728
N93082	EIF2C2	EUKARYOTIC TRANSLATION INITIATION FACTOR 2C, 2	0.519423	0.481675	2.85309	6	0.0290636	0.0290636	1.28369	0.877225	0.381537	-0.10751237	0.785322	0.24666256	0.169032	0.519423
R17044	EIF2C2	EUKARYOTIC TRANSLATION INITIATION FACTOR 2C, 2	0.352366	0.373223	2.4979	6	0.0466608	0.0466608	0.787234	0.751653	0.226955	-0.15410498	0.634722	0.2044918	0.0156143	0.352366
W89074	EIF2C2	EUKARYOTIC TRANSLATION INITIATION FACTOR 2C, 2	-0.167031	0.0663724	5.62723	4	0.00490519	0.00490519	-0.134927		-0.150982	-0.28009138	-0.107709	NaN	-0.161446	-0.167031
AA504513	EIF2C4	ARGONAUTE 4	0.147401	0.115233	3.38432	6	0.0147788	0.0147788	-0.0166287	0.0167359	0.248243	0.17105234	0.11683	0.29180628	0.203768	0.147401
AA676471	EIF3B	EUKARYOTIC TRANSLATION INITIATION FACTOR 3, SUBUNIT 9 ETA, 116KDA	-0.190415	0.180269	2.79467	6	0.0313837	0.0313837	-0.140144	-0.238378	-0.175537	0.03414258	-0.553856	-0.13194351	-0.12719	-0.190415
AI369144	EIF4EBP1	EUKARYOTIC TRANSLATION INITIATION FACTOR 4E BINDING PROTEIN 1	0.287489	0.300655	2.52989	6	0.0446861	0.0446861	0.039976	0.0697013	0.679654	0.1683293	0.278387	0.7384084	0.0379667	0.287489
AA487457	EIF4EBP2	EUKARYOTIC TRANSLATION INITIATION FACTOR 4E BINDING PROTEIN 2	-0.29662	0.171097	4.58678	6	0.00374369	0.00374369	-0.13418	-0.199213	-0.207358	-0.27242908	-0.222577	-0.63359517	-0.406992	-0.29662
H15159	EIF4EBP2	EUKARYOTIC TRANSLATION INITIATION FACTOR 4E BINDING PROTEIN 2	-0.233533	0.13659	4.52353	6	0.00400254	0.00400254	-0.29321	-0.140721	-0.30083	-0.3450854	0.0371889	-0.32510087	-0.266972	-0.233533
AA669443	EIF5	EUKARYOTIC TRANSLATION INITIATION FACTOR 5	0.134527	0.109791	3.24185	6	0.0176459	0.0176459	0.291673	0.00378286	0.175152	0.002856312	0.105718	0.23760386	0.124902	0.134527
AA845015	ELA2A	ELASTASE 2A	-0.188189	0.146014	3.40995	6	0.0143195	0.0143195	-0.091806	-0.114371	-0.189642	-0.09028908	-0.243136	-0.09634376	-0.491737	-0.188189
AA775290	ELF2	E74-LIKE FACTOR 2 (ETS DOMAIN TRANSCRIPTION FACTOR)	-0.254483	0.131604	5.1161	6	0.00218659	0.00218659	-0.307752	-0.169621	-0.236776	-0.097023234	-0.35468	-0.14489241	-0.470635	-0.254483
AI022066	ELF2	E74-LIKE FACTOR 2 (ETS DOMAIN TRANSCRIPTION FACTOR)	0.0866678	0.0754811	2.81252	5	0.0374371	0.0374371		0.114859	0.0588249	0.15634432	-0.0257995	0.042648587	0.173129	0.0866678
AA433851	ELF3	E74-LIKE FACTOR 3 (ETS DOMAIN TRANSCRIPTION FACTOR, EPITHELIAL-SPECIFIC )	-0.329946	0.246573	2.99215	4	0.0402527	0.0402527	-0.110181	-0.281773	-0.716866	-0.13668293		NaN	-0.404228	-0.329946
AA620466	ELF3	E74-LIKE FACTOR 3 (ETS DOMAIN TRANSCRIPTION FACTOR, EPITHELIAL-SPECIFIC )	-0.167431	0.153062	2.67944	5	0.0438493	0.0438493	0.0178756	-0.0431553	-0.371039	-0.1316196	-0.152982	NaN	-0.323665	-0.167431
AI002107	ELK4	ELK4, ETS-DOMAIN PROTEIN (SRF ACCESSORY PROTEIN 1)	-0.223745	0.160671	3.68438	6	0.010277	0.010277	-0.330121	-0.263805	-0.118076	0.096080504	-0.336512	-0.3383023	-0.275478	-0.223745
AI200021	ELMO1	ENGULFMENT AND CELL MOTILITY 1	0.245719	0.205246	3.16747	6	0.0193807	0.0193807	0.415343	0.0966739	0.297426	-0.0648911	0.10319	0.50606596	0.366222	0.245719
AA478315	ELOVL6	ELOVL FAMILY MEMBER 6, ELONGATION OF LONG CHAIN FATTY ACIDS (FEN1/ELO2, SUR4/ELO3-LIKE, YEAST)	0.535185	0.455101	3.11132	6	0.0208137	0.0208137	0.388674	0.264477	0.689472	0.047854975	0.763321	1.3871391	0.205358	0.535185
N91003	ELOVL7	ELOVL FAMILY MEMBER 7, ELONGATION OF LONG CHAIN FATTY ACIDS (YEAST)	0.212017	0.125994	4.12189	5	0.00915703	0.00915703	0.303702	0.293505	0.249505	-0.018359274	0.152401	NaN	0.291349	0.212017
AA156781	EMB	EMBIGIN HOMOLOG (MOUSE)	0.301304	0.264554	3.01329	6	0.0236004	0.0236004	0.670616	0.174359	0.213075	0.448836	0.00741301	0.5726195	0.0222121	0.301304
AA938379	EML4	ECHINODERM MICROTUBULE ASSOCIATED PROTEIN LIKE 4	-0.224668	0.197151	3.01502	6	0.0235476	0.0235476	-0.491213	-0.217468	-0.116046	-0.19112778	0.0971961	-0.43801734	-0.215999	-0.224668
AI017333	EML4	ECHINODERM MICROTUBULE ASSOCIATED PROTEIN LIKE 4	-0.244468	0.191943	3.11979	5	0.0262583	0.0262583	-0.505674		-0.324474	-0.26743165	0.0811726	-0.19151624	-0.258886	-0.244468
T82453	EML5	ECHINODERM MICROTUBULE ASSOCIATED PROTEIN LIKE 5	-0.162473	0.175307	2.45206	6	0.0496518	0.0496518	-0.139013	-0.23217	-0.180342	0.20314553	-0.248181	-0.18564172	-0.355111	-0.162473
T66981	EMR1	EGF-LIKE MODULE CONTAINING, MUCIN-LIKE, HORMONE RECEPTOR-LIKE 1	0.161107	0.125631	3.39287	6	0.0146238	0.0146238	0.111934	0.320758	0.129263	-0.046781383	0.185697	0.12267003	0.304211	0.161107
AI253122	EMX1	EMPTY SPIRACLES HOMOLOG 1 (DROSOPHILA)	0.168767	0.150714	2.96266	6	0.0251958	0.0251958	0.0769258	-0.0838006	0.402985	0.18573248	0.148766	0.2578379	0.19292	0.168767
AA102130	ENC1	ECTODERMAL-NEURAL CORTEX (WITH BTB-LIKE DOMAIN)	0.272465	0.144633	4.98415	6	0.00249139	0.00249139	0.328865	0.244221	0.341846	-0.003377066	0.250394	0.47282517	0.272478	0.272465
AA918646	ENDOD1	ENDONUCLEASE DOMAIN CONTAINING 1	0.41242	0.329722	3.06385	5	0.0279791	0.0279791	0.133246	0.373285	0.506071	0.47828084	0.960005	NaN	0.0236311	0.41242
AA156560	ENOX2	CYTOSOLIC OVARIAN CARCINOMA ANTIGEN 1	0.154222	0.107585	3.79265	6	0.00904524	0.00904524	0.196616	0.211379	0.228861	0.021494385	0.304809	0.05193931	0.0644574	0.154222
AA102107	ENPEP	GLUTAMYL AMINOPEPTIDASE (AMINOPEPTIDASE A)	-0.392497	0.262619	3.95421	6	0.00750135	0.00750135	-0.212813	-0.234354	-0.721167	-0.10221058	-0.54621	-0.7202919	-0.210431	-0.392497
AI300775	ENPP3	ECTONUCLEOTIDE PYROPHOSPHATASE/PHOSPHODIESTERASE 3	-0.246666	0.169549	3.25312	4	0.0312834	0.0312834	-0.0680282	-0.0972528	-0.445445	NaN	-0.231045	NaN	-0.391559	-0.246666
AA424706	ENSA	ENDOSULFINE ALPHA	0.199259	0.0755933	6.4567	5	0.00132632	0.00132632	0.246111	0.171364	0.286934	0.08503692	0.252228	NaN	0.153881	0.199259
AI017442	ENTPD5	ECTONUCLEOSIDE TRIPHOSPHATE DIPHOSPHOHYDROLASE 5	0.253671	0.147182	4.55999	6	0.00385095	0.00385095	0.265159	0.282567	0.509142	0.063411795	0.320754	0.10355275	0.231108	0.253671
AA284265	ENY2	ENHANCER OF YELLOW 2 HOMOLOG (DROSOPHILA)	-0.245871	0.180673	3.60049	6	0.0113599	0.0113599	-0.221722	-0.237276	-0.393956	-0.123676896	-0.299756	-0.50013983	0.0554323	-0.245871
W84753	EPAS1	ENDOTHELIAL PAS DOMAIN PROTEIN 1	0.189534	0.122197	3.79928	5	0.0126378	0.0126378	0.0862447	0.282815	0.0855035	0.3728467	0.0898382	NaN	0.219953	0.189534
H66877	EPB41L4B	ERYTHROCYTE MEMBRANE PROTEIN BAND 4.1 LIKE 4B	-0.212698	0.188588	2.98399	6	0.0245098	0.0245098	-0.146945	-0.127656	-0.158264	-0.18745846	-0.391228	0.04857489	-0.525909	-0.212698
AA885860	EPC1	ENHANCER OF POLYCOMB HOMOLOG 1 (DROSOPHILA)	0.199787	0.193711	2.72875	6	0.0342428	0.0342428	0.343651	0.0410975	0.195991	-0.055309474	0.419303	0.04728051	0.406498	0.199787
H05925	EPC2	ENHANCER OF POLYCOMB HOMOLOG 2 (DROSOPHILA)	0.226676	0.16006	3.74689	6	0.00954464	0.00954464	0.25718	0.0244964	0.473976	0.1973471	0.229512	0.35811684	0.046104	0.226676
N90246	EPHA1	EPH RECEPTOR A1	-0.124025	0.103236	3.17851	6	0.0191118	0.0191118	-0.201569	-0.23172	-0.176069	-0.19051936	-0.0696274	-0.050080407	0.0514125	-0.124025
N90246	EPHA1	EPH RECEPTOR A1	0.323654	0.306803	2.79106	6	0.0315332	0.0315332	-0.0718884	0.28677	0.876232	0.21316223	0.500261	0.37346473	0.0875751	0.323654
H11658	EPHA5	EPH RECEPTOR A5	0.162015	0.110855	3.86677	6	0.00829692	0.00829692	0.240439	0.191226	0.312326	0.047589734	0.160152	-0.011298459	0.19367	0.162015
AA838691	EPHX1	EPOXIDE HYDROLASE 1, MICROSOMAL (XENOBIOTIC)	0.212273	0.140287	4.0034	6	0.0070915	0.0070915	0.35159	0.306808	0.17053	-0.06108144	0.179104	0.21644923	0.322514	0.212273
AA446451	ERBB2IP	ERBB2 INTERACTING PROTEIN	0.277093	0.197703	3.70819	6	0.009991	0.009991	0.177742	0.443271	0.487252	0.030546492	0.322528	0.44788542	0.0304242	0.277093
AA704323	ERBB2IP	ERBB2 INTERACTING PROTEIN	0.281132	0.144859	5.1347	6	0.00214712	0.00214712	0.216642	0.180266	0.355564	0.07159525	0.426126	0.4793164	0.238412	0.281132
N67861	ERBB2IP	ERBB2 INTERACTING PROTEIN	0.207628	0.186744	2.94163	6	0.0258929	0.0258929	-0.0292058	0.161418	0.399803	0.15967205	0.442699	0.32058296	-0.00157597	0.207628
AA664212	ERBB3	V-ERB-B2 ERYTHROBLASTIC LEUKEMIA VIRAL ONCOGENE HOMOLOG 3 (AVIAN)	0.0895402	0.0556613	3.59708	4	0.0228174	0.0228174	0.0495804	0.13624	0.161764	0.038201947		NaN	0.0619147	0.0895402
T95289	ERCC1	EXCISION REPAIR CROSS-COMPLEMENTING RODENT REPAIR DEFICIENCY, COMPLEMENTATION GROUP 1 (INCLUDES OVERLAPPING ANTISENSE SEQUENCE)	0.0660854	0.0634809	2.7543	6	0.0331027	0.0331027	-0.0236223	0.142939	0.112102	0.04946199	0.0105576	0.040927112	0.130232	0.0660854
AA926649	ERCC2	EXCISION REPAIR CROSS-COMPLEMENTING RODENT REPAIR DEFICIENCY, COMPLEMENTATION GROUP 2 (XERODERMA PIGMENTOSUM D)	-0.183953	0.149251	3.26092	6	0.017229	0.017229	-0.182976	-0.459171	-0.125828	-0.10827903	-0.193045	0.027819326	-0.246193	-0.183953
N74700	ERLIN1	SPFH DOMAIN FAMILY, MEMBER 1	0.187727	0.162519	3.05612	6	0.0223359	0.0223359	0.397158	0.227527	0.207423	0.24302784	0.284404	0.053613722	-0.0990668	0.187727
N24894	ERLIN2	SPFH DOMAIN FAMILY, MEMBER 2	0.163564	0.150525	2.87494	6	0.0282438	0.0282438	0.118739	0.282287	0.0515827	0.10158511	0.454889	0.055688586	0.0801788	0.163564
AI277338	ERN2	ENDOPLASMIC RETICULUM TO NUCLEUS SIGNALLING 2	0.184735	0.127601	3.23729	4	0.0317553	0.0317553	0.0858942		0.0287118	0.26271915		0.34132957	0.205021	0.184735
AA186804	ERO1L	ERO1-LIKE (S. CEREVISIAE)	-0.306401	0.313149	2.58874	6	0.0412818	0.0412818	-0.677931	-0.0212515	-0.278214	-0.123347245	-0.804411	-0.21226797	-0.0273846	-0.306401
N53177	ERVWE1	ENDOGENOUS RETROVIRAL FAMILY W, ENV(C7), MEMBER 1 (SYNCYTIN)	0.233205	0.186283	3.31218	6	0.0161609	0.0161609	0.396472	0.109196	0.00850884	0.55957437	0.21732	0.14725639	0.194107	0.233205
H98001	ETV6	ETS VARIANT GENE 6 (TEL ONCOGENE)	0.187434	0.16835	2.94567	6	0.0257572	0.0257572	-0.00943583	0.0517397	0.288114	0.1142049	0.118101	0.26866457	0.480648	0.187434
H93149	EVI2A	ECOTROPIC VIRAL INTEGRATION SITE 2A	-0.348529	0.352711	2.61438	6	0.0398855	0.0398855	-0.567143	0.160737	-0.627787	-0.5717342	-0.0267766	-0.085761584	-0.721235	-0.348529
AA464184	EWSR1	EWING SARCOMA BREAKPOINT REGION 1	-0.219017	0.137455	4.21566	6	0.005588	0.005588	-0.0420028	-0.300535	-0.187641	-0.040634934	-0.289665	-0.40727162	-0.265367	-0.219017
H80847	EXOC2	EXOCYST COMPLEX COMPONENT 2	0.13332	0.142219	2.48018	6	0.0477935	0.0477935	-0.0764651	0.247118	0.200968	0.04538905	0.287618	0.23169148	-0.00308257	0.13332
R95916	EXOC4	EXOCYST COMPLEX COMPONENT 4	0.231998	0.184772	3.32199	6	0.0159648	0.0159648	0.276054	0.357108	0.107749	0.070888534	0.200433	0.04709002	0.564667	0.231998
AA788897	EXOC6B	SEC15-LIKE 2 (S. CEREVISIAE)	0.103873	0.111669	2.46104	6	0.0490505	0.0490505	-0.0452151	0.136411	0.279853	0.012112862	0.103074	0.04429339	0.196581	0.103873
AI148490	EXOD1	KIAA1504 PROTEIN	0.222242	0.190378	3.08858	6	0.0214267	0.0214267	0.109854	0.413475	0.344535	0.30194423	0.129361	-0.11736118	0.373887	0.222242
H14986	EXOSC3	EXOSOME COMPONENT 3	0.126873	0.132132	2.54046	6	0.0440535	0.0440535	-0.0266831	0.0888905	0.360663	-0.006776025	0.127087	0.13339439	0.211537	0.126873
AA858347	EXOSC4	EXOSOME COMPONENT 4	-0.264341	0.252065	2.7746	6	0.0322259	0.0322259	-0.0103754	-0.470413	-0.46534	0.1602262	-0.472515	-0.36024553	-0.231722	-0.264341
AA917649	EXOSC5	EXOSOME COMPONENT 5	0.162749	0.114653	3.75562	6	0.00944707	0.00944707	0.155739	0.343036	0.178617	0.18820092	-0.0468075	0.13290764	0.187548	0.162749
N50079	EXOSC8	EXOSOME COMPONENT 8	0.247907	0.212934	3.0803	6	0.0216546	0.0216546	0.559967	0.222423	0.331937	0.06544252	0.441869	0.1641767	-0.0504673	0.247907
AA448599	F13A1	COAGULATION FACTOR XIII, A1 POLYPEPTIDE	1.35961	1.24821	2.88189	6	0.0279885	0.0279885	2.03624	0.721993	2.53575	-0.007517036	3.1592	-0.027926441	1.09955	1.35961
AA148548	FABP3	FATTY ACID BINDING PROTEIN 3, MUSCLE AND HEART (MAMMARY-DERIVED GROWTH INHIBITOR)	0.225729	0.178187	3.35167	6	0.0153875	0.0153875	0.346632	0.407288	0.166437	0.15090148	0.457544	0.027615355	0.0236877	0.225729
N47717	FABP5	FATTY ACID BINDING PROTEIN 5 (PSORIASIS-ASSOCIATED)	-0.425858	0.412134	2.73386	6	0.0340116	0.0340116	-0.128949	-0.369474	-0.69062	-0.34719306	-1.03208	-0.64659154	0.233899	-0.425858
T60075	FABP5	FATTY ACID BINDING PROTEIN 5 (PSORIASIS-ASSOCIATED)	-0.233672	0.100156	5.71487	5	0.00229299	0.00229299	-0.224763		-0.331555	-0.23028846	-0.0661097	-0.34191662	-0.207402	-0.233672
W70189	FAF1	FAS (TNFRSF6) ASSOCIATED FACTOR 1	0.238976	0.238775	2.64798	6	0.0381317	0.0381317	0.712967	0.130935	0.149015	-0.028875824	0.107816	0.27669302	0.324278	0.238976
AA489655	FAM104B	CHROMOSOME X OPEN READING FRAME 44	0.181349	0.153725	3.1212	6	0.0205536	0.0205536	0.347094	0.195621	0.313568	-0.037696492	0.184649	0.28140277	-0.0151923	0.181349
T98201	FAM105A	FAMILY WITH SEQUENCE SIMILARITY 105, MEMBER A	-0.181242	0.16355	2.71446	5	0.0420518	0.0420518	0.0266611	-0.0462068	-0.339268	-0.25352433	-0.371247	NaN	-0.103869	-0.181242
H11005	FAM105B	FAMILY WITH SEQUENCE SIMILARITY 105, MEMBER B	0.115914	0.0527939	5.80899	6	0.0011422	0.0011422	0.228405	0.100529	0.0997263	0.08427576	0.0664139	0.123735234	0.108312	0.115914
AA465228	FAM111A	FAMILY WITH SEQUENCE SIMILARITY 111, MEMBER A	0.113951	0.112587	2.67781	6	0.0366432	0.0366432	0.0724071	0.0274079	0.226857	-0.04897211	0.090861	0.15634368	0.272749	0.113951
N21327	FAM122C	HYPOTHETICAL PROTEIN BC017868	0.0884092	0.0722842	3.23596	6	0.0177768	0.0177768	0.076958	0.129713	0.187867	-0.009403628	0.111281	-0.00222836	0.124677	0.0884092
AA478775	FAM126A	DOWN-REGULATED BY CTNNB1, A	0.424594	0.363613	2.86029	5	0.0353943	0.0353943	0.822363	0.445617	0.706009	-0.013649684	0.607335	NaN	-0.0201105	0.424594
AA863470	FAM126A	DOWN-REGULATED BY CTNNB1, A	0.357904	0.34335	2.7579	6	0.0329453	0.0329453	0.542061	0.544143	0.490302	-0.14272147	0.839902	0.21841925	0.0132251	0.357904
H44951	FAM126A	DOWN-REGULATED BY CTNNB1, A	0.388368	0.324297	3.16847	6	0.0193561	0.0193561	0.748983	0.358915	0.551036	0.03179748	0.715455	0.41280976	-0.100419	0.388368
W68262	FAM44A	KIAA1327 PROTEIN	0.139812	0.117913	2.90441	5	0.0336176	0.0336176	0.239803	0.196369	0.293385	0.01712011	0.0537278	0.0384637		0.139812
AA058597	FAM46C	FAMILY WITH SEQUENCE SIMILARITY 46, MEMBER C	-0.577364	0.522346	2.92443	6	0.0264782	0.0264782	-0.56935	-0.254682	0.0564038	-0.73100954	-0.294453	-1.5876136	-0.660847	-0.577365
AI209204	FAM53B	FAMILY WITH SEQUENCE SIMILARITY 53, MEMBER B	0.132944	0.126199	2.78717	6	0.0316956	0.0316956	-0.0098126	0.210997	0.00123882	0.33000022	0.201904	0.044617176	0.151665	0.132944
AA465096	FAM60A	FAMILY WITH SEQUENCE SIMILARITY 60, MEMBER A	0.211526	0.180358	3.10298	6	0.0210364	0.0210364	0.52191	0.261302	0.10759	0.1259247	-0.0521071	0.21113276	0.304934	0.211526
AA773358	FAM60A	FAMILY WITH SEQUENCE SIMILARITY 60, MEMBER A	0.213001	0.189698	2.97076	6	0.0249329	0.0249329	0.47908	0.105339	0.352551	0.053409755	-0.0417703	0.1792835	0.363117	0.213001
AA454699	FAM62A	FAMILY WITH SEQUENCE SIMILARITY 62 (C2 DOMAIN CONTAINING), MEMBER A	-0.242456	0.221385	2.89757	6	0.0274214	0.0274214	-0.694269	-0.142284	-0.20649	-0.06115746	-0.355857	-0.1515822	-0.0855532	-0.242456
H92192	FAM76B	FAMILY WITH SEQUENCE SIMILARITY 76, MEMBER B	0.309595	0.136068	5.57332	5	0.00256154	0.00256154	0.341712	0.0458891	0.338225	0.36936212	0.320543	NaN	0.441839	0.309595
AI025157	FAM92A1	FAMILY WITH SEQUENCE SIMILARITY 92, MEMBER A1	-0.173236	0.126945	3.34272	5	0.0204914	0.0204914	-0.225481	-0.0286457	-0.144002	-0.0315685		-0.33098015	-0.27874	-0.173236
AA496996	FAM98A	FAMILY WITH SEQUENCE SIMILARITY 98, MEMBER A	-0.177878	0.0820624	5.73493	6	0.00122094	0.00122094	-0.124141	-0.260722	-0.131998	-0.0802571	-0.293259	-0.23080191	-0.12397	-0.177878
N89923	FAM98A	FAMILY WITH SEQUENCE SIMILARITY 98, MEMBER A	-0.334578	0.25925	3.16121	5	0.0250609	0.0250609	-0.429554	-0.389881	-0.382312	-0.05894942		-0.7217492	-0.0250241	-0.334578
AI026121	FANCL	FANCONI ANEMIA, COMPLEMENTATION GROUP L	0.160602	0.0589434	7.20885	6	0.000361	0.000361	0.238355	0.2023	0.0776934	0.1399132	0.0966705	0.16856918	0.200716	0.160602
AI018406	FANK1	FIBRONECTIN TYPE III AND ANKYRIN REPEAT DOMAINS 1	0.284214	0.159178	3.99252	4	0.0162308	0.0162308	0.0159049	0.285394	0.388366	0.31455967	0.416845	NaN		0.284214
AA190843	FARP1	FERM, RHOGEF (ARHGEF) AND PLECKSTRIN DOMAIN PROTEIN 1 (CHONDROCYTE-DERIVED)	0.304174	0.257531	3.12494	6	0.020456	0.020456	0.355781	0.469421	0.40461	0.15538208	0.704266	-0.0638364	0.103593	0.304174
AA975175	FARP1	FERM, RHOGEF (ARHGEF) AND PLECKSTRIN DOMAIN PROTEIN 1 (CHONDROCYTE-DERIVED)	0.584269	0.454127	3.40396	6	0.0144254	0.0144254	0.781082	1.40753	0.209936	0.50121075	0.80683	0.28123397	0.102069	0.58427
AI283093	FAT3	FAT TUMOR SUPPRESSOR HOMOLOG 3 (DROSOPHILA)	0.154327	0.14656	2.57929	5	0.0494744	0.0494744	0.0364698	0.303921	-0.0372479	0.19903271		0.09830662	0.325479	0.154327
R33193	FBLN1	FIBULIN 1	-0.202708	0.111881	4.7936	6	0.00302046	0.00302046	-0.144163	-0.147347	-0.178938	-0.44994482	-0.190397	-0.18602334	-0.12214	-0.202708
AA052966	FBXL17	F-BOX AND LEUCINE-RICH REPEAT PROTEIN 17	0.252382	0.258899	2.57915	6	0.0418171	0.0418171	0.136835	0.266721	0.423717	0.09305407	0.599461	0.423574	-0.17669	0.252382
AA905463	FBXL3	F-BOX AND LEUCINE-RICH REPEAT PROTEIN 3	0.269875	0.163982	4.35429	6	0.00480018	0.00480018	0.53337	0.143094	0.359018	0.048112947	0.377585	0.19322771	0.234719	0.269875
R37265	FBXL3	F-BOX AND LEUCINE-RICH REPEAT PROTEIN 3	0.17679	0.170257	2.74726	6	0.0334126	0.0334126	0.210589	0.177999	0.345853	-0.02451823	0.289989	0.323915	-0.0862966	0.17679
AA634424	FBXO10	F-BOX PROTEIN 10	-0.179604	0.125279	3.79303	6	0.00904123	0.00904123	-0.085614	0.00975147	-0.247542	-0.0904605	-0.342333	-0.26429617	-0.236734	-0.179604
AA404248	FBXO3	F-BOX PROTEIN 3	0.289859	0.213454	3.59278	6	0.0114655	0.0114655	0.268516	0.11005	0.310251	-0.0720313	0.551989	0.4541117	0.406123	0.289859
AA446001	FBXO4	F-BOX PROTEIN 4	0.19999	0.200501	2.63901	6	0.0385914	0.0385914	0.102209	0.42247	0.246953	0.053216573	0.51257	-0.012035776	0.0745474	0.19999
AI028477	FBXO41	F-BOX PROTEIN 41	-0.230975	0.211858	2.67052	5	0.0443207	0.0443207	-0.31365	-0.215399	-0.306681	0.021875042	-0.552101	NaN	-0.0198955	-0.230975
AI341533	FBXO46	F-BOX PROTEIN 46	-0.193414	0.178059	2.87391	6	0.028282	0.028282	-0.477658	-0.239709	0.0727738	-0.042911284	-0.284157	-0.24375503	-0.138484	-0.193414
AA504858	FBXO8	F-BOX PROTEIN 8	0.134978	0.0721917	4.94681	6	0.00258622	0.00258622	0.147102	0.118517	0.243546	0.15207633	0.18253	0.08408766	0.016988	0.134978
AA634374	FBXW10	F-BOX AND WD-40 DOMAIN PROTEIN 10	0.080778	0.0852247	2.50771	6	0.0460458	0.0460458	0.0138638	0.0970618	0.135047	-0.08250915	0.155765	0.119776785	0.126441	0.080778
AI167634	FBXW2	F-BOX AND WD-40 DOMAIN PROTEIN 2	0.0669442	0.0576102	3.07442	6	0.0218183	0.0218183	0.11459	0.0720137	0.140174	0.023706455	0.107915	0.02811678	-0.0179058	0.0669442
R52852	FBXW2	F-BOX AND WD-40 DOMAIN PROTEIN 2	0.12584	0.0796668	4.17919	6	0.00581876	0.00581876	0.196206	0.114199	0.234805	0.04938606	0.173889	0.015784265	0.0966126	0.12584
N62169	FCF1	CHROMOSOME 14 OPEN READING FRAME 111	0.122968	0.125253	2.5975	6	0.0407991	0.0407991	0.331207	0.0291777	0.212634	0.10212761	0.179817	0.029689264	-0.0238735	0.122969
T53389	FCGBP	FC FRAGMENT OF IGG BINDING PROTEIN	-0.20364	0.190112	2.83401	6	0.0298005	0.0298005	-0.203945	-0.2358	-0.553219	0.01955147	-0.208177	-0.24529855	0.00141133	-0.20364
AA634109	FCGR2A	FC FRAGMENT OF IGG, LOW AFFINITY IIA, RECEPTOR (CD32)	-0.182432	0.154907	3.11587	6	0.0206935	0.0206935	-0.256448	-0.194629	-0.197727	-0.000864	-0.197922	0.012024725	-0.441462	-0.182432
AA703460	FCGR3A	FC FRAGMENT OF IGG, LOW AFFINITY IIIA, RECEPTOR (CD16A)	-0.263364	0.181651	3.24193	4	0.0316162	0.0316162	-0.329387	-0.177129	-0.434603	-0.3871822		NaN	0.0114803	-0.263364
H93842	FCHO2	FCH DOMAIN ONLY 2	0.129459	0.0798788	4.28794	6	0.00516049	0.00516049	0.221888	0.189386	0.10514	-0.002781488	0.202355	0.10920079	0.0810221	0.129459
AI075282	FCHSD2	FCH AND DOUBLE SH3 DOMAINS 2	0.151447	0.154677	2.59051	6	0.0411838	0.0411838	0.102184	0.342521	0.00977569	0.044156127	0.174687	0.007700688	0.379104	0.151447
AI052344	FDPS	FARNESYL DIPHOSPHATE SYNTHASE (FARNESYL PYROPHOSPHATE SYNTHETASE, DIMETHYLALLYLTRANSTRANSFERASE, GERANYLTRANSTRANSFERASE)	-0.399524	0.297005	3.295	5	0.0215942	0.0215942	-0.395801	-0.654686	-0.56472	0.16545093	-0.569738	NaN	-0.37765	-0.399524
AA598531	FECH	FERROCHELATASE (PROTOPORPHYRIA)	0.218641	0.206817	2.79701	6	0.031287	0.031287	0.104885	0.421301	-0.0862574	0.116483405	0.200664	0.24107748	0.532333	0.218641
W79443	FECH	FERROCHELATASE (PROTOPORPHYRIA)	0.085476	0.0879693	2.57076	6	0.0422916	0.0422916	0.204588	0.0472746	-0.021688	-0.015690738	0.0788678	0.15697674	0.148003	0.085476
N51107	FGD2	FYVE, RHOGEF AND PH DOMAIN CONTAINING 2	-0.409929	0.287117	3.49724	5	0.0173355	0.0173355	-0.142343	-0.334995	-0.864755	NaN	-0.404846	-0.6036262	-0.109011	-0.409929
AA009609	FGF7	FIBROBLAST GROWTH FACTOR 7 (KERATINOCYTE GROWTH FACTOR)	0.203628	0.199774	2.6968	6	0.0357276	0.0357276	0.471854	-0.098449	0.364596	0.045055162	0.0963731	0.318155	0.227814	0.203628
H56349	FGL2	FIBRINOGEN-LIKE 2	-0.258412	0.237279	2.88139	6	0.0280068	0.0280068	-0.127122	-0.129124	-0.526272	-0.04360831	-0.52383	-0.46804935	0.00911858	-0.258412
AA460438	FHL3	FOUR AND A HALF LIM DOMAINS 3	0.137571	0.0965682	3.76915	6	0.00929804	0.00929804	0.16662	0.0223053	0.275784	0.2529234	0.0876463	0.082561865	0.0751599	0.137571
AA496878	FKBP10	FK506 BINDING PROTEIN 10, 65 KDA	-0.223478	0.23749	2.48965	6	0.0471848	0.0471848	-0.0214755	-0.412243	-0.175645	-0.15896	-0.271705	0.091539435	-0.615855	-0.223478
AI288838	FLI1	FRIEND LEUKEMIA VIRUS INTEGRATION 1	-0.252099	0.269208	2.47761	6	0.0479604	0.0479604	-0.335781	-0.400377	-0.0471327	-0.6585654	-0.406278	0.008616246	0.0748232	-0.252099
AA598872	FLJ10769	HYPOTHETICAL PROTEIN LOC51254	0.0962228	0.0948684	2.68352	6	0.0363651	0.0363651	0.255281	0.0820807	-0.0493635	0.08039626	0.162984	0.045258954	0.0969223	0.0962228
AA135824	FLJ11184	HYPOTHETICAL PROTEIN FLJ11184	0.0691419	0.0712949	2.56585	6	0.0425719	0.0425719	0.14311	0.14927	0.0913734	-0.041207712	0.0303205	0.100612715	0.0105143	0.0691419
R64391	FLJ11292	HYPOTHETICAL PROTEIN FLJ11292	0.212148	0.124033	4.52535	6	0.00399483	0.00399483	0.250695	0.174917	0.107225	0.06799595	0.439049	0.16806874	0.277084	0.212148
AA155748	FLJ12529	PRE-MRNA CLEAVAGE FACTOR I, 59 KDA SUBUNIT	0.111112	0.104062	2.82502	6	0.0301544	0.0301544	0.126616	-0.022492	0.226911	0.09590977	0.101949	-0.003620105	0.252514	0.111112
H17317	FLJ12529	PRE-MRNA CLEAVAGE FACTOR I, 59 KDA SUBUNIT	0.114417	0.115169	2.62847	6	0.0391395	0.0391395	0.0538749	0.0529311	0.293925	0.17979066	0.181742	0.10002812	-0.061371	0.114417
AI024196	FLJ14803	HYPOTHETICAL PROTEIN FLJ14803	0.0823926	0.0570485	3.82115	6	0.00874901	0.00874901	0.113064	0.0135282	-0.0116114	0.13653253	0.113526	0.10411863	0.107591	0.0823926
AA159900	FLJ14959	HYPOTHETICAL PROTEIN FLJ14959	0.152714	0.096811	4.17354	6	0.00585543	0.00585543	0.0503254	0.233699	0.176942	0.017305436	0.145207	0.2948725	0.150648	0.152714
H89976	FLJ23861	HYPOTHETICAL PROTEIN FLJ23861	0.164208	0.135123	3.21525	6	0.018246	0.018246	0.303572	0.162322	0.306502	-0.074934885	0.203988	0.1867352	0.0612707	0.164208
N39101	FLJ30594	HYPOTHETICAL LOCUS FLJ30594	-0.169024	0.172023	2.59962	6	0.0406828	0.0406828	-0.0674445	0.027693	-0.0769988	-0.18897311	-0.378936	-0.42635718	-0.0721486	-0.169024
AA449688	FLJ32065	HYPOTHETICAL PROTEIN FLJ32065	0.179494	0.172935	2.7461	6	0.0334641	0.0334641	0.183006	0.0871048	0.116079	0.035660636	0.528439	0.2603778	0.0457914	0.179494
AA962436	FLJ36031	HYPOTHETICAL PROTEIN FLJ36031	0.28681	0.129198	5.43768	5	0.00285414	0.00285414	0.103744	0.434855	0.354971	0.33484846		0.34051296	0.151929	0.28681
AA425384	FLJ39582	HYPOTHETICAL PROTEIN FLJ39582	-0.25375	0.185613	3.61698	6	0.0111374	0.0111374	-0.477504	-0.0504896	-0.185613	-0.18258321	-0.358046	-0.47854123	-0.0434715	-0.25375
AA394066	FLJ39639	HYPOTHETICAL PROTEIN FLJ39639	0.0853431	0.0910985	2.4786	6	0.0478962	0.0478962	0.0526514	0.0291546	0.12864	0.12238536	0.252539	0.035858005	-0.023826	0.0853431
AA443157	FLJ39739	FLJ39739 PROTEIN	0.424687	0.31004	3.6241	6	0.0110429	0.0110429	0.467612	0.364187	0.753393	-0.21010669	0.559098	0.6294534	0.409173	0.424687
R61518	FLJ39739	FLJ39739 PROTEIN	0.269841	0.290625	2.45654	6	0.0493505	0.0493505	0.382876	0.200081	0.617434	-0.21504502	0.371542	0.5138139	0.0181838	0.269841
AA968971	FLJ41603	FLJ41603 PROTEIN	0.269709	0.261964	2.72397	6	0.0344606	0.0344606	0.0794671	0.409659	0.404895	0.7232555	-0.0275173	0.063786775	0.234415	0.269709
AA934661	FLJ42117	FLJ42117 PROTEIN	0.234372	0.206515	2.7799	5	0.0389068	0.0389068	0.183382		0.279437	0.20741291	0.545404	0.28563806	-0.0950444	0.234372
AA937453	FLJ43663	HYPOTHETICAL PROTEIN FLJ43663	0.140782	0.141776	2.62719	6	0.0392069	0.0392069	0.240118	0.0652729	0.322819	-0.1074038	0.216687	0.07940832	0.168571	0.140782
AI000692	FLJ43826	FLJ43826 PROTEIN	0.157615	0.152911	2.72714	6	0.034316	0.034316	-0.0255753	0.150604	0.0717323	0.32562703	0.0324194	0.39298943	0.155509	0.157615
AA149640	FLT1	FMS-RELATED TYROSINE KINASE 1 (VASCULAR ENDOTHELIAL GROWTH FACTOR/VASCULAR PERMEABILITY FACTOR RECEPTOR)	0.551724	0.552798	2.64061	6	0.038509	0.038509	1.28815	0.706571	0.66582	0.6601093	0.770166	0.27764082	-0.506391	0.551724
N30348	FLT1	FMS-RELATED TYROSINE KINASE 1 (VASCULAR ENDOTHELIAL GROWTH FACTOR/VASCULAR PERMEABILITY FACTOR RECEPTOR)	0.392906	0.298885	3.47803	6	0.0131742	0.0131742	0.959015	0.364413	0.195058	0.58774257	0.377157	0.09643625	0.17052	0.392906
T52674	FLT1	FMS-RELATED TYROSINE KINASE 1 (VASCULAR ENDOTHELIAL GROWTH FACTOR/VASCULAR PERMEABILITY FACTOR RECEPTOR)	-0.241036	0.202448	3.15005	6	0.0198134	0.0198134	-0.304021	0.0538559	-0.270409	-0.3024175	-0.214713	-0.064356185	-0.585192	-0.241036
AA701475	FMO5	FLAVIN CONTAINING MONOOXYGENASE 5	0.160283	0.127698	3.32088	6	0.0159868	0.0159868	0.202345	0.144854	0.30544	0.10560265	-0.0772227	0.28418198	0.15678	0.160283
AA127063	FN1	FIBRONECTIN 1	-0.162698	0.0923955	4.31329	5	0.00761887	0.00761887	-0.273712	-0.053579	-0.0701649	-0.20082751	-0.129546	NaN	-0.248362	-0.162698
H79022	FNDC4	FIBRONECTIN TYPE III DOMAIN CONTAINING 4	-0.269696	0.0904924	7.88517	6	0.00022	0.00022	-0.121377	-0.341607	-0.292207	-0.3310778	-0.169575	-0.2749388	-0.357087	-0.269696
T62179	FOSB	FBJ MURINE OSTEOSARCOMA VIRAL ONCOGENE HOMOLOG B	-0.20314	0.212016	2.53499	6	0.04438	0.04438	-0.0627336	-0.501915	-0.0258134	-0.26543996	0.042286	-0.15460588	-0.453755	-0.20314
N98485	FOXF2	FORKHEAD BOX F2	0.210334	0.201037	2.76811	6	0.0325036	0.0325036	0.272979	0.0481455	-0.0829056	0.24228318	0.170544	0.5579931	0.263302	0.210334
AI248175	FOXO1	FORKHEAD BOX O1A (RHABDOMYOSARCOMA)	-0.310324	0.213681	3.55735	5	0.0162602	0.0162602	-0.181562	-0.353891	-0.103164	-0.37723047	-0.161311	NaN	-0.684787	-0.310324
AI000473	FPGT	FUCOSE-1-PHOSPHATE GUANYLYLTRANSFERASE	0.223102	0.208997	2.82431	6	0.0301827	0.0301827	0.206961	0.55494	0.155472	0.2548374	0.400272	0.06644172	-0.077212	0.223102
H40536	FRY	FURRY HOMOLOG (DROSOPHILA)	0.0909736	0.0912598	2.63745	6	0.038672	0.038672	0.274957	0.043315	0.087595	0.10309286	0.0102541	0.008279166	0.109322	0.0909736
R65782	FRZB	FRIZZLED-RELATED PROTEIN	0.121769	0.074424	4.32887	6	0.00493477	0.00493477	0.267737	0.172042	0.0525587	0.10221872	0.0743523	0.10110243	0.0823748	0.121769
AA701860	FST	FOLLISTATIN	-0.213296	0.195218	2.67632	5	0.0440138	0.0440138	-0.204275	-0.307938	-0.279723	-0.04626529		0.052240353	-0.493815	-0.213296
W86214	FTH1	FERRITIN, HEAVY POLYPEPTIDE 1	0.209888	0.1452	3.82446	6	0.00871524	0.00871524	0.077317	0.137696	0.348744	0.3725208	0.09341	0.36845592	0.0710723	0.209888
T59668	FTSJ3	HYPOTHETICAL PROTEIN FLJ20062	-0.268107	0.2224	3.18949	6	0.0188484	0.0188484	-0.11303	-0.41718	-0.226244	0.07366031	-0.300008	-0.6299185	-0.264026	-0.268107
N75581	FUBP1	FAR UPSTREAM ELEMENT (FUSE) BINDING PROTEIN 1	-0.241163	0.228516	2.79218	6	0.031487	0.031487	-0.340525	-0.2907	-0.321185	0.16360281	-0.580225	-0.1946959	-0.124414	-0.241163
AI285751	FUT8	FUCOSYLTRANSFERASE 8 (ALPHA (1,6) FUCOSYLTRANSFERASE)	-0.438289	0.377183	3.07438	6	0.0218194	0.0218194	-1.06592	-0.415621	-0.74151	-0.06605697	-0.363235	-0.44952524	0.0338438	-0.438289
N23600	FUT8	FUCOSYLTRANSFERASE 8 (ALPHA (1,6) FUCOSYLTRANSFERASE)	-0.205019	0.178348	3.04141	6	0.0227618	0.0227618	-0.459512	-0.314975	-0.223539	0.054321904	-0.281942	-0.20564309	-0.00384102	-0.205019
AI014392	FUZ	HYPOTHETICAL PROTEIN FLJ22688	-0.208625	0.163305	3.37999	6	0.014858	0.014858	-0.248383	-0.362291	-0.332607	-0.01694724	-0.264864	0.059822466	-0.295105	-0.208625
AA905098	FXYD2	FXYD DOMAIN CONTAINING ION TRANSPORT REGULATOR 2	0.254359	0.270532	2.48758	6	0.0473167	0.0473167	0.349276	-0.075975	0.0903485	0.27139032	0.723721	0.024163062	0.397591	0.254359
AA159630	FYB	FYN BINDING PROTEIN (FYB-120/130)	-0.254036	0.143712	4.32989	5	0.00750012	0.00750012	-0.364522	-0.126764	-0.0398997	NaN	-0.254612	-0.33402374	-0.404396	-0.254036
AA444009	GAA	GLUCOSIDASE, ALPHA; ACID (POMPE DISEASE, GLYCOGEN STORAGE DISEASE TYPE II)	-0.196376	0.194527	2.6709	6	0.0369821	0.0369821	-0.0521944	-0.287498	-0.24911	0.067374304	-0.279697	-0.06055823	-0.512949	-0.196376
H96241	GABPA	GA BINDING PROTEIN TRANSCRIPTION FACTOR, ALPHA SUBUNIT 60KDA	0.173921	0.0906521	4.69949	5	0.00533954	0.00533954	0.173158	0.298713	0.189408	0.043821353	0.233656	NaN	0.104773	0.173921
R43452	GABRB3	GAMMA-AMINOBUTYRIC ACID (GABA) A RECEPTOR, BETA 3	-0.318014	0.153267	5.08245	5	0.00382649	0.00382649	-0.208251	-0.305715	-0.393693	-0.080929324	-0.420115	NaN	-0.499379	-0.318014
AA404666	GADD45B	GROWTH ARREST AND DNA-DAMAGE-INDUCIBLE, BETA	0.266157	0.0872953	7.46832	5	0.000679	0.000679	0.349124	0.1513	0.187284	0.29787567	0.243729	NaN	0.36763	0.266157
AA504354	GADD45B	GROWTH ARREST AND DNA-DAMAGE-INDUCIBLE, BETA	0.184407	0.127634	3.82261	6	0.00873405	0.00873405	0.35757	0.067697	0.118224	0.3511235	0.227812	0.08451151	0.0839144	0.184407
W81649	GALNACT-2	CHONDROITIN SULFATE GALNACT-2	0.300966	0.243987	3.26362	6	0.0171707	0.0171707	0.423639	0.226379	0.213716	0.74373096	0.293404	-0.06202687	0.267921	0.300966
AA029851	GALNT1	UDP-N-ACETYL-ALPHA-D-GALACTOSAMINE:POLYPEPTIDE N-ACETYLGALACTOSAMINYLTRANSFERASE 1 (GALNAC-T1)	0.26358	0.282654	2.46721	6	0.0486414	0.0486414	0.340974	-0.00545358	0.635043	0.12890667	0.54968	0.3304967	-0.134588	0.26358
AA181919	GALNT1	UDP-N-ACETYL-ALPHA-D-GALACTOSAMINE:POLYPEPTIDE N-ACETYLGALACTOSAMINYLTRANSFERASE 1 (GALNAC-T1)	0.210899	0.218721	2.55114	6	0.0434238	0.0434238	0.203017	-0.082045	0.487897	-0.006639654	0.421054	0.3538857	0.0991271	0.210899
N31898	GALNT1	UDP-N-ACETYL-ALPHA-D-GALACTOSAMINE:POLYPEPTIDE N-ACETYLGALACTOSAMINYLTRANSFERASE 1 (GALNAC-T1)	0.261237	0.265587	2.60242	6	0.0405307	0.0405307	0.358857	-0.237761	0.496429	0.092716046	0.491218	0.41990107	0.207297	0.261237
R00595	GALNT2	UDP-N-ACETYL-ALPHA-D-GALACTOSAMINE:POLYPEPTIDE N-ACETYLGALACTOSAMINYLTRANSFERASE 2 (GALNAC-T2)	0.23913	0.238812	2.64927	6	0.0380656	0.0380656	0.508895	0.362779	0.536034	0.06998999	0.162325	0.14486983	-0.110984	0.23913
AA481144	GARNL1	KIAA0884 PROTEIN	0.107785	0.0958063	2.97656	6	0.0247466	0.0247466	0.165051	0.0828545	-0.00488153	0.14522293	0.133117	0.25125247	-0.0181201	0.107785
AA700401	GARNL1	KIAA0884 PROTEIN	0.133021	0.0991943	3.548	6	0.0121013	0.0121013	0.119756	-0.0108883	0.0542919	0.30083796	0.141368	0.19400571	0.131777	0.133021
R76863	GAS6	GROWTH ARREST-SPECIFIC 6	0.201275	0.148004	3.59803	6	0.0113934	0.0113934	0.21056	0.375801	0.301675	0.26694024	0.245607	0.06259149	-0.0542529	0.201275
AA970865	GATAD1	GATA ZINC FINGER DOMAIN CONTAINING 1	0.239137	0.192934	3.27935	6	0.0168363	0.0168363	0.0433732	0.0792274	0.382216	0.037174147	0.495837	0.41764227	0.218489	0.239137
AI300834	GATM	GLYCINE AMIDINOTRANSFERASE (L-ARGININE:GLYCINE AMIDINOTRANSFERASE)	0.196766	0.153567	2.86508	4	0.0456945	0.0456945	0.285887	-0.018391	0.0866928	NaN		0.32210758	0.307536	0.196766
AA487252	GBP5	GUANYLATE BINDING PROTEIN 5	0.140084	0.151238	2.45064	6	0.0497478	0.0497478	0.289801	0.232536	0.167361	-0.122295335	0.264756	0.1531685	-0.00473692	0.140084
AI261290	GCGR	GLUCAGON RECEPTOR	0.098967	0.0943351	2.77566	6	0.032181	0.032181	0.00647091	0.0152433	0.212022	0.04535861	0.243019	0.062402662	0.108252	0.098967
AA074446	GCHFR	GTP CYCLOHYDROLASE I FEEDBACK REGULATOR	0.121942	0.121859	2.64754	6	0.0381538	0.0381538	0.107798	0.152736	-0.0111967	-0.001016667	0.163852	0.09063487	0.350783	0.121942
R92806	GDI2	GDP DISSOCIATION INHIBITOR 2	0.076384	0.0494385	4.08776	6	0.00644548	0.00644548	0.057075	0.0889117	0.0451102	0.11718874	0.0257699	0.16270544	0.0379267	0.076384
AA776455	GEMIN5	GEM (NUCLEAR ORGANELLE) ASSOCIATED PROTEIN 5	-0.261675	0.186497	3.71228	6	0.00994279	0.00994279	-0.167008	-0.383245	-0.3585	-0.13866189	-0.515763	-0.31234053	0.0437921	-0.261675
H50130	GEMIN5	GEM (NUCLEAR ORGANELLE) ASSOCIATED PROTEIN 5	-0.175896	0.170326	2.73228	6	0.0340828	0.0340828	-0.150181	-0.237097	-0.240928	-0.18863688	-0.292621	-0.31110144	0.189291	-0.175896
T63321	GFM2	G ELONGATION FACTOR, MITOCHONDRIAL 2	-0.20024	0.0599705	6.67794	3	0.00684779	0.00684779	-0.287007	-0.178389		-0.18616955		NaN	-0.149393	-0.20024
AA398319	GGPS1	GERANYLGERANYL DIPHOSPHATE SYNTHASE 1	0.194581	0.135933	3.78726	6	0.0091026	0.0091026	0.314681	0.303095	0.32659	-0.052275248	0.158826	0.124093734	0.187059	0.194581
AI650314	GGPS1	GERANYLGERANYL DIPHOSPHATE SYNTHASE 1	0.25917	0.242351	2.82937	6	0.0299828	0.0299828	0.498574	0.247823	0.121402	0.07127696	0.571158	0.39729175	-0.093338	0.25917
AI631051	GHRH	GROWTH HORMONE RELEASING HORMONE	-0.184936	0.11979	3.78159	5	0.0128688	0.0128688	0.00643066	-0.103487	-0.31164	-0.24797131	-0.176396	NaN	-0.27655	-0.184936
AA598952	GIMAP6	IMMUNE ASSOCIATED NUCLEOTIDE 2	-0.624022	0.598569	2.75826	6	0.0329299	0.0329299	-0.669215	-0.274163	-0.985644	-0.58586377	-1.67223	-0.42596543	0.244929	-0.624021
AA878576	GIPC1	GIPC PDZ DOMAIN CONTAINING FAMILY, MEMBER 1	-0.186592	0.191188	2.58215	6	0.0416488	0.0416488	-0.315945	-0.438422	-0.086324	-0.08344946	0.0203692	-0.007259812	-0.395115	-0.186592
AA398458	GIYD2	GIY-YIG DOMAIN CONTAINING 2	-0.181927	0.184884	2.60344	6	0.0404747	0.0404747	-0.038258	-0.369374	0.0424581	-0.22889742	-0.467508	-0.06318006	-0.148731	-0.181927
AI247948	GK	GLYCEROL KINASE	0.254204	0.15266	4.40562	6	0.00454077	0.00454077	0.314123	0.239382	0.0152172	0.38496962	0.47397	0.20079327	0.150975	0.254204
AI003205	GLRB	GLYCINE RECEPTOR, BETA	0.133188	0.10253	3.43686	6	0.0138541	0.0138541	0.127257	0.159233	0.0528982	-0.03343805	0.131784	0.27976793	0.214814	0.133188
AA034268	GLRX	GLUTAREDOXIN (THIOLTRANSFERASE)	-0.321648	0.187564	4.53713	6	0.00394522	0.00394522	-0.0104275	-0.454823	-0.390279	-0.3893551	-0.282866	-0.5649331	-0.158856	-0.321648
AA421273	GLRX2	GLUTAREDOXIN 2	-0.185974	0.131904	3.73029	6	0.00973332	0.00973332	-0.103285	-0.375167	-0.284413	-0.16980846	-0.224002	-0.18357444	0.038431	-0.185974
AA677563	GLRX5	GLUTAREDOXIN 5 HOMOLOG (S. CEREVISIAE)	-0.295598	0.138327	5.65384	6	0.00131435	0.00131435	-0.135734	-0.182699	-0.232999	-0.23223947	-0.33529	-0.51078224	-0.439439	-0.295597
AA704425	GMDS	GDP-MANNOSE 4,6-DEHYDRATASE	-0.178008	0.140928	3.34189	6	0.0155752	0.0155752	-0.156957	-0.485188	-0.137382	-0.09749047	-0.0961575	-0.19154133	-0.0813396	-0.178008
AA709323	GMEB1	GLUCOCORTICOID MODULATORY ELEMENT BINDING PROTEIN 1	0.132845	0.0654955	5.36641	6	0.00171763	0.00171763	0.091634	0.195431	0.144092	0.034354802	0.0785373	0.18502891	0.20084	0.132845
AI311932	GMFG	GLIA MATURATION FACTOR, GAMMA	-0.45313	0.277466	4.32078	6	0.00497848	0.00497848	-0.711392	-0.466738	-0.206938	-0.905996	-0.475557	-0.24360202	-0.161689	-0.45313
AA055973	GMIP	GEM INTERACTING PROTEIN	-0.202164	0.0711016	7.52271	6	0.000286	0.000286	-0.182338	-0.161283	-0.256211	-0.07411135	-0.203459	-0.27375698	-0.26399	-0.202164
AA406242	GMPR	GUANOSINE MONOPHOSPHATE REDUCTASE	0.121048	0.0978021	3.2746	6	0.0169364	0.0169364	0.112367	0.0615172	0.151598	0.04126926	0.101208	0.32507253	0.0543053	0.121048
AA418721	GNA13	GUANINE NUCLEOTIDE BINDING PROTEIN (G PROTEIN), ALPHA 13	0.236467	0.241758	2.58785	6	0.041331	0.041331	0.565916	0.524256	0.239582	-0.07454721	0.10974	0.022994958	0.267329	0.236467
AA625756	GNA13	GUANINE NUCLEOTIDE BINDING PROTEIN (G PROTEIN), ALPHA 13	0.210739	0.193554	2.88067	6	0.0280333	0.0280333	0.483749	0.378694	0.239081	-0.0755323	0.213139	0.22309618	0.012947	0.210739
AA071330	GNAI2	GUANINE NUCLEOTIDE BINDING PROTEIN (G PROTEIN), ALPHA INHIBITING ACTIVITY POLYPEPTIDE 2	-0.179828	0.176904	2.68949	6	0.036077	0.036077	-0.420146	-0.257702	-0.225132	0.09167617	-0.227658	-0.24431191	0.0244748	-0.179828
AA775047	GNAI2	GUANINE NUCLEOTIDE BINDING PROTEIN (G PROTEIN), ALPHA INHIBITING ACTIVITY POLYPEPTIDE 2	-0.267633	0.188661	3.75324	6	0.00947354	0.00947354	-0.555187	-0.277907	-0.26181	0.06691343	-0.204436	-0.25258502	-0.388423	-0.267633
AA490256	GNAI3	GUANINE NUCLEOTIDE BINDING PROTEIN (G PROTEIN), ALPHA INHIBITING ACTIVITY POLYPEPTIDE 3	-0.190387	0.180214	2.7951	6	0.0313658	0.0313658	-0.237495	-0.371572	-0.0970185	-0.03897224	-0.48733	-0.068462245	-0.0318599	-0.190387
W92431	GNAT1	GUANINE NUCLEOTIDE BINDING PROTEIN (G PROTEIN), ALPHA TRANSDUCING ACTIVITY POLYPEPTIDE 1	-0.177053	0.183497	2.55284	6	0.0433248	0.0433248	-0.235492	-0.301338	-0.339132	0.12668304	-0.36398	-0.106109954	-0.0200008	-0.177053
AA487912	GNB1	GUANINE NUCLEOTIDE BINDING PROTEIN (G PROTEIN), BETA POLYPEPTIDE 1	0.0978049	0.103247	2.5063	6	0.0461338	0.0461338	0.162168	0.201867	0.0718595	-0.007713692	0.233933	-0.031574976	0.0540945	0.0978049
AA708886	GNB5	GUANINE NUCLEOTIDE BINDING PROTEIN (G PROTEIN), BETA 5	0.19708	0.170726	3.05416	6	0.0223921	0.0223921	0.387088	0.220589	0.1923	-0.10150255	0.20212	0.390203	0.0887631	0.19708
AI279026	GNB5	GUANINE NUCLEOTIDE BINDING PROTEIN (G PROTEIN), BETA 5	0.340448	0.128982	6.98347	6	0.000429	0.000429	0.38195	0.318973	0.239936	0.3652375	0.214872	0.59648865	0.265677	0.340448
AI240647	GNG2	GUANINE NUCLEOTIDE BINDING PROTEIN (G PROTEIN), GAMMA 2	-0.325983	0.171619	4.24733	4	0.0131861	0.0131861	-0.324356	-0.531807	-0.0869821	-0.43750858		NaN	-0.249262	-0.325983
AA487206	GNPAT	GLYCERONEPHOSPHATE O-ACYLTRANSFERASE	0.0742645	0.0684099	2.87218	6	0.0283461	0.0283461	0.17202	0.0981069	0.108519	0.1048657	0.0414139	0.0359934	-0.0410667	0.0742645
R43609	GNPTAB	HYPOTHETICAL PROTEIN DKFZP762B226	0.056951	0.0547436	2.75243	6	0.0331846	0.0331846	0.0463646	0.0531228	0.0907443	-0.049920823	0.0434126	0.108864754	0.106069	0.056951
AI290681	GNRH1	GONADOTROPIN-RELEASING HORMONE 1 (LUTEINIZING-RELEASING HORMONE)	0.570312	0.511629	2.94922	6	0.0256391	0.0256391	0.384904	1.55899	0.149378	0.6295319	0.843602	0.3675492	0.0582298	0.570313
AA481414	GOSR1	GOLGI SNAP RECEPTOR COMPLEX MEMBER 1	0.0844603	0.0780566	2.86281	6	0.028696	0.028696	0.0976128	0.118153	-0.0205412	0.2249658	0.0293578	0.047661718	0.0940117	0.0844603
W47327	GOSR1	GOLGI SNAP RECEPTOR COMPLEX MEMBER 1	0.12471	0.130443	2.52947	6	0.0447119	0.0447119	0.270708	0.0680669	0.0243678	0.2757066	0.0264353	-0.026869565	0.234556	0.12471
H22856	GOT1	GLUTAMIC-OXALOACETIC TRANSAMINASE 1, SOLUBLE (ASPARTATE AMINOTRANSFERASE 1)	0.445309	0.339949	3.46575	6	0.013373	0.013373	0.999575	0.531334	0.389383	-0.06522595	0.690298	0.2402747	0.331523	0.445309
H89795	GPATCH2	G PATCH DOMAIN CONTAINING 2	0.111933	0.107693	2.74993	6	0.033295	0.033295	0.208134	0.120013	0.262642	0.050836425	0.142132	-0.06256241	0.0623363	0.111933
R93149	GPATCH8	KIAA0553	0.091147	0.092294	2.61287	6	0.0399663	0.0399663	0.0543758	0.092796	0.146689	-0.033517145	0.26012	0.043270584	0.0742943	0.091147
W84638	GPBP1L1	GC-RICH PROMOTER BINDING PROTEIN 1-LIKE 1	0.120629	0.0532311	5.99564	6	0.000968	0.000968	0.100725	0.107616	0.169716	0/15698421	0.157007	0.13712619	0.0152295	0.120629
AA005219	GPD2	GLYCEROL-3-PHOSPHATE DEHYDROGENASE 2 (MITOCHONDRIAL)	0.325854	0.258948	3.32935	6	0.0158194	0.0158194	0.528317	0.30653	0.3619	-0.013889611	0.675755	0.42971128	-0.0073416	0.325855
AA906199	GPD2	GLYCEROL-3-PHOSPHATE DEHYDROGENASE 2 (MITOCHONDRIAL)	-0.213064	0.169028	3.08764	5	0.0272323	0.0272323	-0.311576	-0.213845	-0.424281	-0.08624322		0.045484718	-0.287925	-0.213064
AA779999	GPHN	GEPHYRIN	0.280462	0.267457	2.7744	6	0.0322346	0.0322346	0.223688	-0.119362	0.580315	0.03392647	0.589546	0.41546795	0.239649	0.280462
H15410	GPHN	GEPHYRIN	0.392315	0.300679	3.45208	6	0.0135984	0.0135984	0.389963	-0.0187587	0.63305	0.00035	0.772216	0.5001668	0.469218	0.392315
AA448033	GPM6A	GLYCOPROTEIN M6A	0.356541	0.21263	4.10735	5	0.00928791	0.00928791	0.367301	0.610291	0.217604	0.61206186	0.212582	NaN	0.119405	0.356541
W88995	GPR108	G PROTEIN-COUPLED RECEPTOR 108	0.233253	0.107793	5.72512	6	0.00123183	0.00123183	0.0932109	0.245689	0.40902	0.18509091	0.325253	0.14230646	0.232201	0.233253
H07878	GPR19	G PROTEIN-COUPLED RECEPTOR 19	-0.190836	0.202549	2.49276	6	0.0469866	0.0469866	-0.28227	-0.16893	-0.159206	0.09200566	-0.565409	-0.06433711	-0.187706	-0.190836
AI471079	GPR34	G PROTEIN-COUPLED RECEPTOR 34	-0.274297	0.0962038	5.70241	3	0.0106952	0.0106952	-0.199892	-0.18281	-0.35019	NaN		NaN	-0.364296	-0.274297
H53703	GRB7	GROWTH FACTOR RECEPTOR-BOUND PROTEIN 7	-0.178933	0.185128	2.55721	6	0.04307	0.04307	-0.0155004	-0.126502	-0.10796	0.060317732	-0.312762	-0.47266826	-0.277459	-0.178933
AI017149	GRHL3	GRAINYHEAD-LIKE 3 (DROSOPHILA)	-0.189662	0.161545	3.10625	6	0.0209486	0.0209486	-0.306251	-0.382355	-0.0563997	-0.12881885	-0.376956	-0.08069917	0.00384311	-0.189662
H23378	GRIA1	GLUTAMATE RECEPTOR, IONOTROPIC, AMPA 1	-0.179849	0.127979	3.71807	6	0.00987489	0.00987489	-0.0188952	0.000393	-0.282537	-0.23874253	-0.311403	-0.2647227	-0.143035	-0.179849
R88267	GRIN1	GLUTAMATE RECEPTOR, IONOTROPIC, N-METHYL D-ASPARTATE 1	-0.298144	0.282085	2.79637	6	0.0313134	0.0313134	-0.113425	-0.803151	-0.135945	0.02275623	-0.435981	-0.16977026	-0.451493	-0.298144
AA862435	GRK5	G PROTEIN-COUPLED RECEPTOR KINASE 5	-0.181767	0.15731	3.0571	6	0.0223079	0.0223079	-0.262618	-0.0843417	-0.0711064	-0.106201306	-0.505067	-0.1583314	-0.0847034	-0.181767
AI187799	GRM3	GLUTAMATE RECEPTOR, METABOTROPIC 3	-0.216611	0.133763	3.62101	4	0.0223372	0.0223372	-0.282039	-0.280582	-0.295632	NaN	-0.24513	NaN	0.0203268	-0.216611
AA485773	GRSF1	G-RICH RNA SEQUENCE BINDING FACTOR 1	0.211602	0.125821	4.44954	6	0.00433127	0.00433127	0.317922	0.156807	0.407496	0.23726408	0.134872	0.20420332	0.022648	0.211602
H90152	GRTP1	GROWTH HORMONE REGULATED TBC PROTEIN 1	-0.202715	0.102537	5.23065	6	0.00195596	0.00195596	-0.277237	-0.203134	-0.170032	-0.09001459	-0.160589	-0.1254893	-0.392507	-0.202715
R51305	GSK3B	GLYCOGEN SYNTHASE KINASE 3 BETA	0.114885	0.114133	2.66318	6	0.0373651	0.0373651	0.202808	0.080092	0.178776	-0.09727871	0.162033	0.23038833	0.0473748	0.114885
AA486233	GSPT1	G1 TO S PHASE TRANSITION 1	0.133127	0.109266	3.22351	6	0.0180571	0.0180571	0.238954	0.131883	-0.00266317	0.14732316	0.226364	-0.027857525	0.217885	0.133127
AA463458	GSS	GLUTATHIONE SYNTHETASE	-0.187903	0.18161	2.73743	6	0.0338508	0.0338508	-0.397512	-0.134044	-0.181346	0.040711913	-0.450027	-0.1782532	-0.0148512	-0.187903
T73468	GSTA2	GLUTATHIONE S-TRANSFERASE A2	-0.172431	0.0953998	4.04158	4	0.0155836	0.0155836	-0.326865	-0.194553	-0.083011	-0.14054057		NaN	-0.117183	-0.172431
T55801	GTF2A2	GENERAL TRANSCRIPTION FACTOR IIA, 2, 12KDA	0.12196	0.113591	2.8407	6	0.0295398	0.0295398	0.194834	-0.00890936	0.0197962	0.23979767	0.277154	0.05548648	0.0755644	0.12196
AA460838	GTF2H3	GENERAL TRANSCRIPTION FACTOR IIH, POLYPEPTIDE 3, 34KDA	0.160285	0.145815	2.90831	6	0.0270401	0.0270401	0.261292	0.262401	0.340758	-0.025919935	0.105952	-0.026383499	0.203896	0.160285
T57062	GTF3C6	CHROMOSOME 6 OPEN READING FRAME 51	-0.16337	0.12532	3.44905	6	0.0136488	0.0136488	-0.0152108	-0.302657	-0.2496	0.007974504	-0.117485	-0.18749587	-0.279116	-0.16337
AA026413	GTPBP1	GTP BINDING PROTEIN 1	-0.199714	0.0666563	7.33912	5	0.000737	0.000737	-0.301157	-0.177641	-0.160885	-0.11280628		-0.24841054	-0.197386	-0.199715
AA521469	GTPBP1	GTP BINDING PROTEIN 1	-0.179651	0.154131	3.08383	6	0.0215573	0.0215573	-0.459054	-0.143013	-0.141161	-0.10982683	-0.317746	-0.060119852	-0.0266348	-0.179651
T67069	GTPBP2	GTP BINDING PROTEIN 2	0.344222	0.332632	2.73794	6	0.0338279	0.0338279	0.084272	0.896628	0.331218	0.003568395	0.694872	0.12851113	0.270487	0.344222
H22136	GUCY1A3	GUANYLATE CYCLASE 1, SOLUBLE, ALPHA 3	1.45014	1.06076	3.34864	5	0.0203591	0.0203591		0.533325	3.1592	0.48315945	2.18569	1.5098022	0.829664	1.45014
R28267	GUCY1A3	GUANYLATE CYCLASE 1, SOLUBLE, ALPHA 3	0.381313	0.411418	2.45215	6	0.0496456	0.0496456	0.599722	-0.181466	1.03878	0.35161895	0.376706	0.5411857	-0.0573624	0.381313
H64378	GYPE	GLYCOPHORIN A (MNS BLOOD GROUP)	0.211092	0.161768	3.19636	5	0.0240931	0.0240931	0.250779	0.317802	0.367284	0.1301233	-0.0763146	NaN	0.276881	0.211092
AA953437	GZF1	ZINC FINGER PROTEIN 336	0.168782	0.129136	3.45802	6	0.0135	0.0135	0.0435423	0.361215	0.194932	0.17889942	0.297626	0.091168955	0.0140874	0.168782
H57830	H1F0	H1 HISTONE FAMILY, MEMBER 0	1.10578	0.503207	4.9137	4	0.00796528	0.00796528	1.51962	1.72189	0.777931	0.9872041		NaN	0.522277	1.10578
W69399	H1F0	H1 HISTONE FAMILY, MEMBER 0	1.10844	0.314695	8.62772	5	0.000345	0.000345	1.30747	1.57874	0.887404	1.1724811	1.01059	NaN	0.693913	1.10844
AA703660	H2AFB3	H2A HISTONE FAMILY, MEMBER B3	0.19988	0.197751	2.67423	6	0.0368183	0.0368183	0.0569563	0.182406	0.512169	0.08727564	0.406622	0.20074058	-0.0470094	0.19988
AA707402	H2AFY2	H2A HISTONE FAMILY, MEMBER Y2	0.296463	0.278083	2.82062	6	0.0303293	0.0303293	0.182218	-0.135748	0.432887	0.29730114	0.498551	0.7026892	0.0973396	0.296463
T65482	HADH	L-3-HYDROXYACYL-COENZYME A DEHYDROGENASE, SHORT CHAIN	-0.184915	0.143076	3.41945	6	0.0141533	0.0141533	-0.43432	-0.0485402	-0.219927	0.014671523	-0.206108	-0.1949648	-0.20522	-0.184915
R76263	HAX1	HCLS1 ASSOCIATED PROTEIN X-1	0.219959	0.18246	3.18951	6	0.0188479	0.0188479	0.427269	0.179295	0.195898	0.11371961	0.507701	0.12093026	-0.00509791	0.219959
AA421286	HCFC2	HOST CELL FACTOR C2	0.0677812	0.0669624	2.6781	6	0.0366286	0.0366286	-0.0053011	0.0902891	-0.0170732	0.057143398	0.178459	0.06465494	0.106297	0.0677812
AA458558	HCG_1815504	LOC440132	-0.193005	0.183027	2.78998	6	0.0315783	0.0315783	-0.233913	-0.240298	-0.111358	-0.546152	-0.141577	0.049288303	-0.127024	-0.193005
N51529	HCG_40738	KIAA0401 PROTEIN	0.258049	0.221992	3.07548	6	0.0217886	0.0217886	0.301046	0.100512	0.699508	0.102355145	0.117868	0.1205471	0.364507	0.258049
T99158	HCG_40738	KIAA0401 PROTEIN	0.208865	0.130321	4.24034	6	0.00543772	0.00543772	0.139355	0.120853	0.482624	0.13657454	0.169109	0.26827118	0.145271	0.208865
AA465353	HDAC1	HISTONE DEACETYLASE 1	-0.176166	0.178911	2.60516	6	0.0403819	0.0403819	-0.198198	-0.0208691	-0.318331	0.10503274	-0.302296	-0.39343476	-0.105067	-0.176166
H54714	HDHD1A	HALOACID DEHALOGENASE-LIKE HYDROLASE DOMAIN CONTAINING 1A	0.261474	0.147254	4.69798	6	0.00333313	0.00333313	0.422068	0.108157	0.199712	0.3515583	0.389151	0.3199152	0.0397562	0.261474
AA905741	HDHD2	HALOACID DEHALOGENASE-LIKE HYDROLASE DOMAIN CONTAINING 2	0.191895	0.151807	2.82655	4	0.0475109	0.0475109	0.346492	0.227368		-0.062485933	0.212977	NaN	0.235126	0.191895
H16456	HEATR2	HYPOTHETICAL PROTEIN FLJ20397	-0.219654	0.179158	3.24378	6	0.0176032	0.0176032	-0.167935	-0.28938	-0.142897	-0.088069364	-0.559429	-0.012211688	-0.277656	-0.219654
AI356174	HECTD1	HECT DOMAIN CONTAINING 1	0.18145	0.139506	3.18596	5	0.0243749	0.0243749	0.308002	0.162269	0.0778226	0.0379853	0.392457	NaN	0.110165	0.18145
AA620652	HECTD2	HECT DOMAIN CONTAINING 2	0.509542	0.399233	2.8539	4	0.0462133	0.0462133	0.904206	0.0307256		0.94040245	0.394411	NaN	0.277966	0.509542
AA676259	HEMGN	HEMOGEN	0.111685	0.0592593	4.98641	6	0.00248579	0.00248579	0.0814077	0.150838	0.0827294	0.17367126	0.078028	0.027645754	0.187476	0.111685
AA975262	HERC2	HECT DOMAIN AND RLD 2	-0.344013	0.247387	3.10944	4	0.0358912	0.0358912		-0.726129	-0.225346	-0.18592457	-0.126765	NaN	-0.4559	-0.344013
AA876054	HFE	HEMOCHROMATOSIS	0.164009	0.111032	3.90815	6	0.00790928	0.00790928	0.0491303	0.172545	0.0888303	0.23388492	0.0890536	0.14083126	0.37379	0.164009
AI290427	HFE	HEMOCHROMATOSIS	-0.223333	0.084992	5.25538	3	0.0134202	0.0134202	-0.178574	-0.342809	-0.22204	NaN		NaN	-0.149908	-0.223333
AA485272	HK1	HEXOKINASE 1	0.152713	0.151735	2.6628	6	0.0373839	0.0373839	-0.050058	0.151429	0.176446	-0.03607471	0.214472	0.23648472	0.376292	0.152713
AA158513	HLA-DOB	MAJOR HISTOCOMPATIBILITY COMPLEX, CLASS II, DO BETA	0.119836	0.112771	2.60294	5	0.048078	0.048078	0.180079	0.267308	0.184222	-0.022040617	0.106956	NaN	0.00249293	0.119836
AI733387	HLA-DRB5	MAJOR HISTOCOMPATIBILITY COMPLEX, CLASS II, DR BETA 1	0.13559	0.137734	2.60457	6	0.040414	0.040414	0.0215328	0.280538	0.200996	0.19069313	-0.117895	0.22552164	0.14774	0.13559
AA504780	HM13	HISTOCOMPATIBILITY (MINOR) 13	-0.232378	0.207611	2.96138	6	0.0252379	0.0252379	-0.668782	-0.0442261	-0.156661	-0.12476113	-0.181171	-0.3053109	-0.145731	-0.232378
H98218	HMGA2	HIGH MOBILITY GROUP AT-HOOK 2	-0.221996	0.219023	2.68166	6	0.0364553	0.0364553	-0.441535	0.038869	-0.227718	-0.10656981	-0.0522927	-0.57983315	-0.184892	-0.221996
AI375302	HMGB1	HIGH-MOBILITY GROUP BOX 1	0.430846	0.367213	2.87395	5	0.0348333	0.0348333	0.648491	0.665995	0.746528	-0.08843402	0.598832	NaN	0.0136671	0.430846
AI051937	HMGCS1	3-HYDROXY-3-METHYLGLUTARYL-COENZYME A SYNTHASE 1 (SOLUBLE)	-0.220243	0.142573	3.7839	5	0.0128385	0.0128385	-0.225347	-0.382698	-0.336859	NaN	0.0089278	-0.25433093	-0.13115	-0.220243
AI271757	HMGN3	HIGH MOBILITY GROUP NUCLEOSOMAL BINDING DOMAIN 3	-0.240283	0.0956948	6.1505	5	0.00165194	0.00165194	-0.227662	-0.25779	-0.28309	-0.3462324	-0.264608	NaN	-0.0623161	-0.240283
AA599176	HNRNPA0	HETEROGENEOUS NUCLEAR RIBONUCLEOPROTEIN A0	-0.277283	0.189127	3.87899	6	0.00818023	0.00818023	-0.347213	-0.304291	-0.386705	-0.057788562	-0.371493	-0.4981667	0.0246747	-0.277283
W02101	HNRNPA2B1	HETEROGENEOUS NUCLEAR RIBONUCLEOPROTEIN A2/B1	-0.371938	0.200797	4.90076	6	0.0027088	0.0027088	-0.597103	-0.467075	-0.155915	-0.22457644	-0.587246	-0.44799298	-0.12366	-0.371938
AA479962	HNRNPC	HETEROGENEOUS NUCLEAR RIBONUCLEOPROTEIN C (C1/C2)	0.155232	0.112668	3.64527	6	0.010767	0.010767	0.136956	0.253452	0.272609	-0.06667624	0.201514	0.12456339	0.164208	0.155232
T97593	HNRNPU	HETEROGENEOUS NUCLEAR RIBONUCLEOPROTEIN U (SCAFFOLD ATTACHMENT FACTOR A)	0.116971	0.0827514	3.16072	4	0.0341603	0.0341603	0.209489	0.118816		0.067195885	0.182302	NaN	0.00705049	0.116971
AA628246	HNRPH1	HETEROGENEOUS NUCLEAR RIBONUCLEOPROTEIN H1 (H)	0.0787523	0.0692783	3.00757	6	0.023775	0.023775	0.0827079	0.122472	0.188441	0.06711994	-0.0160864	0.006330289	0.100281	0.0787524
AA088276	HOXA13	HOMEOBOX A13	-0.232089	0.199288	3.08123	6	0.0216291	0.0216291	-0.211831	-0.319246	-0.385785	-0.09250017	-0.553369	-0.06994919	0.00805538	-0.232089
AA911661	HOXB2	HOMEOBOX B2	0.433099	0.348771	3.04174	5	0.0286937	0.0286937	0.628729	0.143389	0.811342	0.43324688	0.679863	NaN	-0.0979782	0.433099
AA610066	HOXB6	HOMEOBOX B6	-0.449537	0.341423	3.48355	6	0.0130858	0.0130858	-0.394257	-0.35189	-0.725267	0.13971916	-0.74442	-0.8198423	-0.250803	-0.449537
AA489568	HRB	HIV-1 REV BINDING PROTEIN	0.155084	0.0679681	6.03684	6	0.000934	0.000934	0.183691	0.127298	0.0532206	0.17294796	0.253118	0.094216965	0.201094	0.155084
H28735	HS3ST2	HEPARAN SULFATE (GLUCOSAMINE) 3-O-SULFOTRANSFERASE 2	0.196813	0.105907	4.91677	6	0.00266545	0.00266545	0.25852	0.156659	0.355023	0.07299251	0.226292	0.061912708	0.246292	0.196813
AA906030	HS3ST3B1	HEPARAN SULFATE (GLUCOSAMINE) 3-O-SULFOTRANSFERASE 3B1	-0.283988	0.182472	3.81224	5	0.0124715	0.0124715	-0.408164	-0.232117	-0.463881	0.02674233	-0.407441	NaN	-0.219069	-0.283988
AA705113	HSD17B1	HYDROXYSTEROID (17-BETA) DEHYDROGENASE 1	0.141271	0.146228	2.55606	6	0.043137	0.043137	0.263618	-0.155331	0.278237	0.1216015	0.176719	0.20060872	0.103444	0.141271
T64447	HSPA12B	HEAT SHOCK 70KD PROTEIN 12B	0.160984	0.107995	3.94393	6	0.0075903	0.0075903	0.11926	0.147623	0.227417	0.037153196	0.253628	0.030315382	0.311495	0.160984
AA629567	HSPA8	HEAT SHOCK 70KDA PROTEIN 8	-0.507218	0.348742	3.84804	6	0.00847929	0.00847929	-0.66001	-0.556097	-0.603453	-0.20044889	-1.05387	-0.51866066	0.0420177	-0.507218
AI245337	HSPB2	HEAT SHOCK 27KDA PROTEIN 2	-0.172331	0.163411	2.5832	5	0.0492408	0.0492408	-0.107917	-0.466119	-0.237844	-0.101240456	0.00539331	NaN	-0.126257	-0.172331
AA931520	HSPB7	HEAT SHOCK 27KDA PROTEIN FAMILY, MEMBER 7 (CARDIOVASCULAR)	-0.196953	0.118726	4.06341	5	0.00969658	0.00969658	-0.310072	-0.159438	-0.375402	-0.15609826		-0.08612403	-0.094581	-0.196953
N20480	HSPC157	HSPC157 PROTEIN	0.30146	0.240897	3.3109	6	0.0161866	0.0161866	-0.0480549	0.483469	0.394112	0.068875976	0.604569	0.44207382	0.165172	0.30146
AA488062	HSPC159	HSPC159 PROTEIN	-0.34829	0.219575	3.88538	5	0.0115788	0.0115788	-0.551372	0.039108	-0.489851	-0.46650088	-0.230295	NaN	-0.390827	-0.34829
AA485036	HSPH1	HEAT SHOCK 105KDA/110KDA PROTEIN 1	-0.347647	0.315438	2.91591	6	0.0267736	0.0267736	-0.0670237	-0.112735	-0.800308	-0.08427722	-0.567008	-0.6608756	-0.141304	-0.347647
R55130	HTR2A	5-HYDROXYTRYPTAMINE (SEROTONIN) RECEPTOR 2A	-0.186283	0.176389	2.58688	5	0.0490218	0.0490218	-0.0445267		-0.368073	0.026577193	-0.280487	-0.07534504	-0.37584	-0.186283
AA682775	HTR2C	5-HYDROXYTRYPTAMINE (SEROTONIN) RECEPTOR 2C	0.124028	0.0989649	3.06983	5	0.0277891	0.0277891	0.0933912	0.0760149	0.052826	0.3223865		0.10796671	0.0915837	0.124028
AA446600	HUWE1	HECT, UBA AND WWE DOMAIN CONTAINING 1	0.262415	0.209644	3.31174	6	0.0161696	0.0161696	0.675843	0.242489	0.296707	0.10173714	0.330129	0.14373212	0.0462692	0.262415
N73731	HUWE1	HECT, UBA AND WWE DOMAIN CONTAINING 1	0.195552	0.192767	2.68398	6	0.0363429	0.0363429	0.573496	0.235876	0.0415813	0.1713543	0.266371	0.06062722	0.0195587	0.195552
N52771	HYDIN	HYDROCEPHALUS INDUCING	0.0845036	0.0890427	2.51088	6	0.0458487	0.0458487	0.0216776	0.0933944	0.0179412	0.1560286	-0.04131	0.13385095	0.209942	0.0845036
N24722	IAH1	HYPOTHETICAL PROTEIN LOC285148	0.094548	0.0790373	3.16497	6	0.0194422	0.0194422	0.0789312	0.0168452	0.054281	0.20904635	0.111296	0.005759251	0.185677	0.094548
AA410636	IARS	ISOLEUCINE-TRNA SYNTHETASE	0.257498	0.169482	4.01976	6	0.00696074	0.00696074	0.25039	0.149742	0.399534	0.07715258	0.40912	0.4644233	0.0521271	0.257498
AA912034	IARS	ISOLEUCINE-TRNA SYNTHETASE	0.182536	0.197085	2.45044	6	0.0497611	0.0497611	0.282006	0.00395288	0.314163	0.08393556	0.235294	0.46329296	-0.104891	0.182536
N21604	IARS	ISOLEUCINE-TRNA SYNTHETASE	0.331715	0.270305	3.24683	6	0.017536	0.017536	0.323962	0.248449	0.730693	0.109864846	0.330952	0.6202158	-0.0421335	0.331715
AA599093	IARS2	ISOLEUCINE-TRNA SYNTHETASE 2, MITOCHONDRIAL	-0.188841	0.181865	2.74724	6	0.0334138	0.0334138	-0.0216721	-0.402537	-0.107655	-0.41314235	-0.20334	0.0663452	-0.239886	-0.188841
N66336	ICA1L	AMYOTROPHIC LATERAL SCLEROSIS 2 (JUVENILE) CHROMOSOME REGION, CANDIDATE 15	-0.179167	0.175957	2.69401	6	0.0358607	0.0358607	-0.117976	-0.290305	0.0389649	-0.07080664	-0.319682	-0.04550086	-0.448861	-0.179167
R21535	ICAM2	INTERCELLULAR ADHESION MOLECULE 2	0.195049	0.203093	2.54097	6	0.0440233	0.0440233	0.177764	0.47738	0.00375121	0.14935409	0.376016	-0.10206557	0.283146	0.195049
AA482119	ID3	INHIBITOR OF DNA BINDING 3, DOMINANT NEGATIVE HELIX-LOOP-HELIX PROTEIN	-0.297962	0.242868	3.24593	6	0.0175556	0.0175556	-0.406209	-0.187367	-0.57386	-0.1523595	-0.602751	0.0702529	-0.233443	-0.297962
W86199	IDE	INSULIN-DEGRADING ENZYME	-0.282406	0.183771	4.06581	6	0.00660703	0.00660703	-0.376557	-0.0749267	-0.527988	-0.10293328	-0.200039	-0.4938547	-0.200542	-0.282406
N63988	IFIT2	INTERFERON-INDUCED PROTEIN WITH TETRATRICOPEPTIDE REPEATS 2	0.420985	0.328025	3.39553	6	0.0145759	0.0145759	0.619935	0.311624	0.304135	0.15021975	0.0668515	0.45634913	1.03778	0.420985
AA419251	IFITM1	INTERFERON INDUCED TRANSMEMBRANE PROTEIN 1 (9-27)	0.296175	0.155175	5.0498	6	0.00233409	0.00233409	0.339251	0.340374	0.479479	0.16457884	0.0145171	0.35654944	0.378474	0.296175
T97762	IFRD1	INTERFERON-RELATED DEVELOPMENTAL REGULATOR 1	0.282395	0.258307	2.89247	6	0.0276044	0.0276044	0.660249	0.0204649	0.505161	-0.04251832	0.310322	0.3882548	0.13483	0.282395
R67786	IFT74	INTRAFLAGELLAR TRANSPORT 74 HOMOLOG (CHLAMYDOMONAS)	0.397303	0.298158	3.52553	6	0.0124349	0.0124349	0.798062	0.605423	0.316076	0.15832812	0.440174	-0.09170484	0.554763	0.397303
N74623	IGF2	INSULIN-LIKE GROWTH FACTOR 2 (SOMATOMEDIN A)	-0.214019	0.178082	3.17966	6	0.0190841	0.0190841	-0.102557	-0.31579	-0.158243	-0.036565527	-0.169159	-0.14639564	-0.569424	-0.214019
AA455904	IGFL1	INSULIN GROWTH FACTOR-LIKE FAMILY MEMBER 1	-0.21015	0.0903876	5.69504	5	0.00232855	0.00232855	-0.130469	-0.374249	-0.184629	-0.14250454	-0.248485	NaN	-0.180566	-0.21015
T67053	IGLC2	IMMUNOGLOBULIN LAMBDA CONSTANT 1 (MCG MARKER)	-2.27221	1.73591	3.46313	6	0.0134159	0.0134159	-4.0322	-3.21051	-4.0322	0.1723702	-2.43977	-2.3265069	-0.0366252	-2.27221
W73790	IGLL1	IMMUNOGLOBULIN LAMBDA-LIKE POLYPEPTIDE 1	-1.99717	1.5065	3.50748	6	0.0127103	0.0127103	-2.53217	-4.0322	-2.98076	0.2494679	-1.82647	-2.5470767	-0.31097	-1.99717
AI214507	IGSF22	IMMUNOGLOBULIN SUPERFAMILY, MEMBER 22	0.165375	0.0539988	6.84811	4	0.00237969	0.00237969	0.180988	0.109042	0.109046	0.2004106		NaN	0.22739	0.165375
AI096666	IL10RB	INTERLEUKIN 10 RECEPTOR, BETA	-0.205522	0.18851	2.67055	5	0.0443192	0.0443192	-0.217529	-0.468655	-0.187617	-0.2180548	-0.259627	NaN	0.118348	-0.205522
AA977194	IL12RB2	INTERLEUKIN 12 RECEPTOR, BETA 2	-0.234092	0.141031	4.06581	5	0.00967372	0.00967372	0.0157077	-0.318155	-0.304687	NaN	-0.33453	-0.14513883	-0.317748	-0.234092
AA411324	IL13RA1	INTERLEUKIN 13 RECEPTOR, ALPHA 1	-0.202529	0.11105	4.82522	6	0.00292447	0.00292447	-0.189866	-0.109142	-0.0302874	-0.35966966	-0.30203	-0.23091067	-0.1958	-0.202529
AA132964	IL22RA1	INTERLEUKIN 22 RECEPTOR, ALPHA 1	-0.309901	0.243971	3.36073	6	0.0152158	0.0152158	-0.15651	-0.483331	-0.534918	-0.2593713	-0.618713	-0.17718604	0.0607205	-0.309901
AA458965	IL32	INTERLEUKIN 32	-0.627557	0.576897	2.87809	6	0.028128	0.028128	-0.967011	-0.396285	-1.07981	0.2946262	-1.32855	-0.7927763	-0.123085	-0.627557
AA292025	IL4R	INTERLEUKIN 4 RECEPTOR	0.253927	0.223409	3.00717	6	0.0237873	0.0237873	0.368146	0.0911252	0.664666	0.12941861	0.168072	0.34658316	0.0094801	0.253927
T52330	IL6R	INTERLEUKIN 6 RECEPTOR	-0.236221	0.243699	2.56457	6	0.0426455	0.0426455	-0.309655	-0.541173	-0.0405433	-0.35768077	-0.371986	-0.22803256	0.195524	-0.236221
AI360116	IL6ST	INTERLEUKIN 6 SIGNAL TRANSDUCER (GP130, ONCOSTATIN M RECEPTOR)	0.536242	0.532362	2.66504	6	0.0372727	0.0372727	0.816227	0.34583	1.12867	0.17162569	1.18072	0.38993672	-0.279315	0.536242
AA626701	IL7	INTERLEUKIN 7	0.309077	0.204149	4.00561	6	0.00707367	0.00707367	0.723414	0.229176	0.300654	0.29689652	0.278233	0.29165974	0.0435062	0.309077
AA485865	IL7R	INTERLEUKIN 7 RECEPTOR	-0.190789	0.20133	2.50723	6	0.0460754	0.0460754	-0.261875	-0.0394476	-0.171777	-0.49341288	-0.00806727	0.031309124	-0.39225	-0.190789
H04597	IMMT	INNER MEMBRANE PROTEIN, MITOCHONDRIAL (MITOFILIN)	-0.205303	0.160162	3.39144	6	0.0146496	0.0146496	-0.135047	-0.478454	-0.233541	0.027611144	-0.301597	-0.105229676	-0.210862	-0.205303
R52542	IMPDH1	IMP (INOSINE MONOPHOSPHATE) DEHYDROGENASE 1	-0.202514	0.134035	3.99748	6	0.00713946	0.00713946	-0.181429	-0.373947	-0.038646	-0.07777989	-0.228407	-0.1391881	-0.378203	-0.202514
AI271880	INADL	INAD-LIKE (DROSOPHILA)	0.258918	0.236356	2.89831	6	0.0273949	0.0273949	0.351901	0.0391834	0.367492	0.010918693	0.643286	0.35831252	0.041329	0.258918
AA426086	INE2	INACTIVATION ESCAPE 2	0.25384	0.219584	3.0585	6	0.0222677	0.0222677	0.593177	0.0282376	0.208453	0.05127491	0.27659	0.50118846	0.117957	0.25384
N49419	ING1	INHIBITOR OF GROWTH FAMILY, MEMBER 1	-0.189398	0.174624	2.65672	5	0.0450608	0.0450608	-0.352199	-0.327892	-0.268542	0.049714625	-0.24788	NaN	0.0104123	-0.189398
AA491467	ING4	INHIBITOR OF GROWTH FAMILY, MEMBER 4	0.190959	0.148209	3.40889	6	0.0143382	0.0143382	0.121631	0.0237663	0.2283	0.012400626	0.206915	0.36630252	0.377397	0.190959
W44338	INHBB	INHIBIN, BETA B (ACTIVIN AB BETA POLYPEPTIDE)	-0.199096	0.153578	3.4299	6	0.0139729	0.0139729	-0.469891	-0.260666	0.00235274	-0.10498358	-0.0982829	-0.2681536	-0.194045	-0.199096
AA045308	INSIG2	INSULIN INDUCED GENE 2	-0.194904	0.209059	2.46662	6	0.0486807	0.0486807	-0.162192	-0.000723	-0.244549	-0.27162132	-0.51841	0.123455726	-0.290289	-0.194904
AI240318	IQCH	IQ MOTIF CONTAINING H	-0.188975	0.124746	4.00799	6	0.00705451	0.00705451	-0.0409997	-0.113055	-0.188904	-0.10180865	-0.225887	-0.22823142	-0.423937	-0.188975
AA598781	IRF2BP2	INTERFERON REGULATORY FACTOR 2 BINDING PROTEIN 2	0.358716	0.322203	2.94558	6	0.0257603	0.0257603	0.0676337	0.425424	0.553148	0.020126047	0.254761	0.9547054	0.235216	0.358716
N73222	IRF2BP2	INTERFERON REGULATORY FACTOR 2 BINDING PROTEIN 2	0.213801	0.212505	2.66188	6	0.0374298	0.0374298	-0.147236	0.200406	0.40854	0.186215	0.177938	0.523647	0.147099	0.213801
T68169	IRF2BP2	INTERFERON REGULATORY FACTOR 2 BINDING PROTEIN 2	0.31451	0.293914	2.83114	6	0.0299127	0.0299127	0.154791	0.454425	0.331426	-0.1062553	0.36276	0.8362068	0.168214	0.31451
AA291577	IRF9	INTERFERON-STIMULATED TRANSCRIPTION FACTOR 3, GAMMA 48KDA	0.148235	0.136442	2.87445	6	0.0282622	0.0282622	-0.071933	0.316678	0.260464	0.1220792	0.190664	0.018131038	0.201565	0.148235
W37418	IRS1	INSULIN RECEPTOR SUBSTRATE 1	0.295511	0.268286	2.69806	5	0.0428834	0.0428834	-0.0401558	-0.0303168	0.56428	0.5214135		0.33495238	0.42289	0.295511
AI004614	ISLR2	IMMUNOGLOBULIN SUPERFAMILY CONTAINING LEUCINE-RICH REPEAT 2	-0.194343	0.0467826	10.1756	5	0.000157	0.000157	-0.127756		-0.227673	-0.18533927	-0.252136	-0.21704626	-0.156109	-0.194343
AA045465	ITFG3	CHROMOSOME 16 OPEN READING FRAME 9	0.124255	0.114515	2.8708	6	0.0283975	0.0283975	-0.0131425	0.216444	0.133748	0.30598068	0.0659439	0.1543811	0.00643073	0.124255
AA424695	ITGA3	INTEGRIN, ALPHA 3 (ANTIGEN CD49C, ALPHA 3 SUBUNIT OF VLA-3 RECEPTOR)	-0.233325	0.145055	4.25577	6	0.00534609	0.00534609	-0.285206	-0.19902	-0.162546	-0.17971665	-0.109589	-0.15806599	-0.539135	-0.233325
AA055979	ITGA7	INTEGRIN, ALPHA 7	-0.276346	0.205721	3.55405	6	0.0120132	0.0120132	-0.424545	-0.180513	-0.340296	-0.17408146	-0.384427	-0.52276236	0.0922049	-0.276346
AA029934	ITGAV	INTEGRIN, ALPHA V (VITRONECTIN RECEPTOR, ALPHA POLYPEPTIDE, ANTIGEN CD51)	0.233884	0.161575	3.8298	6	0.00866117	0.00866117	0.361502	0.259541	0.257126	0.13594085	0.441674	0.24133267	-0.059932	0.233884
AA215397	ITPR1	INOSITOL 1,4,5-TRIPHOSPHATE RECEPTOR, TYPE 1	0.217763	0.213721	2.69579	6	0.0357761	0.0357761	0.00772918	0.104302	0.1927	0.3449389	0.631263	0.19530347	0.0481034	0.217763
R38274	ITSN2	SH3 DOMAIN PROTEIN 1B	0.110914	0.0849786	3.45324	6	0.0135791	0.0135791	0.19007	0.119994	0.0394865	-0.044737466	0.16887	0.12876964	0.173947	0.110914
AA775404	JAG2	JAGGED 2	-0.217021	0.0983752	5.83667	6	0.00111428	0.00111428	-0.323526	-0.255669	-0.313949	-0.047629178	-0.184644	-0.1454852	-0.248244	-0.217021
R42780	JAKMIP1	JANUS KINASE AND MICROTUBULE INTERACTING PROTEIN 1	-0.367128	0.281085	3.45564	6	0.0135393	0.0135393	-0.81364	-0.123294	-0.566007	-0.44905645	-0.449213	-0.05053402	-0.118149	-0.367128
AA432294	JAZF1	JUXTAPOSED WITH ANOTHER ZINC FINGER GENE 1	0.124127	0.106847	3.07365	6	0.0218398	0.0218398	0.0785698	0.050202	0.0415468	0.000914	0.276771	0.2298733	0.191011	0.124127
AA011025	JMJD1C	THYROID HORMONE RECEPTOR INTERACTOR 8	0.229373	0.215326	2.81835	6	0.03042	0.03042	-0.0122425	0.0888059	0.295617	0.000185	0.317821	0.5822872	0.333137	0.229373
AA425650	JMJD1C	THYROID HORMONE RECEPTOR INTERACTOR 8	0.169422	0.11042	4.05948	6	0.00665438	0.00665438	0.276218	0.151933	0.219426	0.19253156	0.293596	0.057132058	-0.00488149	0.169422
AA775357	JMJD1C	THYROID HORMONE RECEPTOR INTERACTOR 8	-0.169315	0.141323	3.1698	6	0.0193236	0.0193236	-0.218516	-0.162359	-0.111854	-0.08753494	-0.0997385	-0.042054955	-0.463149	-0.169315
AI341811	JMJD2C	JUMONJI DOMAIN CONTAINING 2C	-0.244515	0.102443	5.33715	4	0.00593666	0.00593666	-0.268149	-0.378871		-0.22133948	-0.094212	NaN	-0.260003	-0.244515
AI038466	JMY	JUNCTION-MEDIATING AND REGULATORY PROTEIN	0.348674	0.316742	2.69643	5	0.0429669	0.0429669	0.536431	0.395329	0.637451	-0.12047429		0.6038262	0.0394784	0.348674
T82263	JOSD1	JOSEPHIN DOMAIN CONTAINING 1	0.158957	0.120968	3.47661	6	0.0131969	0.0131969	0.297762	-0.00569619	0.104734	0.1402434	0.0393956	0.26792797	0.26833	0.158957
AI039250	KATNAL1	KATANIN P60 SUBUNIT A-LIKE 1	0.196017	0.152375	2.8765	4	0.0451717	0.0451717	0.404392		0.178262	0.11518018	0.276361	NaN	0.0058914	0.196017
AA448164	KBTBD2	KELCH REPEAT AND BTB (POZ) DOMAIN CONTAINING 2	0.0916727	0.0633765	3.82702	6	0.00868926	0.00868926	0.179225	0.121475	0.101495	0.049107775	0.12482	0.08573282	-0.0201466	0.0916727
N62595	KBTBD7	KELCH REPEAT AND BTB (POZ) DOMAIN CONTAINING 7	0.157555	0.164485	2.53427	6	0.0444228	0.0444228	0.0146437	0.367337	0.0648748	0.2446985	-0.0763786	0.16608216	0.321625	0.157555
AA125869	KCMF1	POTASSIUM CHANNEL MODULATORY FACTOR 1	0.410594	0.202666	4.53019	4	0.0105758	0.0105758	0.206082	0.682658	0.216672	0.51159245		NaN	0.435964	0.410594
AA436378	KCMF1	POTASSIUM CHANNEL MODULATORY FACTOR 1	0.0951702	0.0707627	3.55832	6	0.0119513	0.0119513	0.0408242	0.186951	0.184463	0.101631	0.106692	0.027748646	0.017881	0.0951702
AA609449	KCNIP2	KV CHANNEL INTERACTING PROTEIN 2	0.106562	0.100992	2.79166	6	0.0315085	0.0315085	0.0158619	0.214361	0.0690662	-0.014128188	0.118798	0.07899077	0.262983	0.106562
AA029452	KCNQ1OT1	KCNQ1 OVERLAPPING TRANSCRIPT 1	-0.309285	0.215166	3.21419	4	0.0324593	0.0324593	-0.196775	-0.0315869	-0.297017	-0.42606604		NaN	-0.59498	-0.309285
AA160363	KDELR2	KDEL (LYS-ASP-GLU-LEU) ENDOPLASMIC RETICULUM PROTEIN RETENTION RECEPTOR 2	0.281421	0.223783	3.32721	6	0.0158616	0.0158616	0.080119	0.451721	0.645774	-0.006999884	0.280843	0.34298405	0.175509	0.281421
AA995783	KHDRBS1	KH DOMAIN CONTAINING, RNA BINDING, SIGNAL TRANSDUCTION ASSOCIATED 1	-0.18993	0.194448	2.58428	6	0.0415297	0.0415297	-0.250688	-0.41872	-0.115843	0.02422194	-0.457064	-0.13343258	0.0220148	-0.18993
T77881	KIAA0101	KIAA0101	-0.249386	0.228461	2.67384	5	0.044145	0.044145	-0.0795642	-0.306957	-0.673381	-0.23787042		-0.05541442	-0.143129	-0.249386
N36389	KIAA0226	KIAA0226	-0.206108	0.198585	2.74598	6	0.0334694	0.0334694	-0.037606	-0.158882	-0.303119	-0.09380503	-0.29318	-0.56620187	0.0100394	-0.206108
W94774	KIAA0226	KIAA0226	-0.284984	0.18567	4.06096	6	0.00664331	0.00664331	0.0105222	-0.282708	-0.34312	-0.09242355	-0.373795	-0.37857005	-0.534795	-0.284984
AI264333	KIAA0355	KIAA0355	0.12039	0.106942	2.97847	6	0.0246854	0.0246854	0.0218921	0.244869	0.217837	0.120221086	0.217594	0.019544788	0.000774	0.12039
W93121	KIAA0355	KIAA0355	0.283717	0.266663	2.81496	6	0.0305561	0.0305561	0.291103	0.629943	0.268335	-0.010849652	0.10658	0.64998275	0.0509238	0.283717
AA190789	KIAA0746	KIAA0746 PROTEIN	-0.515601	0.548183	2.4885	6	0.0472582	0.0472582	-1.23675	0.08038	-0.706397	0.21756792	-0.674461	-1.0289774	-0.260568	-0.515601
AA676712	KIAA0776	KIAA0776	0.176704	0.1807	2.58723	6	0.0413653	0.0413653	0.139872	0.203636	0.0809444	0.25394046	0.517254	-0.063062176	0.104341	0.176704
AI376113	KIAA0888	KIAA0888 PROTEIN	-0.251895	0.227726	2.70946	5	0.0423035	0.0423035	-0.674776	-0.182059	-0.205796	-0.20510808	0.0149945	NaN	-0.258623	-0.251895
T40448	KIAA1128	KIAA1128	0.162733	0.159155	2.70524	6	0.0353289	0.0353289	0.161191	0.128193	-0.128161	0.3571816	0.0864622	0.24788815	0.286378	0.162733
AA024902	KIAA1219	KIAA1219 PROTEIN	0.170258	0.164327	2.74124	6	0.0336802	0.0336802	0.240631	0.329051	0.28728	-0.123751245	0.22526	0.22378337	0.00955134	0.170258
W90399	KIAA1276	KIAA1276 PROTEIN	0.119752	0.112248	2.82263	6	0.0302494	0.0302494	0.0517753	0.213891	0.299886	-0.02826261	0.0606995	0.16634521	0.0739296	0.119752
AA927070	KIAA1333	KIAA1333	-0.166702	0.111864	3.6503	5	0.0147437	0.0147437	-0.16396	-0.244741	-0.272262	0.022162547		-0.24007683	-0.101334	-0.166702
T97292	KIAA1407	KIAA1407	0.180391	0.0893109	4.03963	3	0.0272942	0.0272942	0.0500543		0.246921	NaN		0.19680835	0.227781	0.180391
R49620	KIAA1462	KIAA1462	0.0838455	0.0803923	2.7594	6	0.0328801	0.0328801	0.170168	0.00463539	0.138282	-0.025745742	0.137492	0.140979	0.0211081	0.0838455
H17619	KIAA1545	KIAA1545 PROTEIN	0.204951	0.156764	3.45902	6	0.0134835	0.0134835	0.147526	0.339923	-0.0136889	0.038722113	0.358308	0.36890447	0.19496	0.204951
R12414	KIAA1600	KIAA1600	-0.164364	0.168528	2.58038	6	0.0417483	0.0417483	-0.00807705	-0.496371	-0.166613	-0.17780179	-0.224747	-0.04907876	-0.0278588	-0.164364
AA195017	KIAA1609	KIAA1609 PROTEIN	0.159062	0.119635	3.51769	6	0.0125537	0.0125537	0.0223888	0.209452	0.142537	0.09521682	0.391822	0.0815946	0.170426	0.159062
AA405669	KIAA1704	KIAA1704	0.21051	0.187726	2.96687	6	0.0250588	0.0250588	0.0858069	0.120256	0.357892	-0.01529742	0.255628	0.5373555	0.13193	0.21051
AA504109	KIAA1704	KIAA1704	0.217297	0.113627	5.05967	6	0.00231143	0.00231143	0.288309	0.162183	0.173851	0.08623009	0.241657	0.1417442	0.427101	0.217297
H54701	KIAA1712	KIAA1712	0.160299	0.125445	3.38086	6	0.014842	0.014842	0.226973	0.239469	0.22698	-0.039983768	0.192914	0.27402517	0.00171693	0.160299
AA025055	KIAA1754L	KIAA1754-LIKE	-0.168835	0.160349	2.78578	6	0.0317539	0.0317539	-0.172043	-0.147993	-0.308283	-0.097214326	-0.428031	-0.09842304	0.0701415	-0.168835
T95200	KIDINS220	KINASE D-INTERACTING SUBSTANCE OF 220 KDA	0.192713	0.143898	3.54327	6	0.0121707	0.0121707	0.31357	0.115664	0.190782	0.004212709	0.374622	0.04382972	0.306307	0.192713
R39197	KIF13A	KINESIN FAMILY MEMBER 13A	0.335822	0.347866	2.55415	6	0.0432479	0.0432479	0.4846	-0.0321336	0.295657	0.20179038	0.275148	1.0330585	0.0926363	0.335822
AA477501	KIF14	KINESIN FAMILY MEMBER 14	0.122706	0.11976	2.71083	6	0.0350672	0.0350672	0.21185	0.197037	0.135446	-0.09410084	0.107089	0.04220101	0.25942	0.122706
AA679503	KIF1B	KINESIN FAMILY MEMBER 1B	-0.454956	0.453118	2.65648	6	0.0377007	0.0377007	-1.23028	-0.466476	-0.620931	0.19281335	-0.492482	-0.5320415	-0.0352866	-0.454956
AA599085	KIF21A	KINESIN FAMILY MEMBER 21A	-0.257095	0.185164	3.67354	6	0.0104103	0.0104103	-0.277125	-0.259937	-0.342608	0.024936177	-0.363678	-0.5195826	-0.0616675	-0.257095
AI225121	KIF26B	KINESIN FAMILY MEMBER 26B	-0.37544	0.210173	3.99437	4	0.0162058	0.0162058	-0.438697		-0.670406	NaN	-0.419161	-0.21316427	-0.135774	-0.37544
AA488297	KIF2A	KINESIN HEAVY CHAIN MEMBER 2	0.16301	0.166178	2.59531	6	0.0409188	0.0409188	0.147249	0.127702	0.24842	-0.1700373	0.291244	0.3348642	0.161627	0.16301
T90375	KIF3B	KINESIN FAMILY MEMBER 3B	-0.320217	0.294424	2.87753	6	0.0281486	0.0281486	-0.400426	-0.167769	-0.76339	-0.028921751	-0.644658	-0.22372782	-0.012625	-0.320217
AA677655	KL	KLOTHO	0.391845	0.372846	2.78057	6	0.0319727	0.0319727	0.550034	0.00779633	1.11381	0.32670894	0.411564	0.03584097	0.297165	0.391845
N49209	KLF7	KRUPPEL-LIKE FACTOR 7 (UBIQUITOUS)	0.413574	0.0916608	9.024	3	0.00287343	0.00287343	0.466514	0.50362	0.296962	0.38719836		NaN		0.413574
AA489670	KLHL18	KELCH-LIKE 18 (DROSOPHILA)	0.0997167	0.0805713	3.27443	6	0.01694	0.01694	0.0565171	0.0883423	0.025843	0.10940833	0.0105427	0.23396492	0.173399	0.0997167
AI348818	KLHL2	KELCH-LIKE 2, MAYVEN (DROSOPHILA)	-0.291821	0.219529	3.25612	5	0.0225423	0.0225423	-0.536186	-0.145343	-0.462137	-0.46306345	-0.121633	NaN	-0.0225646	-0.291821
R42934	KLHL26	KELCH-LIKE 26 (DROSOPHILA)	-0.177041	0.106966	4.05419	5	0.00978491	0.00978491	-0.0979785	-0.259895	-0.353957	-0.1090136	-0.150846	NaN	-0.0905562	-0.177041
N49280	KLHL9	KELCH-LIKE 9 (DROSOPHILA)	0.135986	0.115924	3.10364	6	0.0210186	0.0210186	0.250105	-0.00618215	0.164818	0.19672173	0.0273199	0.28194308	0.0371781	0.135986
AA054714	KPNA1	KARYOPHERIN ALPHA 1 (IMPORTIN ALPHA 5)	0.218421	0.141545	4.08271	6	0.00648229	0.00648229	0.147167	0.109666	0.416943	0.001168541	0.333095	0.25798	0.262925	0.218421
AA609263	KPNA1	KARYOPHERIN ALPHA 1 (IMPORTIN ALPHA 5)	0.215041	0.0952799	5.04668	4	0.00724797	0.00724797	0.251021	0.29173		0.22874692	0.254237	NaN	0.0494719	0.215041
AI280896	KPNA1	KARYOPHERIN ALPHA 1 (IMPORTIN ALPHA 5)	0.345166	0.225961	3.74171	5	0.0134078	0.0134078	0.618597	0.597204	0.291403	0.1434964	0.346132	NaN	0.0741643	0.345166
AA251527	KPNB1	KARYOPHERIN (IMPORTIN) BETA 1	0.146342	0.108743	3.56054	6	0.0119193	0.0119193	0.14491	-0.00232513	0.231541	0.12865742	0.052399	0.14276648	0.326444	0.146342
AA505084	KRAS	V-HA-RAS HARVEY RAT SARCOMA VIRAL ONCOGENE HOMOLOG	0.332836	0.345608	2.54798	6	0.0436095	0.0436095	0.257042	0.371571	0.872502	0.1047611	0.623575	0.29705176	-0.196652	0.332836
N95249	KRAS	V-HA-RAS HARVEY RAT SARCOMA VIRAL ONCOGENE HOMOLOG	0.628785	0.453214	3.3984	5	0.0192846	0.0192846	0.499346	0.659566	0.965072	NaN	0.597647	1.1865736	-0.135497	0.628785
AA428454	KRT10	KERATIN 10 (EPIDERMOLYTIC HYPERKERATOSIS; KERATOSIS PALMARIS ET PLANTARIS)	0.191828	0.170765	2.97208	6	0.0248905	0.0248905	0.451092	0.140283	0.160892	0.096901	0.402329	0.10918962	-0.0178925	0.191828
AA878048	KRT15	KERATIN 15	0.155961	0.129204	3.19367	6	0.0187493	0.0187493	0.180172	0.0857723	0.0351989	0.058644492	0.408311	0.103306614	0.220324	0.155961
AA928454	KRT16	KERATIN 16 (FOCAL NON-EPIDERMOLYTIC PALMOPLANTAR KERATODERMA)	0.177725	0.146595	3.2076	6	0.0184227	0.0184227	0.438365	0.129411	0.178832	0.12773252	0.285679	0.10404401	-0.0199859	0.177725
H88143	KSR1	KINASE SUPPRESSOR OF RAS 1	0.132086	0.139906	2.49786	6	0.0466634	0.0466634	0.414986	0.0201994	0.16768	0.08448265	0.169583	0.015873348	0.051794	0.132086
AA459106	KTN1	KINECTIN 1 (KINESIN RECEPTOR)	0.215571	0.178574	3.1939	6	0.0187437	0.0187437	0.241031	0.315604	0.130418	0.13464193	0.506173	-0.06939485	0.250526	0.215571
AI143066	L3MBTL4	L(3)MBT-LIKE 4 (DROSOPHILA)	0.234701	0.235489	2.6369	6	0.0387007	0.0387007	0.457101	0.121558	0.270442	-0.08236511	0.0682371	0.60847425	0.199458	0.234701
AI273225	LACTB	HYPOTHETICAL PROTEIN FLJ14902	0.19429	0.188412	2.72829	6	0.0342637	0.0342637	0.202398	0.54983	-0.0558184	0.17038947	0.268678	0.06532736	0.159224	0.19429
AA062659	LAMA1	LAMININ, ALPHA 1	-0.456579	0.293866	4.1107	6	0.0062814	0.0062814	-0.177801	-0.278404	-0.40755	-0.1478971	-0.566165	-0.65035546	-0.967884	-0.456579
H66213	LAMA2	LAMININ, ALPHA 2 (MEROSIN, CONGENITAL MUSCULAR DYSTROPHY)	0.118797	0.0722294	3.67772	4	0.0212465	0.0212465	0.0806612	0.146092	0.134407	NaN	0.212366	NaN	0.0204604	0.118797
H29077	LAMP1	LYSOSOMAL-ASSOCIATED MEMBRANE PROTEIN 1	-0.178734	0.13348	3.54276	6	0.0121782	0.0121782	-0.115107	-0.131161	-0.204893	0.001340125	-0.130626	-0.24559851	-0.425093	-0.178734
AA029283	LARGE	LIKE-GLYCOSYLTRANSFERASE	-0.451053	0.261461	4.22567	5	0.00828257	0.00828257	-0.674131	-0.433117	-0.838571	-0.19590756		-0.38103104	-0.183561	-0.451053
AA934126	LARGE	LIKE-GLYCOSYLTRANSFERASE	0.0637979	0.0652296	2.58768	6	0.0413405	0.0413405	0.143381	0.041963	0.0337568	-0.053260088	0.0670028	0.09284701	0.120895	0.0637979
R16098	LBP	LIPOPOLYSACCHARIDE BINDING PROTEIN	-0.178829	0.0554328	7.90218	5	0.000522	0.000522	-0.271278	-0.207655	-0.164413	-0.16491348	-0.107202	NaN	-0.157512	-0.178829
N64794	LCOR	LIGAND-DEPENDENT COREPRESSOR	0.142284	0.12371	3.04299	6	0.0227155	0.0227155	0.284142	0.0197036	0.278156	0.06913595	0.112087	0.24009642	-0.00733135	0.142284
AA421335	LDB1	LIM DOMAIN BINDING 1	0.139303	0.0723898	4.71368	5	0.00527229	0.00527229	0.0987041	0.158031	0.132891	0.039102755	0.149384	NaN	0.257707	0.139303
AI200904	LDB2	LIM DOMAIN BINDING 2	-0.184607	0.115852	3.9032	5	0.0113726	0.0113726	-0.358658	-0.244471	-0.0989239	NaN	-0.0759215	-0.24636461	-0.0833019	-0.184607
AI383171	LDB3	LIM DOMAIN BINDING 3	0.188061	0.173123	2.87405	6	0.0282769	0.0282769	0.130136	0.218118	0.253895	0.3597041	0.370503	-0.13373896	0.117812	0.188061
AA504461	LDLR	LOW DENSITY LIPOPROTEIN RECEPTOR (FAMILIAL HYPERCHOLESTEROLEMIA)	-0.387669	0.339456	3.02153	6	0.023351	0.023351	-0.532764	-0.422586	-0.527251	0.17820485	-0.921315	-0.2848903	-0.203083	-0.387669
N91165	LEAP2	LIVER-EXPRESSED ANTIMICROBIAL PEPTIDE 2	0.120725	0.0937261	3.4079	6	0.0143557	0.0143557	0.241407	0.00891456	0.0865705	0.03321932	0.249642	0.118505	0.106818	0.120725
AA873182	LEPREL1	LEPRECAN-LIKE 1	-0.282033	0.170824	4.04414	5	0.00988226	0.00988226		-0.376814	-0.0338256	-0.1770081	-0.259483	-0.53274745	-0.312318	-0.282033
AA133165	LGTN	LIGATIN	0.193518	0.199319	2.56874	6	0.042407	0.042407	0.199666	-0.161808	0.400975	0.14980711	0.348285	0.35497117	0.0627265	0.193518
AI051683	LHB	LUTEINIZING HORMONE BETA POLYPEPTIDE	-0.213364	0.187937	2.78089	5	0.0388612	0.0388612	-0.287488	-0.0864727	0.0136596	-0.26517373	-0.133969	NaN	-0.520737	-0.213364
H75601	LHPP	PHOSPHOLYSINE PHOSPHOHISTIDINE INORGANIC PYROPHOSPHATE PHOSPHATASE	-0.181655	0.186	2.58394	6	0.0415487	0.0415487	-0.348976	0.0253739	0.0380459	-0.03831956	-0.241828	-0.29999003	-0.405891	-0.181655
AA682226	LIFR	LEUKEMIA INHIBITORY FACTOR RECEPTOR	-0.189854	0.128581	3.30163	4	0.0298878	0.0298878	-0.202201	-0.401424	-0.109312	-0.070981175		NaN	-0.165353	-0.189854
W72885	LIMD2	LIM DOMAIN CONTAINING 2	0.160396	0.121743	3.48576	6	0.0130505	0.0130505	-0.0136933	0.188517	0.0625773	0.06546358	0.254869	0.2667663	0.298274	0.160396
R70546	LIN54	HYPOTHETICAL PROTEIN DKFZP686L1814	0.23963	0.190688	3.32481	6	0.015909	0.015909	0.402268	0.336543	0.118876	0.038479242	0.523369	0.23446472	0.023411	0.23963
AI125760	LINGO1	LEUCINE RICH REPEAT NEURONAL 6A	-0.173	0.130237	3.25378	5	0.0226009	0.0226009	-0.191188	-0.358568	-0.292884	NaN	-0.0440614	-0.06891572	-0.0823845	-0.173
H50238	LIPE	LIPASE, HORMONE-SENSITIVE	-0.231542	0.193493	3.16602	6	0.0194164	0.0194164	-0.242938	-0.497588	-0.203077	0.028147506	-0.429982	-0.25700614	-0.0183494	-0.231542
AA486290	LMAN2L	LECTIN, MANNOSE-BINDING 2-LIKE	-0.191889	0.169939	2.9875	6	0.024399	0.024399	-0.346386	-0.331414	-0.239847	0.08965994	-0.221847	-0.29398125	0.00059	-0.191889
H48143	LMBRD2	LMBR1 DOMAIN CONTAINING 2	0.155156	0.147978	2.7741	6	0.0322473	0.0322473	0.13207	0.35631	0.103607	-0.045736324	0.354055	0.09836681	0.0874226	0.155156
AA448855	LMOD3	LEIOMODIN 3 (FETAL)	0.117035	0.105204	2.72495	5	0.041529	0.041529	0.197543	0.0251657	0.19592	-0.031958837	0.223639	NaN	0.0919025	0.117035
AA775275	LMTK2	LEMUR TYROSINE KINASE 2	-0.194603	0.107274	4.7996	6	0.00300199	0.00300199	-0.099558	-0.185856	-0.256541	-0.16678295	-0.357783	-0.037563313	-0.25814	-0.194603
AA058533	LNP1	HYPOTHETICAL PROTEIN LOC348801	0.218141	0.190398	3.03126	6	0.0230606	0.0230606	0.434013	0.130254	0.367177	0.03371351	0.450381	0.067193665	0.044251	0.218141
AA779418	LNPEP	LEUCYL/CYSTINYL AMINOPEPTIDASE	0.322812	0.131448	6.49749	6	0.000633	0.000633	0.326833	0.392378	0.389719	0.39241466	0.372164	0.35649148	0.0296836	0.322812
AI052059	LNPEP	LEUCYL/CYSTINYL AMINOPEPTIDASE	0.225799	0.131964	4.52706	6	0.00398759	0.00398759	0.331556	0.310359	0.0538662	0.032156393	0.256934	0.23565926	0.360064	0.225799
AI239937	LOC129881	HYPOTHETICAL LOC129881	-0.333486	0.22365	3.65245	5	0.0147105	0.0147105	-0.260974	-0.357006	-0.0926194	-0.41568834	-0.156288	NaN	-0.71834	-0.333486
AI275120	LOC130576	HYPOTHETICAL PROTEIN LOC130576	0.845291	0.606774	3.41236	5	0.0189947	0.0189947	0.617613	1.7877	0.152437	1.1769395	1.02094	NaN	0.316124	0.845291
AA435997	LOC133874	HYPOTHETICAL GENE LOC133874	-0.168064	0.139382	3.19019	6	0.0188319	0.0188319	-0.232547	-0.217988	-0.270767	-0.009064259	-0.358547	-0.10251775	0.0149812	-0.168064
AI049675	LOC143381	HYPOTHETICAL PROTEIN LOC143381	-0.221798	0.224938	2.60882	6	0.0401839	0.0401839	-0.35344	-0.452205	-0.332123	0.20995927	-0.166632	-0.35443494	-0.103713	-0.221798
AA490896	LOC149478	HYPOTHETICAL PROTEIN LOC149478	0.307797	0.185598	4.38773	6	0.00462933	0.00462933	0.581478	0.39974	0.364973	0.09506712	0.424396	0.20711505	0.0818105	0.307797
AA169444	LOC152485	HYPOTHETICAL PROTEIN LOC152485	0.137599	0.0841109	4.32823	6	0.00493819	0.00493819	0.236275	0.0152808	0.168869	0.1758868	0.116736	0.039759163	0.210383	0.137599
H05645	LOC153328	SIMILAR TO CG4995 GENE PRODUCT	0.195874	0.168422	3.077	6	0.0217463	0.0217463	0.321409	0.137483	0.212282	-0.07158987	0.345237	0.38094825	0.0453468	0.195874
AA453520	LOC196993	HYPOTHETICAL PROTEIN LOC196993	-0.190522	0.0949747	4.48561	4	0.0109426	0.0109426	-0.0503727	-0.223895	-0.312698	-0.17099838		NaN	-0.194644	-0.190522
AA284279	LOC202181	HYPOTHETICAL PROTEIN FLJ11561	0.124901	0.0676156	4.88728	6	0.00274594	0.00274594	0.0474782	0.2313	0.0589931	0.1375248	0.0981564	0.10803178	0.192821	0.124901
AA700770	LOC257054	HYPOTHETICAL PROTEIN MGC25181	-0.242534	0.255997	2.50661	6	0.0461142	0.0461142	-0.101453	-0.523699	-0.154197	-0.08186144	-0.297133	0.08819533	-0.627587	-0.242534
AI003801	LOC283143	HYPOTHETICAL PROTEIN LOC283143	0.509041	0.139545	7.29573	3	0.00531672	0.00531672	0.689933	0.446835		NaN	0.535674	NaN	0.363722	0.509041
AA233932	LOC283658	HYPOTHETICAL PROTEIN LOC283658	0.181712	0.100658	3.61047	3	0.0364916	0.0364916	0.149267	0.0566264	0.235087	NaN		NaN	0.285867	0.181712
AA719285	LOC284373	HYPOTHETICAL PROTEIN LOC284373	0.296722	0.221924	3.27508	5	0.0220743	0.0220743	0.194441	0.461462	0.129077	0.39670205		0.007317356	0.59133	0.296722
N59542	LOC285074	HYPOTHETICAL PROTEIN FLJ13910	0.205779	0.145168	3.75042	6	0.00950503	0.00950503	0.408747	0.347724	0.09354	0.00517465	0.188281	0.121534675	0.275451	0.205779
N91582	LOC285636	HYPOTHETICAL PROTEIN LOC285636	0.196769	0.163332	3.18739	6	0.0188986	0.0188986	0.397023	0.322397	0.0251556	0.010783985	0.364295	0.16662735	0.0911039	0.196769
AA410255	LOC285733	HYPOTHETICAL PROTEIN LOC285733	-0.164766	0.150825	2.6759	5	0.0440357	0.0440357	0.0206778	-0.313748	-0.191844	-0.36076212	-0.0887266	-0.054194298		-0.164766
AA279753	LOC285908	HYPOTHETICAL PROTEIN LOC285908	0.199031	0.136016	3.87151	6	0.00825145	0.00825145	0.0619891	0.145611	0.477755	0.1054111	0.156832	0.22132203	0.224297	0.199031
W72557	LOC339192	HYPOTHETICAL PROTEIN LOC339192	-0.192092	0.119903	3.58233	4	0.0231195	0.0231195	-0.0996098	-0.21807	-0.0562142	-0.22495948		NaN	-0.361609	-0.192092
AA923240	LOC340094	HYPOTHETICAL PROTEIN LOC340094	-0.173805	0.127104	3.34948	5	0.0203404	0.0203404	-0.0167539	-0.214615	-0.270652	-0.15163393	-0.0467497	NaN	-0.342427	-0.173805
H29783	LOC349114	HYPOTHETICAL PROTEIN LOC349114	0.184612	0.161425	3.02579	6	0.0232234	0.0232234	0.28612	0.0673729	0.494861	0.18009956	0.0149753	0.123131305	0.125724	0.184612
AA680389	LOC374491	TPTE AND PTEN HOMOLOGOUS INOSITOL LIPID PHOSPHATASE PSEUDOGENE	0.130032	0.122056	2.81864	6	0.0304087	0.0304087	0.21272	0.184342	0.0463156	0.2737783	0.070002	-0.078002565	0.201069	0.130032
R56880	LOC377711	KIAA1833 PROTEIN	0.228022	0.144732	4.16832	6	0.00588957	0.00588957	0.367492	0.0376234	0.0756047	0.437189	0.188924	0.2232483	0.266075	0.228022
AA907064	LOC387895	HYPOTHETICAL GENE SUPPORTED BY BC040060	-0.162843	0.153366	2.60085	5	0.0481997	0.0481997	-0.336737	-0.282436	0.0260322	-0.13930902	0.00721338	NaN	-0.251821	-0.162843
N53453	LOC388335	SIMILAR TO RIKEN CDNA A730055C05 GENE	0.193446	0.143883	3.55714	6	0.0119684	0.0119684	0.15598	-0.0304724	0.350753	0.09633843	0.204587	0.18769147	0.389245	0.193446
AA872273	LOC388554	HYPOTHETICAL BC282485_1	-0.22761	0.181588	3.07029	5	0.0277745	0.0277745	-0.49492	-0.0744341	-0.0601638	-0.18347076		-0.40903378	-0.143635	-0.22761
R08266	LOC388931	HYPOTHETICAL PROTEIN LOC388931	-0.376839	0.367066	2.71619	6	0.0348184	0.0348184	-0.899686	0.0482988	-0.356094	-0.25977555	-0.00291206	-0.82327604	-0.344426	-0.376839
H96647	LOC389203	HYPOTHETICAL GENE SUPPORTED BY BC032431	0.0945441	0.0940525	2.65958	6	0.0375451	0.0375451	0.0197784	0.0534572	0.152127	0.07912648	-0.0306673	0.13574645	0.252241	0.0945441
AA975005	LOC389765	SIMILAR TO KIF27C	0.094547	0.101915	2.45447	6	0.0494894	0.0494894	0.27405	-0.0136469	0.0879764	-0.005743254	0.163025	0.03896687	0.117201	0.094547
AA634434	LOC391039	SIMILAR TO COFILIN-1 (COFILIN, NON-MUSCLE ISOFORM) (18 KDA PHOSPHOPROTEIN) (P18)	-0.459174	0.371866	3.26693	6	0.0170998	0.0170998	-0.766346	-0.591804	-0.495287	0.28349894	-0.784843	-0.59868616	-0.260752	-0.459174
AI085535	LOC400604	HYPOTHETICAL GENE SUPPORTED BY BC039664	-0.200837	0.140401	3.50388	5	0.0172128	0.0172128	-0.0963141	-0.356201	-0.323912	-0.30129254	-0.0460277	NaN	-0.081277	-0.200837
H06389	LOC400657	HYPOTHETICAL GENE SUPPORTED BY BC036588	0.2131	0.217863	2.58791	6	0.0413279	0.0413279	0.444397	0.0712893	0.297389	0.01936664	0.374153	0.39813545	-0.113033	0.2131
AA004760	LOC400960	HYPOTHETICAL GENE SUPPORTED BY BC040598	0.279759	0.236202	3.13364	6	0.0202308	0.0202308	0.201483	0.492502	0.490782	0.09656673	0.186969	0.55665296	-0.0666404	0.279759
AI273582	LOC401089	FLJ43329 PROTEIN	0.271112	0.150451	3.60399	3	0.0366587	0.0366587	0.474453	0.217978		0.27492198		NaN	0.117095	0.271112
AA035549	LOC401152	HCV F-TRANSACTIVATED PROTEIN 1	-0.362479	0.18109	5.29588	6	0.00183705	0.00183705	-0.270721	-0.15657	-0.344833	-0.17014366	-0.441448	-0.5042928	-0.649343	-0.362479
AA863044	LOC401320	HYPOTHETICAL LOC401320	0.118665	0.126293	2.48596	6	0.0474211	0.0474211	0.109839	0.154608	0.122713	-0.0538013	0.122322	0.021532845	0.353442	0.118665
AA922271	LOC401351	HYPOTHETICAL GENE SUPPORTED BY BC040831	-0.174027	0.147956	2.88111	5	0.0345433	0.0345433	-0.205428	-0.323999	-0.336461	-0.016814658		-0.17418264	0.0127247	-0.174027
H90873	LOC401622	SIMILAR TO LINE-1 REVERSE TRANSCRIPTASE HOMOLOG	0.139456	0.0981839	3.75792	6	0.00942155	0.00942155	0.1178	0.265887	0.182973	-0.019812828	0.240018	0.095510654	0.0938203	0.139456
AA932499	LOC440934	HYPOTHETICAL GENE SUPPORTED BY BC008048	0.145532	0.0967731	3.36272	4	0.0282336	0.0282336	0.0555813			0.13757432	0.275436	0.20673297	0.0523379	0.145532
AI209105	LOC440983	HYPOTHETICAL GENE SUPPORTED BY BC066916	0.150168	0.154047	2.57914	6	0.0418175	0.0418175	0.00743608	0.18697	0.265534	0.18182617	-0.0140886	0.4011951	0.0223058	0.150168
AA459358	LOC541467	HYPOTHETICAL PROTEIN FLJ13105	0.153778	0.108261	3.47935	5	0.0176711	0.0176711	0.215839	0.319677	0.059019	0.035304982		0.19171502	0.101112	0.153778
AA678375	LOC541467	HYPOTHETICAL PROTEIN FLJ13105	0.134561	0.1099	3.23946	6	0.017699	0.017699	0.0758471	0.227344	0.210998	-0.0482659	0.0466784	0.19752716	0.231798	0.134561
AA011685	LOC550112	HYPOTHETICAL LOC550112	0.189932	0.12639	3.97588	6	0.0073176	0.0073176	0.0616991	0.32177	0.405359	0.13401273	0.147453	0.17088369	0.0883478	0.189932
AA678370	LOC550643	HYPOTHETICAL PROTEIN LOC550643	0.170748	0.174315	2.59161	6	0.041123	0.041123	0.399159	0.238812	-0.110717	0.14922297	0.340206	0.0454979	0.133055	0.170748
N35369	LOC550643	HYPOTHETICAL PROTEIN LOC550643	0.194619	0.201152	2.55982	6	0.0429192	0.0429192	0.306286	0.402102	-0.0211836	-0.13018918	0.1818	0.2502122	0.373306	0.194619
H03491	LOC641364	HYPOTHETICAL PROTEIN LOC641364	0.281835	0.146003	5.1072	6	0.00220576	0.00220576	0.510988	0.123281	0.287961	0.355997	0.370895	0.2250915	0.0986355	0.281835
AA436192	LOC90826	HYPOTHETICAL PROTEIN BC004337	0.274895	0.167443	4.02138	5	0.010107	0.010107	0.44048	0.201133	0.203751	0.39193156		0.40488884	0.00718362	0.274895
AI033672	LOC90826	HYPOTHETICAL PROTEIN BC004337	0.145355	0.0855358	4.16252	5	0.00880253	0.00880253	0.226291	0.203356	0.136646	0.14982437	0.171545	NaN	-0.0155341	0.145355
H18423	LOC91316	8->SIMILAR TO BK246H3.1 (IMMUNOGLOBULIN LAMBDA-LIKE POLYPEPTIDE 1, PRE-B-CELL SPECIFIC)	-1.66284	1.32306	3.32521	6	0.0159011	0.0159011	-2.68108	-3.00157	-2.65557	0.2600132	-1.36411	-2.1630833	-0.0344719	-1.66284
H99123	LOC96610	HYPOTHETICAL PROTEIN SIMILAR TO KIAA0187 GENE PRODUCT	0.154783	0.166456	2.46021	6	0.0491052	0.0491052	0.0964462	0.104507	0.228815	-0.1315561	0.167345	0.4210873	0.196839	0.154783
N95656	LPGAT1	LYSOPHOSPHATIDYLGLYCEROL ACYLTRANSFERASE 1	0.233016	0.148698	4.14601	6	0.00603793	0.00603793	0.280836	0.0279447	0.285555	0.29833752	0.0501305	0.23657538	0.451736	0.233016
R91264	LPGAT1	LYSOPHOSPHATIDYLGLYCEROL ACYLTRANSFERASE 1	0.220914	0.162201	3.60346	6	0.0113194	0.0113194	0.521271	0.258231	0.0358085	0.09048663	0.2289	0.29086375	0.120839	0.220914
H63865	LPP	LIM DOMAIN CONTAINING PREFERRED TRANSLOCATION PARTNER IN LIPOMA	0.203003	0.191964	2.59034	5	0.0488166	0.0488166	0.167209	0.405693	0.0168649	0.32196996	-0.0567575	NaN	0.363035	0.203003
H73186	LPP	LIM DOMAIN CONTAINING PREFERRED TRANSLOCATION PARTNER IN LIPOMA	0.15914	0.101636	3.83538	5	0.0121808	0.0121808	0.283374	0.252468	0.0673722	NaN	0.197674	0.031716395	0.122236	0.15914
AA777534	LRCH1	LEUCINE-RICH REPEATS AND CALPONIN HOMOLOGY (CH) DOMAIN CONTAINING 1	0.159812	0.104095	4.0619	6	0.00663624	0.00663624	0.308048	0.187749	0.218178	0.093379445	0.0283835	0.0506601	0.232287	0.159812
R22927	LRCH1	LEUCINE-RICH REPEATS AND CALPONIN HOMOLOGY (CH) DOMAIN CONTAINING 1	0.156473	0.158151	2.61767	6	0.03971	0.03971	0.282131	-0.0734368	0.0374165	0.10366873	0.13045	0.21230371	0.402778	0.156473
AA464566	LRP1	LOW DENSITY LIPOPROTEIN-RELATED PROTEIN 1 (ALPHA-2-MACROGLOBULIN RECEPTOR)	-0.27136	0.247195	2.90439	6	0.0271783	0.0271783	0.00714519	-0.074618	-0.389538	-0.2806447	-0.739364	-0.2821533	-0.14035	-0.27136
AA136133	LRP11	LOW DENSITY LIPOPROTEIN RECEPTOR-RELATED PROTEIN 11	-0.3442	0.295039	3.0866	6	0.0214808	0.0214808	-0.222529	-0.275132	-0.44487	0.20118013	-0.550686	-0.38476095	-0.732603	-0.3442
R83038	LRP5	LOW DENSITY LIPOPROTEIN RECEPTOR-RELATED PROTEIN 5	-0.18779	0.182356	2.72459	6	0.0344325	0.0344325	-0.253849	-0.183481	-0.00348109	0.0304906	-0.478358	-0.09496166	-0.33089	-0.18779
R77282	LRP6	LOW DENSITY LIPOPROTEIN RECEPTOR-RELATED PROTEIN 6	0.203339	0.210102	2.56059	6	0.0428747	0.0428747	0.290928	0.0587532	0.172224	-0.097602285	0.320411	0.5561848	0.122472	0.203339
AA456020	LRRC40	LEUCINE RICH REPEAT CONTAINING 40	0.135888	0.138852	2.58927	6	0.0412522	0.0412522	0.258429	0.144379	0.20422	-0.08638717	0.318296	0.03994753	0.072335	0.135888
AI252759	LRRC46	LEUCINE RICH REPEAT CONTAINING 46	-0.186038	0.0896334	5.08401	5	0.00382144	0.00382144	-0.0864151	-0.269217	-0.180415	-0.31713837		-0.12246285	-0.140578	-0.186038
AA608771	LRRC6	LEUCINE RICH REPEAT CONTAINING 6	0.121505	0.0662391	4.8532	6	0.00284241	0.00284241	0.209718	0.0607119	0.022779	0.08833533	0.145036	0.15271027	0.171243	0.121505
AI150033	LRRIQ1	LEUCINE-RICH REPEATS AND IQ MOTIF CONTAINING 1	0.0617071	0.0510115	2.96307	5	0.0314071	0.0314071	0.0564667	0.0709013	0.126108	NaN	-0.0116829	0.105167285	0.0232819	0.0617071
AA045342	LRRIQ2	LEUCINE-RICH REPEATS AND IQ MOTIF CONTAINING 2	0.139067	0.125676	2.92765	6	0.0263674	0.0263674	0.223962	0.22183	0.139468	-0.09249087	0.0459008	0.1619946	0.272801	0.139067
AA456033	LSM5	LSM5 HOMOLOG, U6 SMALL NUCLEAR RNA ASSOCIATED (S. CEREVISIAE)	0.159517	0.0827872	5.09792	6	0.00222594	0.00222594	0.197115	0.0367973	0.0612503	0.21986689	0.256117	0.2016259	0.143848	0.159517
AA402875	LSM7	LSM7 HOMOLOG, U6 SMALL NUCLEAR RNA ASSOCIATED (S. CEREVISIAE)	-0.174685	0.154547	2.9905	6	0.0243045	0.0243045	-0.197935	-0.338727	-0.0866802	-0.041049525	-0.313205	-0.30376714	0.0585658	-0.174685
AA634066	LSM8	LSM8 HOMOLOG, U6 SMALL NUCLEAR RNA ASSOCIATED (S. CEREVISIAE)	0.157626	0.149138	2.79633	6	0.0313153	0.0313153	0.312338	0.240833	0.207024	-0.08923452	0.217773	0.23088388	-0.0162384	0.157626
AA489194	LSMD1	LSM DOMAIN CONTAINING 1	-0.163933	0.172678	2.51177	6	0.0457937	0.0457937	-0.378007	-0.138875	-0.22428	0.12624879	-0.0870289	-0.34880885	-0.0967811	-0.163933
T83159	LSP1	LYMPHOCYTE-SPECIFIC PROTEIN 1	-0.502969	0.502635	2.64751	6	0.0381555	0.0381555	-1.15964	-0.737265	-0.413639	-0.2073467	-0.648773	-0.768954	0.414835	-0.502968
AI299075	LTC4S	LEUKOTRIENE C4 SYNTHASE	0.26926	0.175846	4.05125	6	0.00671663	0.00671663	0.298866	0.258684	0.539314	-0.009536801	0.115633	0.3432914	0.338571	0.26926
AA865464	LY6E	LYMPHOCYTE ANTIGEN 6 COMPLEX, LOCUS E	0.200678	0.0660963	8.03289	6	0.000199	0.000199	0.251474	0.174492	0.215263	0.27622032	0.172675	0.07831293	0.23631	0.200678
AA911827	LY75	LYMPHOCYTE ANTIGEN 75	0.340856	0.31272	2.88379	6	0.027919	0.027919	0.527571	0.036923	0.315149	0.94662255	0.0745058	0.2714424	0.213775	0.340856
AI056539	LY9	LYMPHOCYTE ANTIGEN 9	0.50636	0.417997	2.9673	5	0.0312542	0.0312542	1.00576	0.489319	-0.0196165	0.5815534	0.0775877	NaN	0.903553	0.50636
AA063624	LYAR	HYPOTHETICAL PROTEIN FLJ20425	-0.174822	0.145775	3.17294	6	0.019247	0.019247	0.0773759	-0.205896	-0.285961	-0.018075978	-0.267116	-0.29580057	-0.228281	-0.174822
AA455668	LYCAT	LYSOCARDIOLIPIN ACYLTRANSFERASE	0.278548	0.137571	5.357	6	0.00173305	0.00173305	0.525127	0.245542	0.402441	0.13732904	0.2426	0.23180087	0.164994	0.278548
AA954529	LYG1	HYPOTHETICAL PROTEIN LOC129530	-0.162415	0.117767	3.64882	6	0.0107215	0.0107215	-0.0607519	-0.126402	-0.121132	-0.39115688	-0.20262	-0.19452643	-0.0403186	-0.162415
AA521038	LYPLA2	LYSOPHOSPHOLIPASE II	0.136654	0.106991	3.37929	6	0.0148707	0.0148707	0.116173	0.148363	0.302188	0.10965509	0.126068	-0.05096049	0.205091	0.136654
N79087	LZIC	LEUCINE ZIPPER AND CTNNBIP1 DOMAIN CONTAINING	0.158626	0.149503	2.80719	6	0.03087	0.03087	0.217142	0.19586	-0.0209293	0.2997204	0.352936	-0.029386522	0.0950364	0.158626
AA598994	MAF1	MAF1 HOMOLOG (S. CEREVISIAE)	0.18657	0.159347	3.09775	6	0.0211772	0.0211772	0.0327441	-0.00214693	0.345901	0.2414299	0.427847	0.123552285	0.136662	0.18657
T50121	MAFB	V-MAF MUSCULOAPONEUROTIC FIBROSARCOMA ONCOGENE HOMOLOG B (AVIAN)	-0.180659	0.118428	4.03602	6	0.00683344	0.00683344	-0.244608	-0.0982513	-0.230127	-0.09408576	-0.389421	-0.16735667	-0.0407646	-0.180659
AA857809	MAGEA4	MELANOMA ANTIGEN FAMILY A, 4	-0.175451	0.111804	3.84392	5	0.0120754	0.0120754	-0.115383	-0.168182	-0.247827	-0.35095567		-0.028162695	-0.142197	-0.175451
N51643	MAGI1	MEMBRANE ASSOCIATED GUANYLATE KINASE, WW AND PDZ DOMAIN CONTAINING 1	-0.162659	0.173752	2.47684	6	0.0480106	0.0480106	-0.374848	-0.252303	-0.0351134	0.10940191	-0.346798	-0.11060846	-0.128346	-0.162659
AA219045	MAP1B	MICROTUBULE-ASSOCIATED PROTEIN 1B	-0.18308	0.135025	3.58737	6	0.0115403	0.0115403	-0.206289	-0.115902	-0.145365	-0.021962604	-0.440328	-0.24891698	-0.102793	-0.18308
AA115533	MAP1LC3A	MICROTUBULE-ASSOCIATED PROTEIN 1 LIGHT CHAIN 3 ALPHA	0.179785	0.162019	2.93588	6	0.026087	0.026087	0.177164	-0.0946026	0.0438887	0.20062996	0.306557	0.3900253	0.234833	0.179785
AA460003	MAP1LC3B	MICROTUBULE-ASSOCIATED PROTEIN 1 LIGHT CHAIN 3 BETA	0.142076	0.132027	2.84713	6	0.0292915	0.0292915	0.30005	0.198224	0.106458	0.15234657	0.27765	0.025310997	-0.0655049	0.142076
AA460542	MAP1LC3B	MICROTUBULE-ASSOCIATED PROTEIN 1 LIGHT CHAIN 3 BETA	0.400248	0.42869	2.47022	6	0.0484436	0.0484436	0.950486	0.489848	0.0217956	0.037773367	0.848596	0.5843446	-0.131108	0.400248
R19938	MAP2K1	MITOGEN-ACTIVATED PROTEIN KINASE KINASE 1	0.202321	0.118052	4.53436	6	0.00395684	0.00395684	0.346221	0.300566	0.225071	0.08783723	0.295598	0.105393544	0.0555592	0.202321
AA425826	MAP2K2	MITOGEN-ACTIVATED PROTEIN KINASE KINASE 2	0.0677389	0.0593104	3.02174	6	0.0233448	0.0233448	0.0103234	0.0730044	0.16727	0.004463239	0.0392679	0.05769551	0.122148	0.0677389
AA633755	MAP2K2	MITOGEN-ACTIVATED PROTEIN KINASE KINASE 2	0.281867	0.109527	6.80878	6	0.000492	0.000492	0.351314	0.296199	0.332618	0.08627258	0.333994	0.394406	0.178261	0.281867
AA992971	MAP3K14	MITOGEN-ACTIVATED PROTEIN KINASE KINASE KINASE 14	0.133105	0.119353	2.9506	6	0.0255932	0.0255932	0.225811	0.239117	0.0644628	0.14881659	0.130395	0.22036737	-0.0972364	0.133105
H45391	MAP3K2	MITOGEN-ACTIVATED PROTEIN KINASE KINASE KINASE 2	0.1638	0.164253	2.63845	6	0.0386205	0.0386205	0.269188	0.0803429	0.144322	-0.05833537	0.464998	0.118789025	0.127292	0.1638
N75806	MAP3K2	MITOGEN-ACTIVATED PROTEIN KINASE KINASE KINASE 2	0.199078	0.161094	3.02705	5	0.0291799	0.0291799	0.369561	0.135355	0.20277	-0.045724217	0.383864	NaN	0.148642	0.199078
R58959	MAP3K2	MITOGEN-ACTIVATED PROTEIN KINASE KINASE KINASE 2	0.200519	0.159347	3.32937	6	0.015819	0.015819	0.388572	0.200423	0.243841	0.025587788	0.373894	0.20410898	-0.0327928	0.200519
N39603	MAP3K5	MITOGEN-ACTIVATED PROTEIN KINASE KINASE KINASE 5	0.101013	0.107181	2.49348	6	0.0469406	0.0469406	0.136121	0.258798	0.220556	0.006573312	0.0768506	0.014547424	-0.00635863	0.101013
R35283	MAP4K2	MITOGEN-ACTIVATED PROTEIN KINASE KINASE KINASE KINASE 2	0.248043	0.203976	3.21734	6	0.018198	0.018198	0.170574	0.421169	0.389068	0.03660904	0.497053	0.26816037	-0.0463358	0.248043
AA214574	MAP4K5	MITOGEN-ACTIVATED PROTEIN KINASE KINASE KINASE KINASE 5	0.202495	0.19423	2.75835	6	0.0329259	0.0329259	0.181084	-0.0698137	0.100878	0.09987321	0.237583	0.32780346	0.540059	0.202495
AA180204	MAP7D1	ARGININE/PROLINE RICH COILED-COIL 1	0.221811	0.174416	3.3647	6	0.0151413	0.0151413	0.286622	0.0772422	0.482789	0.25593284	0.368679	0.06288436	0.0185303	0.221811
R26444	MAP7D3	HYPOTHETICAL PROTEIN FLJ12649	0.255785	0.258293	2.62006	6	0.039583	0.039583	0.425359	0.235992	0.107265	-0.029068192	0.263393	0.7327477	0.0548053	0.255785
AA911211	MAPK10	MITOGEN-ACTIVATED PROTEIN KINASE 10	0.114882	0.116812	2.60204	6	0.040551	0.040551	0.0299583	0.187293	-0.0925257	0.24949245	0.204616	0.123037584	0.102303	0.114882
AA452406	MAPK8	MITOGEN-ACTIVATED PROTEIN KINASE 8	0.154351	0.136879	2.76216	5	0.0397326	0.0397326	0.386373	0.190715	0.131681	0.18126848	0.0103127	NaN	0.025756	0.154351
AA812676	MAPK8	MITOGEN-ACTIVATED PROTEIN KINASE 8	0.15832	0.158102	2.6494	6	0.0380592	0.0380592	0.337788	0.0590777	0.0233279	0.18303888	-0.069195	0.24152856	0.332673	0.15832
AA864507	MAPK8	MITOGEN-ACTIVATED PROTEIN KINASE 8	0.240586	0.184372	3.45242	6	0.0135926	0.0135926	0.513461	0.297571	0.25737	-0.075822964	0.354402	0.13303103	0.20409	0.240586
T94087	MAPK8	MITOGEN-ACTIVATED PROTEIN KINASE 8	0.264201	0.244991	2.8532	6	0.0290594	0.0290594	0.62306	0.0854293	0.109511	0.43260598	-0.01945	0.13220407	0.486044	0.264201
W47667	MAPK8	MITOGEN-ACTIVATED PROTEIN KINASE 8	0.23437	0.202714	3.05891	6	0.0222561	0.0222561	0.634434	0.187851	0.0850968	0.2695704	0.00649682	0.16213311	0.295006	0.23437
AA608576	MAPRE2	MICROTUBULE-ASSOCIATED PROTEIN, RP/EB FAMILY, MEMBER 2	0.269003	0.1837	3.87433	6	0.00822452	0.00822452	0.491589	0.495448	0.0930289	0.3836933	0.131425	0.08345504	0.20438	0.269003
AA704387	MAPRE2	MICROTUBULE-ASSOCIATED PROTEIN, RP/EB FAMILY, MEMBER 2	0.281269	0.207826	3.3151	5	0.0211216	0.0211216	0.393655	0.45318	0.0951906	0.54953855		0.09454044	0.10151	0.281269
AA985368	MAPRE2	MICROTUBULE-ASSOCIATED PROTEIN, RP/EB FAMILY, MEMBER 2	0.196711	0.188363	2.76301	6	0.0327237	0.0327237	0.351739	0.298963	0.169321	0.12671207	0.211375	0.38987666	-0.171008	0.196711
R28608	MAPRE2	MICROTUBULE-ASSOCIATED PROTEIN, RP/EB FAMILY, MEMBER 2	0.195358	0.0903136	5.72304	6	0.00123415	0.00123415	0.336991	0.275749	0.107505	0.24005459	0.100555	0.1438476	0.162801	0.195358
AA019549	MAPRE3	MICROTUBULE-ASSOCIATED PROTEIN, RP/EB FAMILY, MEMBER 3	0.151993	0.0638757	6.2956	6	0.000748	0.000748	0.120381	0.229711	0.150287	0.10681439	0.0824181	0.123602405	0.250738	0.151993
AI239999	MARCH10	RING FINGER PROTEIN 190	-0.195535	0.159342	3.24672	6	0.0175384	0.0175384	-0.26421	-0.484395	-0.0107833	-0.087665394	-0.146005	-0.09884418	-0.276842	-0.195535
R38848	MARCH3	MEMBRANE-ASSOCIATED RING FINGER (C3HC4) 3	0.397936	0.232278	4.53268	6	0.00396389	0.00396389	0.767967	0.345544	0.127673	0.32214713	0.667096	0.32136133	0.233764	0.397936
AI358848	MARS	METHIONINE-TRNA SYNTHETASE	0.209321	0.215688	2.56765	6	0.0424691	0.0424691	0.227697	-0.0199224	0.38136	0.029071942	0.556609	0.2781151	0.0123188	0.209321
R56829	MASP2	MANNAN-BINDING LECTIN SERINE PEPTIDASE 2	0.178758	0.0904119	5.23105	6	0.0019552	0.0019552	0.193277	0.107815	0.127903	0.15128888	0.0795596	0.33607727	0.255385	0.178758
AA428341	MBD2	METHYL-CPG BINDING DOMAIN PROTEIN 2	0.265776	0.221144	3.17972	6	0.0190827	0.0190827	0.42253	0.33385	0.400627	0.085395984	0.570421	-0.018574826	0.066182	0.265776
AA283755	MBP	MYELIN BASIC PROTEIN	-0.192738	0.158892	3.20933	6	0.0183824	0.0183824	-0.362182	-0.215851	0.0522408	-0.122720264	-0.299661	-0.0492281	-0.351764	-0.192738
N62730	MBP	MYELIN BASIC PROTEIN	-0.171259	0.118184	3.83392	6	0.00861971	0.00861971	-0.0288216	-0.0776537	-0.131515	-0.12654608	-0.203877	-0.24934494	-0.381056	-0.171259
W45453	MBP	MYELIN BASIC PROTEIN	0.207593	0.137888	3.98323	6	0.0072564	0.0072564	0.334567	0.193171	0.437932	0.06745458	0.175449	0.191092	0.0534883	0.207593
R53421	MBTPS2	MEMBRANE-BOUND TRANSCRIPTION FACTOR PEPTIDASE, SITE 2	0.240176	0.177004	3.59001	6	0.0115037	0.0115037	0.239502	0.273494	0.0485346	0.18592487	0.39779	0.02221669	0.51377	0.240176
AI150150	MCCC1	METHYLCROTONOYL-COENZYME A CARBOXYLASE 1 (ALPHA)	0.112647	0.0571779	3.94024	3	0.0291318	0.0291318	0.148555	0.0543277		0.07452677		NaN	0.17318	0.112647
N27515	MCM4	MCM4 MINICHROMOSOME MAINTENANCE DEFICIENT 4 (S. CEREVISIAE)	-0.172564	0.132884	3.18094	5	0.0245125	0.0245125	-0.194813	-0.0360166		-0.10881351	-0.0483196	-0.36819845	-0.279225	-0.172564
R07012	MCM4	MCM4 MINICHROMOSOME MAINTENANCE DEFICIENT 4 (S. CEREVISIAE)	-0.177403	0.129506	3.62429	6	0.0110404	0.0110404	-0.275346	-0.100473	-0.28426	0.023224533	-0.346618	-0.12013415	-0.138217	-0.177403
R21530	MCM4	MCM4 MINICHROMOSOME MAINTENANCE DEFICIENT 4 (S. CEREVISIAE)	-0.462363	0.444873	2.74976	6	0.0333021	0.0333021	-0.374147	-0.586675	-0.256114	0.26468685	-1.13304	-0.81814176	-0.333105	-0.462363
W94630	MCM5	MCM5 MINICHROMOSOME MAINTENANCE DEFICIENT 5, CELL DIVISION CYCLE 46 (S. CEREVISIAE)	0.0530114	0.0510009	2.75005	6	0.0332895	0.0332895	0.0291501	0.0361236	0.061974	0.11701388	0.0759543	0.09073046	-0.0398661	0.0530114
AI088060	MCOLN3	MUCOLIPIN 3	0.180333	0.194287	2.45573	6	0.0494047	0.0494047	0.222688	-0.212297	0.304324	0.08837251	0.225909	0.25563487	0.3777	0.180333
AA206614	MCTP2	MULTIPLE C2 DOMAINS, TRANSMEMBRANE 2	0.192695	0.0883344	5.77151	6	0.0011813	0.0011813	0.227378	0.0714451	0.244667	0.1004582	0.179911	0.33248493	0.192522	0.192695
AA451742	MCTP2	MULTIPLE C2 DOMAINS, TRANSMEMBRANE 2	0.542914	0.415857	3.4541	6	0.0135647	0.0135647	0.524009	0.672884	1.14551	0.551603	0.734326	0.4046562	-0.232598	0.542913
AI310969	MDM4	MDM4, TRANSFORMED 3T3 CELL DOUBLE MINUTE 4, P53 BINDING PROTEIN (MOUSE)	0.30179	0.198999	3.71475	5	0.0137869	0.0137869	0.123826	0.252771	0.624682	NaN	0.406416	0.32114324	0.0819052	0.30179
AA708181	MDN1	MDN1, MIDASIN HOMOLOG (YEAST)	-0.173963	0.185328	2.4835	6	0.047579	0.047579	-0.137475	-0.218805	-0.198258	0.035368197	-0.347117	0.07758845	-0.429046	-0.173963
AA779401	ME3	MALIC ENZYME 3, NADP(+)-DEPENDENT, MITOCHONDRIAL	-0.300027	0.294311	2.69714	6	0.0357118	0.0357118	-0.297625	-0.555129	-0.39011	0.07071261	-0.741082	-0.21433328	0.0273786	-0.300027
AI025120	MEA1	MALE-ENHANCED ANTIGEN 1	-0.171452	0.133604	3.39525	6	0.014581	0.014581	-0.0351901	-0.394313	-0.290296	-0.048858497	-0.109278	-0.21419068	-0.10804	-0.171452
H89283	MED12L	KIAA1635 PROTEIN	0.192802	0.16354	2.88778	5	0.0342754	0.0342754	0.386549	0.194882	-0.0349383	0.3664106	0.0764583	NaN	0.167453	0.192802
AA122265	MED13	THYROID HORMONE RECEPTOR ASSOCIATED PROTEIN 1	0.0937416	0.0853323	2.90648	6	0.0271043	0.0271043	0.152691	-0.0413808	0.0291229	0.042203736	0.156525	0.19587706	0.121152	0.0937416
AA431181	MED16	THYROID HORMONE RECEPTOR ASSOCIATED PROTEIN 5	0.175218	0.0967214	4.43744	5	0.00678098	0.00678098	0.0631558	0.266759	0.252073	0.26860723	0.099611	NaN	0.101104	0.175218
AA634296	MED19	MEDIATOR OF RNA POLYMERASE II TRANSCRIPTION, SUBUNIT 19 HOMOLOG (YEAST)	0.153454	0.151283	2.68372	6	0.0363554	0.0363554	0.269288	0.164789	0.107109	0.11610497	0.00566185	-0.009963482	0.421191	0.153454
AA975689	MED19	MEDIATOR OF RNA POLYMERASE II TRANSCRIPTION, SUBUNIT 19 HOMOLOG (YEAST)	0.191616	0.151844	3.09107	5	0.0271266	0.0271266	0.455791	0.204766	-0.00608563	0.18898782		0.11271051	0.193525	0.191616
AA485945	MED31	MEDIATOR OF RNA POLYMERASE II TRANSCRIPTION, SUBUNIT 31 HOMOLOG (YEAST)	-0.222075	0.118654	4.95185	6	0.00257317	0.00257317	-0.138138	-0.283223	-0.231558	0.007560463	-0.330673	-0.28435326	-0.294138	-0.222075
AA480997	MEF2A	MADS BOX TRANSCRIPTION ENHANCER FACTOR 2, POLYPEPTIDE A (MYOCYTE ENHANCER FACTOR 2A)	0.217117	0.166232	3.45563	6	0.0135394	0.0135394	0.0464159	0.187115	0.348137	-0.029930575	0.334762	0.4259838	0.207336	0.217117
AA936141	MEF2B	MADS BOX TRANSCRIPTION ENHANCER FACTOR 2, POLYPEPTIDE B (MYOCYTE ENHANCER FACTOR 2B)	-0.167589	0.112201	3.95181	6	0.00752197	0.00752197	0.00211612	-0.156372	-0.111368	-0.28440782	-0.199469	-0.32333267	-0.10029	-0.167589
AA504131	MEF2C	MADS BOX TRANSCRIPTION ENHANCER FACTOR 2, POLYPEPTIDE C (MYOCYTE ENHANCER FACTOR 2C)	0.123373	0.0685184	4.76388	6	0.00311396	0.00311396	0.126442	0.0843585	0.141049	0.20941459	0.203167	0.07845199	0.0207252	0.123373
N95243	MEIS1	MEIS1, MYELOID ECOTROPIC VIRAL INTEGRATION SITE 1 HOMOLOG (MOUSE)	-0.326634	0.257943	2.83154	4	0.0472714	0.0472714		-0.119657	-0.420586	-0.44963148		-0.005978572	-0.637317	-0.326634
AI033956	MERTK	C-MER PROTO-ONCOGENE TYROSINE KINASE	-0.259836	0.107067	5.94454	5	0.0019244	0.0019244	-0.159529	-0.257249	-0.129359	-0.34383294	-0.257023	NaN	-0.412024	-0.259836
R34273	METTL7A	METHYLTRANSFERASE LIKE 7A	-0.241238	0.218351	2.70623	5	0.0424667	0.0424667	-0.233327	-0.0766972	-0.326056	0.041836098		-0.5927435	-0.260438	-0.241238
AA047373	MFAP3	MICROFIBRILLAR-ASSOCIATED PROTEIN 3	0.156025	0.159227	2.59253	6	0.0410719	0.0410719	0.248955	0.282453	0.122422	0.016743777	0.289516	-0.1249532	0.257036	0.156025
N62737	MFAP3L	MICROFIBRILLAR-ASSOCIATED PROTEIN 3-LIKE	0.217946	0.111299	4.37867	4	0.0118872	0.0118872	0.345885	0.269389		0.21668771	0.0432408	NaN	0.214528	0.217946
N39426	MGAT1	MANNOSYL (ALPHA-1,3-)-GLYCOPROTEIN BETA-1,2-N-ACETYLGLUCOSAMINYLTRANSFERASE	0.124231	0.130853	2.51186	6	0.0457877	0.0457877	0.141094	0.266862	0.14696	0.14243974	0.261829	0.006177859	-0.0957443	0.124231
AA968989	MGAT4A	MANNOSYL (ALPHA-1,3-)-GLYCOPROTEIN BETA-1,4-N-ACETYLGLUCOSAMINYLTRANSFERASE, ISOZYME A	0.193536	0.152744	3.35234	6	0.0153748	0.0153748	0.314312	-0.0481334	0.187954	0.037321344	0.335735	0.34274215	0.184822	0.193536
AA476584	MGC12966	HYPOTHETICAL PROTEIN LOC84792	0.229832	0.168577	3.60713	6	0.0112696	0.0112696	0.463247	0.24812	0.343589	-0.07047385	0.207611	0.13369389	0.283039	0.229832
AI016677	MGC15523	HYPOTHETICAL PROTEIN MGC15523	0.134571	0.142117	2.50527	6	0.0461978	0.0461978	0.100867	0.0627316	0.222324	0.31810078	0.108088	-0.11268789	0.242575	0.134571
R61780	MGC16169	HYPOTHETICAL PROTEIN MGC16169	0.247108	0.252437	2.5899	6	0.0412177	0.0412177	0.126397	0.331106	0.735649	-0.082663804	0.237076	0.24993464	0.132258	0.247108
AI051294	MGC39900	HYPOTHETICAL PROTEIN MGC39900	0.123992	0.115559	2.83884	6	0.0296122	0.0296122	0.0596426	0.145911	0.229048	0.17397432	0.26001	-0.07956318	0.0789229	0.123992
AA430339	MGC40489	HYPOTHETICAL PROTEIN MGC40489	-0.251013	0.249733	2.65931	6	0.0375585	0.0375585	-0.334294	-0.5921	0.110244	-0.05753052	-0.0674603	-0.40517437	-0.410774	-0.251013
AA284296	MGC70863	SIMILAR TO RPL23AP7 PROTEIN	0.133277	0.125425	2.8114	6	0.0306997	0.0306997	0.146182	0.122643	0.27697	-0.09725276	0.0546258	0.23502031	0.194753	0.133277
AA421659	MGC99813	SIMILAR TO RIKEN CDNA A230078I05 GENE	0.104307	0.101828	2.71015	6	0.0350993	0.0350993	0.109867	0.15016	0.222102	0.058971353	-0.01512	0.22430667	-0.0201397	0.104307
AI248501	MGMT	O-6-METHYLGUANINE-DNA METHYLTRANSFERASE	-0.231338	0.202959	3.01569	6	0.0235273	0.0235273	-0.0723145	-0.0583235	-0.142786	-0.50977194	-0.103331	-0.53025764	-0.202581	-0.231338
AA155913	MGP	MATRIX GLA PROTEIN	-0.305515	0.296282	2.7282	6	0.034268	0.034268	-0.225744	-0.38728	-0.162856	-0.15666816	-0.207492	-0.05971167	-0.938852	-0.305515
AA412477	MICAL2	MICROTUBULE ASSOCIATED MONOXYGENASE, CALPONIN AND LIM DOMAIN CONTAINING 2	-0.223112	0.157913	3.73813	6	0.0096437	0.0096437	-0.295261	-0.372832	-0.226502	-0.086262606	-0.207096	0.037116677	-0.410949	-0.223112
AI243524	MICALCL	MICAL C-TERMINAL LIKE	-0.164877	0.146263	2.98246	6	0.0245582	0.0245582	-0.22669	-0.251272	-0.135129	-0.4140041	-0.10324	0.030053755	-0.0538569	-0.164877
R91137	MID1IP1	MID1 INTERACTING PROTEIN 1 (GASTRULATION SPECIFIC G12-LIKE (ZEBRAFISH))	0.360984	0.355164	2.6891	6	0.0360957	0.0360957	0.19976	0.163251	0.776419	0.20229353	0.907729	-0.08066131	0.358095	0.360984
AA411556	MIER1	MESODERM INDUCTION EARLY RESPONSE 1 HOMOLOG (XENOPUS LAEVIS)	0.151849	0.128023	3.13815	6	0.0201152	0.0201152	0.342216	0.138211	0.151758	-0.06639582	0.117905	0.26130378	0.117941	0.151849
R78536	MIER1	MESODERM INDUCTION EARLY RESPONSE 1 HOMOLOG (XENOPUS LAEVIS)	0.174668	0.123795	3.733	6	0.00970228	0.00970228	0.400959	0.0473729	0.217909	0.07676845	0.249087	0.13103123	0.0995458	0.174668
R68473	MINA	MYC INDUCED NUCLEAR ANTIGEN	-0.17399	0.136162	3.38079	6	0.0148434	0.0148434	-0.121915	0.0678796	-0.278757	-0.36016846	-0.129253	-0.22283952	-0.172876	-0.17399
AA878939	MINPP1	MULTIPLE INOSITOL POLYPHOSPHATE HISTIDINE PHOSPHATASE, 1	0.116613	0.0949208	3.00927	5	0.0297805	0.0297805	0.0584332	0.13043	0.0409367	0.24078804	0.21534	0.013750488		0.116613
AA283087	MIRN155	BIC TRANSCRIPT	0.46053	0.439905	2.7698	6	0.0324312	0.0324312	1.35179	0.101173	0.580626	0.33884743	0.0362635	0.51421547	0.300801	0.46053
AA425973	MKI67	ANTIGEN IDENTIFIED BY MONOCLONAL ANTIBODY KI-67	0.15714	0.147784	2.81326	6	0.0306246	0.0306246	0.192288	0.0233197	0.325773	0.32384634	0.210194	-0.061495323	0.0860554	0.15714
AA115244	MKLN1	MUSKELIN 1, INTRACELLULAR MEDIATOR CONTAINING KELCH MOTIFS	0.265135	0.142074	4.93743	6	0.00261065	0.00261065	0.295262	0.344965	0.338543	-0.051459543	0.345436	0.30502102	0.27818	0.265135
AI553882	MKRN3	MAKORIN, RING FINGER PROTEIN, 3	0.132797	0.0792679	4.43242	6	0.00441161	0.00441161	0.141691	0.237237	0.130135	0.12646261	0.221246	0.0478126	0.0249974	0.132797
AA682848	MLH3	HYPOTHETICAL PROTEIN S240II117	-0.178911	0.120842	3.62655	5	0.0151151	0.0151151	-0.203914	-0.269355	-0.191885	NaN	0.04669	-0.16260606	-0.292396	-0.178911
AA913906	MLL3	MYELOID/LYMPHOID OR MIXED-LINEAGE LEUKEMIA 3	0.134313	0.130788	2.71707	6	0.0347779	0.0347779	0.10033	0.116451	0.180389	-0.021710286	0.0344584	0.38861176	0.141664	0.134313
AA443284	MLLT3	MYELOID/LYMPHOID OR MIXED-LINEAGE LEUKEMIA (TRITHORAX HOMOLOG, DROSOPHILA); TRANSLOCATED TO, 3	0.244063	0.190321	3.39285	6	0.0146242	0.0146242	0.160874	0.10071	0.424615	-0.08149194	0.425189	0.35233077	0.326215	0.244063
AA479308	MLSTD1	MALE STERILITY DOMAIN CONTAINING 1	0.547597	0.458247	3.16162	6	0.0195248	0.0195248	0.633263	-0.000915	1.31512	0.28044966	0.522103	0.92273843	0.160421	0.547597
H09062	MLSTD1	MALE STERILITY DOMAIN CONTAINING 1	0.409889	0.25789	4.20514	6	0.00565347	0.00565347	0.310934	0.373078	0.828145	0.021017876	0.641371	0.33451563	0.360162	0.409889
AA857496	MMP10	MATRIX METALLOPEPTIDASE 10 (STROMELYSIN 2)	-0.420403	0.400728	2.77565	6	0.0321813	0.0321813	-0.448175	-0.386588	-0.596962	0.31038707	-0.791741	-0.8617275	-0.168017	-0.420403
R42600	MMP17	MATRIX METALLOPEPTIDASE 17 (MEMBRANE-INSERTED)	-0.195165	0.20473	2.52214	6	0.0451566	0.0451566	-0.0579059	-0.160186	-0.26413	0.10616809	-0.251014	-0.55918854	-0.179897	-0.195165
AI287569	MMP28	MATRIX METALLOPEPTIDASE 28	-0.175656	0.12725	3.65221	6	0.0106782	0.0106782	-0.217134	-0.123439	-0.0858917	-0.42154703	-0.123093	-0.036731996	-0.221758	-0.175656
AA481759	MNAT1	MENAGE A TROIS HOMOLOG 1, CYCLIN H ASSEMBLY FACTOR (XENOPUS LAEVIS)	0.161737	0.15884	2.69401	6	0.0358607	0.0358607	0.490653	0.0514328	0.188883	0.05488945	0.0883546	0.05366414	0.204283	0.161737
AA971073	MND1	MEIOTIC NUCLEAR DIVISIONS 1 HOMOLOG (S. CEREVISIAE)	0.254635	0.21982	2.83744	5	0.0363557	0.0363557	0.543647	-0.00485943	0.488254	NaN	0.0763446	0.23187365	0.192548	0.254635
AA149287	MOBKL2B	MOB1, MPS ONE BINDER KINASE ACTIVATOR-LIKE 2B (YEAST)	0.434964	0.363533	3.16561	6	0.0194264	0.0194264	-0.0759831	0.219472	0.909172	0.7838166	0.288615	0.21877684	0.700876	0.434964
N72128	MOBKL2B	MOB1, MPS ONE BINDER KINASE ACTIVATOR-LIKE 2B (YEAST)	0.524633	0.494807	2.80524	6	0.0309497	0.0309497	-0.00815881	0.467186	1.01587	0.018966353	0.925729	1.1280284	0.124812	0.524633
AA878284	MORF4L2	MORTALITY FACTOR 4 LIKE 2	-0.184502	0.174011	2.80526	6	0.0309488	0.0309488	-0.216655	0.0315043	-0.127512	0.003530499	-0.432372	-0.36871117	-0.181298	-0.184502
AA947294	MORF4L2	MORTALITY FACTOR 4 LIKE 2	-0.188738	0.0966035	4.78565	5	0.00494587	0.00494587	-0.328603	-0.163953	-0.255452	-0.21380502		-0.083118	-0.0874954	-0.188738
AI188092	MORN1	MORN REPEAT CONTAINING 1	-0.209446	0.133443	3.8446	5	0.0120672	0.0120672	-0.400004	-0.285952	-0.230242	-0.00908105	-0.130601	NaN	-0.200794	-0.209446
AA707083	MOSPD1	MOTILE SPERM DOMAIN CONTAINING 1	0.0986026	0.0639128	3.44974	4	0.0260608	0.0260608	0.181178		0.00660927	0.10468114	0.0777401	NaN	0.122805	0.0986026
AA236207	MOSPD2	MOTILE SPERM DOMAIN CONTAINING 2	0.180642	0.0514098	9.29655	6	8.77e-05	8.77e-05	0.199985	0.171994	0.247383	0.115995206	0.235711	0.17354769	0.119878	0.180642
N24973	MOSPD2	MOTILE SPERM DOMAIN CONTAINING 2	0.209129	0.212181	2.60769	6	0.0402448	0.0402448	0.512477	0.0868562	0.369669	-0.002213545	0.39477	0.11579617	-0.0134517	0.209129
N23137	MPHOSPH9	M-PHASE PHOSPHOPROTEIN 9	0.18632	0.146977	3.35397	6	0.0153438	0.0153438	0.34873	0.228823	0.289858	-0.1018395	0.111646	0.23111561	0.19591	0.18632
AA703058	MPO	MYELOPEROXIDASE	-0.290123	0.230505	3.33005	6	0.0158057	0.0158057	-0.167425	-0.330563	-0.415873	0.12516385	-0.455246	-0.57402104	-0.212894	-0.290123
AA460847	MRPL18	MITOCHONDRIAL RIBOSOMAL PROTEIN L18	-0.227976	0.146504	4.11709	6	0.00623658	0.00623658	-0.0566792	-0.110697	-0.268062	-0.38243723	-0.24496	-0.43526042	-0.0977364	-0.227976
N89861	MRPL42	MITOCHONDRIAL RIBOSOMAL PROTEIN L42	0.141831	0.115964	3.2359	6	0.0177782	0.0177782	0.374403	0.113104	0.132148	0.05661929	0.202964	0.046410266	0.0671683	0.141831
AA160498	MRPS18B	MITOCHONDRIAL RIBOSOMAL PROTEIN S18B	0.172572	0.142572	3.20248	6	0.018542	0.018542	0.142659	0.340216	0.344253	0.07592638	0.261512	0.002706274	0.0407329	0.172572
AI261303	MRPS22	MITOCHONDRIAL RIBOSOMAL PROTEIN S22	-0.182908	0.195594	2.47415	6	0.0481859	0.0481859	-0.553048	-0.0581364	-0.174529	-0.27560052	-0.201143	0.052097116	-0.0699967	-0.182908
AA045175	MS4A6A	CD20-LIKE PRECUSOR	0.0765181	0.0564641	3.31946	5	0.0210207	0.0210207	0.0755679	0.150181	-0.0153288	0.08697116	0.111932	NaN	0.0497859	0.0765181
AA470081	MSC	MUSCULIN (ACTIVATED B-CELL FACTOR-1)	0.284726	0.218457	3.44834	6	0.0136607	0.0136607	0.217442	-0.00648214	0.571277	0.4837843	0.365145	0.02721634	0.334699	0.284726
AA421716	MSH3	MUTS HOMOLOG 3 (E. COLI)	-0.276492	0.181924	3.39842	4	0.0273171	0.0273171	-0.15029	-0.571703	-0.252904	-0.29911998		NaN	-0.108443	-0.276492
H42504	MSI1	MUSASHI HOMOLOG 1 (DROSOPHILA)	-0.200595	0.177304	2.9933	6	0.0242166	0.0242166	-0.26802	-0.179776	0.0518298	-0.28393665	0.0263562	-0.3608356	-0.389786	-0.200595
R11302	MSRA	METHIONINE SULFOXIDE REDUCTASE A	-0.18959	0.0711919	5.95483	4	0.00399151	0.00399151	-0.170548	-0.270199	-0.256896	NaN	-0.142158	NaN	-0.108147	-0.18959
T47813	MST1	MACROPHAGE STIMULATING 1 (HEPATOCYTE GROWTH FACTOR-LIKE)	-0.530704	0.384746	3.64945	6	0.0107134	0.0107134	-0.620337	-0.833206	-0.633239	-0.041485477	-0.974208	-0.65358514	0.0411304	-0.530704
T56281	MT1F	METALLOTHIONEIN 1F (FUNCTIONAL)	-0.174129	0.168213	2.73881	6	0.0337892	0.0337892	-0.0422255	-0.115847	-0.232472	-0.35084745	0.106296	-0.3550092	-0.228796	-0.174129
AA903172	MTAP	METHYLTHIOADENOSINE PHOSPHORYLASE	-0.276829	0.186622	3.3169	4	0.0294638	0.0294638	-0.266727	-0.134286	-0.408879	-0.06213467		NaN	-0.512117	-0.276829
AA029842	MTCP1	MATURE T-CELL PROLIFERATION 1	0.212325	0.137331	3.78712	5	0.0127961	0.0127961	0.203655	-0.0145786	0.210613	NaN	0.165161	0.34928796	0.359811	0.212325
R83407	MTERF	MITOCHONDRIAL TRANSCRIPTION TERMINATION FACTOR	0.159775	0.11805	3.58091	6	0.0116303	0.0116303	0.303289	0.150352	0.304202	0.1554689	-0.0377744	0.12804905	0.114839	0.159775
N63465	MTF2	METAL RESPONSE ELEMENT BINDING TRANSCRIPTION FACTOR 2	0.203093	0.162074	3.06943	5	0.0278017	0.0278017	0.1517	0.357909	0.202335	-0.09040923		0.31223655	0.284789	0.203093
AA458825	MTIF2	MITOCHONDRIAL TRANSLATIONAL INITIATION FACTOR 2	0.137587	0.117573	3.09612	6	0.0212214	0.0212214	0.270637	0.0381483	0.0524357	0.026878186	0.312084	0.18303065	0.0798923	0.137587
H18070	MTIF2	MITOCHONDRIAL TRANSLATIONAL INITIATION FACTOR 2	0.0974657	0.0762291	3.13189	5	0.0259021	0.0259021	0.17903	0.0277415	0.158622	0.055892266		0.15783934	0.00566867	0.0974657
AI222068	MTMR6	MYOTUBULARIN RELATED PROTEIN 6	-0.166325	0.0765192	5.32432	5	0.00312909	0.00312909	-0.216123	-0.172875		-0.087706104	-0.281051	-0.0804982	-0.159699	-0.166325
AA598822	MTX3	METAXIN 3	0.203188	0.188133	2.85747	6	0.0288974	0.0288974	0.404748	0.264809	0.258556	-0.057629697	0.425306	-0.001374112	0.127902	0.203188
AA677317	MTX3	METAXIN 3	-0.355556	0.366274	2.56833	6	0.0424303	0.0424303	-0.139753	-0.0274928	-0.898238	0.01934947	-0.672132	-0.6237373	-0.146885	-0.355556
AA488073	MUC1	MUCIN 1, TRANSMEMBRANE	-0.239172	0.201307	3.1434	6	0.0199814	0.0199814	-0.225814	-0.183869	-0.0239768	-0.32526022	-0.113413	-0.1579945	-0.643876	-0.239172
AI203550	MUC7	MUCIN 7, SALIVARY	-0.234491	0.110264	4.25325	3	0.0238227	0.0238227	-0.282364	-0.365416	-0.168083	NaN		NaN	-0.122101	-0.234491
AA232575	MUT	METHYLMALONYL COENZYME A MUTASE	0.118644	0.114193	2.74889	6	0.0333409	0.0333409	0.00650065	0.0619553	0.0846535	0.30990452	0.237716	0.016119163	0.11366	0.118644
N50834	MVD	MEVALONATE (DIPHOSPHO) DECARBOXYLASE	-0.218194	0.231564	2.493	6	0.0469712	0.0469712	-0.350589	-0.223533	-0.0698556	-0.11026571	-0.676333	-0.08688298	-0.00989988	-0.218194
H08205	MVK	MEVALONATE KINASE (MEVALONIC ACIDURIA)	-0.311333	0.263034	3.13157	6	0.020284	0.020284	-0.239028	-0.0893638	-0.623877	0.07161421	-0.546776	-0.5379803	-0.213923	-0.311333
AI264078	MXRA8	MATRIX-REMODELLING ASSOCIATED 8	0.134354	0.0585675	6.06934	6	0.000908	0.000908	0.0800156	0.160322	0.204591	0.09942167	0.0609306	0.20759235	0.127602	0.134354
AA099873	MYCBP	C-MYC BINDING PROTEIN	-0.21466	0.14555	3.90201	6	0.00796551	0.00796551	-0.271621	-0.373311	-0.0699247	-0.18906257	-0.227042	-0.37983224	0.00817451	-0.21466
AA889395	MYCBP	C-MYC BINDING PROTEIN	-0.364067	0.285094	3.37864	6	0.0148828	0.0148828	-0.686396	-0.746235	-0.16432	-0.08757118	-0.107151	-0.5441695	-0.212629	-0.364067
AI302242	MYEF2	MYELIN EXPRESSION FACTOR 2	0.0843775	0.0764183	2.70461	5	0.042549	0.042549	0.0244395	-0.0158542	0.0844855	0.16535635	0.0697193	NaN	0.178119	0.0843775
AA488898	MYH11	MYOSIN, HEAVY POLYPEPTIDE 11, SMOOTH MUSCLE	0.170208	0.141617	3.1799	6	0.0190783	0.0190783	0.135397	0.227571	0.429928	-0.03426627	0.1804	0.16220626	0.0902207	0.170208
AA196486	MYL1	MYOSIN, LIGHT POLYPEPTIDE 1, ALKALI; SKELETAL, FAST	-0.273269	0.219519	3.29358	6	0.0165399	0.0165399	-0.185186	-0.299721	-0.597241	0.03695822	-0.516404	-0.2011062	-0.15018	-0.273269
AA192166	MYL3	MYOSIN, LIGHT POLYPEPTIDE 3, ALKALI; VENTRICULAR, SKELETAL, SLOW	-0.171678	0.105717	3.97784	5	0.0105534	0.0105534	-0.232347	-0.211779	-0.155249	0.001990373	-0.306262	NaN	-0.126423	-0.171678
AA677258	MYL4	MYOSIN, LIGHT POLYPEPTIDE 4, ALKALI; ATRIAL, EMBRYONIC	-0.35779	0.289907	3.02304	5	0.029314	0.029314	-0.378356	-0.547881	-0.623499	-0.021275435	-0.596125	NaN	0.0203988	-0.35779
AA705225	MYL4	MYOSIN, LIGHT POLYPEPTIDE 4, ALKALI; ATRIAL, EMBRYONIC	-0.372044	0.314317	3.13166	6	0.0202817	0.0202817	-0.359666	-0.634145	-0.636737	0.1322546	-0.617596	-0.47503358	-0.0133814	-0.372044
N54085	MYL4	MYOSIN, LIGHT POLYPEPTIDE 4, ALKALI; ATRIAL, EMBRYONIC	0.324778	0.177389	4.09397	4	0.0149266	0.0149266	0.289057	0.607457		0.19042271	0.369206	NaN	0.167746	0.324778
AA488346	MYL6	MYOSIN, LIGHT POLYPEPTIDE 6, ALKALI, SMOOTH MUSCLE AND NON-MUSCLE	-0.472408	0.42346	2.95158	6	0.0255606	0.0255606	-0.590137	-0.874177	-0.592042	0.09378419	-0.959945	-0.48456296	0.100222	-0.472408
T52894	MYL6B	MYOSIN LIGHT CHAIN 1 SLOW A	-0.268848	0.273453	2.60119	6	0.0405971	0.0405971	-0.211425	-0.434025	-0.524005	0.04426738	-0.533985	-0.371229	0.148467	-0.268848
AA877166	MYL9	MYOSIN, LIGHT POLYPEPTIDE 9, REGULATORY	-0.170337	0.1322	3.409	6	0.0143363	0.0143363	-0.378727	-0.198301	-0.0355039	-0.06470616	-0.0361294	-0.19626851	-0.282723	-0.170337
AA448394	MYO15B	MYOSIN XVB PSEUDOGENE	0.138972	0.114044	2.9849	5	0.0306266	0.0306266	-0.042679	0.101964	0.189989	0.3046658		0.15733865	0.122555	0.138972
AI140687	MYO1D	MYOSIN ID	-0.179964	0.109619	3.28345	3	0.0463054	0.0463054	-0.0551144		-0.181271	NaN	-0.161647	NaN	-0.321823	-0.179964
AI360772	MYO1F	MYOSIN IF	-0.262915	0.178334	3.90059	6	0.00797853	0.00797853	-0.354548	-0.362429	-0.177278	-0.21244292	-0.572678	-0.07196522	-0.0890671	-0.262915
R22442	MYO9A	MYOSIN IXA	0.155264	0.089761	4.23699	5	0.00819319	0.00819319	0.254359	0.230555	0.0816987	0.050221056		0.09279116	0.221957	0.155264
AI039813	N6AMT1	HEMK METHYLTRANSFERASE FAMILY MEMBER 2	0.127164	0.128352	2.62128	6	0.0395186	0.0395186	0.294319	0.0819602	0.055981	0.17919737	0.0141113	0.28761742	-0.0230359	0.127164
AA010619	NA	NA	-0.158801	0.140803	2.98394	6	0.0245115	0.0245115	-0.139699	-0.215348	-0.0467286	0.02330228	-0.0705668	-0.36580423	-0.296763	-0.158801
AA021259	NA	NA	-0.122117	0.0950485	3.39923	6	0.0145097	0.0145097	-0.0511293	0.00178935	-0.25021	-0.06552607	-0.240242	-0.13560395	-0.113898	-0.122117
AA044741	NA	NA	-0.290451	0.241234	3.18554	6	0.0189427	0.0189427	-0.492337	0.0412978	-0.562394	-0.034411862	-0.431446	-0.41584286	-0.13802	-0.290451
AA164750	NA	NA	0.291715	0.220688	3.49727	6	0.012869	0.012869	0.343934	0.137395	0.582467	0.25817382	0.414519	0.40407094	-0.0985554	0.291715
AA205649	NA	NA	0.14774	0.133097	2.93683	6	0.0260547	0.0260547	0.126217	0.231231	0.348259	-0.06242593	0.127803	0.21387793	0.0492206	0.14774
AA281587	NA	NA	0.226964	0.206536	2.90744	6	0.0270706	0.0270706	0.341504	0.324695	0.225459	0.19883807	0.549462	-0.046723638	-0.00448515	0.226964
AA424531	NA	NA	0.0693413	0.0618261	2.96735	6	0.0250432	0.0250432	0.0589112	0.0764281	0.125306	-0.057798874	0.0823222	0.12672935	0.0734914	0.0693413
AA431571	NA	NA	-0.296002	0.256059	3.05847	6	0.0222687	0.0222687	-0.589411	-0.357711	-0.33635	0.12851116	-0.578235	-0.2399636	-0.0988579	-0.296002
AA453460	NA	NA	0.147233	0.0986257	3.9497	6	0.00754023	0.00754023	0.103438	0.278509	0.121862	0.019631412	0.167727	0.06762282	0.271841	0.147233
AA454591	NA	NA	0.127094	0.0398508	6.37851	3	0.00780117	0.00780117	0.116741	0.177433		0.08137545		NaN	0.132828	0.127094
AA488351	NA	NA	-0.240218	0.145667	4.36307	6	0.00475463	0.00475463	-0.22932	-0.415231	-0.121852	-0.08494298	-0.456127	-0.13148548	-0.242566	-0.240218
AA626855	NA	NA	-0.140507	0.140735	2.64146	6	0.0384654	0.0384654	-0.354312	-0.108864	0.0110578	0.056091793	-0.191366	-0.22343433	-0.172718	-0.140507
AA682513	NA	NA	-0.153977	0.10873	3.1666	4	0.0339685	0.0339685	-0.181719	-0.250263	-0.164775	0.031847153		NaN	-0.204978	-0.153977
AA693503	NA	NA	-0.130025	0.118703	2.89809	6	0.0274027	0.0274027	-0.0640608	-0.0851619	-0.0313871	-0.35445762	-0.227537	-0.04027996	-0.107289	-0.130025
AA694477	NA	NA	-0.104633	0.109646	2.52479	6	0.0449953	0.0449953	-0.296193	-0.0540009	0.0564187	-0.044383842	-0.151244	-0.104709394	-0.13832	-0.104633
AA704943	NA	NA	0.0871559	0.0728306	3.16615	6	0.0194131	0.0194131	0.115917	0.0103565	0.100411	0.03298043	0.217561	0.1118502	0.0210159	0.0871559
AA706790	NA	NA	-0.176642	0.132854	3.51778	6	0.0125523	0.0125523	-0.230881	-0.292925	-0.115135	-0.18773231	-0.142743	0.06729271	-0.334368	-0.176642
AA775606	NA	NA	0.170931	0.141992	2.94872	5	0.0319327	0.0319327	0.168268	0.168709	0.0825012	NaN	0.447058	0.082662046	0.0763867	0.170931
AA775841	NA	NA	-0.0942129	0.0950221	2.62322	6	0.0394159	0.0394159	0.0316712	-0.112375	-0.244224	-0.10367044	-0.152255	0.015499422	-0.0941363	-0.0942129
AA776944	NA	NA	-0.106446	0.114091	2.46846	6	0.048559	0.048559	-0.307857	-0.046644	-0.0032183	-0.040102024	-0.181192	-0.16121578	-0.00489066	-0.106446
AA778637	NA	NA	-0.133695	0.109976	3.21639	6	0.0182199	0.0182199	-0.189883	-0.322629	-0.195736	-0.023851898	-0.0230751	-0.06030372	-0.120388	-0.133695
AA883389	NA	NA	0.169522	0.119523	3.47415	5	0.0177699	0.0177699	0.224983	0.254465	0.17886	NaN	0.0676705	0.30294487	-0.0117931	0.169522
AA905654	NA	NA	-0.135009	0.127319	2.59745	5	0.0483984	0.0483984	-0.19461		0.0129401	-0.12911424	0.0196388	-0.2779549	-0.240955	-0.135009
AA906219	NA	NA	-0.117717	0.106323	2.92929	6	0.0263113	0.0263113	-0.253103	-0.105835	-0.0728853	-0.021774514	-0.28078	-0.0663188	-0.0233226	-0.117717
AA922067	NA	NA	-0.277603	0.169109	4.02097	5	0.010111	0.010111	-0.0680964	-0.323308	-0.316998	NaN	-0.56441	-0.19873829	-0.194066	-0.277603
AA922551	NA	NA	0.11371	0.0722276	3.8563	5	0.0119246	0.0119246	0.1687	-0.00969986	0.0798292	0.14822489	0.187563	NaN	0.107643	0.11371
AA939348	NA	NA	-0.0698413	0.0390523	3.999	4	0.0161435	0.0161435	-0.0914434	-0.02145	-0.0391659	NaN	-0.0798671	NaN	-0.11728	-0.0698413
AA947456	NA	NA	-0.238968	0.125582	4.25499	4	0.0131058	0.0131058	-0.254748	-0.427871	-0.147524	NaN	-0.261012	NaN	-0.103684	-0.238968
AA969351	NA	NA	-0.181579	0.0614016	7.2437	5	0.000783	0.000783	-0.0767695	-0.186064	-0.15975	-0.26046762	-0.213454	NaN	-0.192967	-0.181579
AA969440	NA	NA	0.255653	0.231842	2.70106	5	0.0427299	0.0427299	0.0416354	0.301787	0.50745	0.4614122	0.302038	NaN	-0.0804017	0.255653
AA971161	NA	NA	0.173752	0.182816	2.51457	6	0.0456203	0.0456203	0.127171	0.0481788	0.00710105	0.16340314	0.469283	0.018992687	0.382136	0.173752
AA983158	NA	NA	-0.17352	0.186271	2.46464	6	0.0488112	0.0488112	-0.243514	-0.493903	-0.17101	-0.2026594	-0.0802863	-0.15069182	0.127424	-0.17352
AA994038	NA	NA	-0.125816	0.0991931	3.10692	5	0.0266435	0.0266435	-0.0223215	-0.121083	-0.209365	-0.07110484	-0.0529549	NaN	-0.278067	-0.125816
AI025339	NA	NA	-0.160902	0.11455	3.14089	4	0.0348178	0.0348178		-0.0846657	-0.243744	-0.1874251	-0.00548643	NaN	-0.28319	-0.160902
AI027400	NA	NA	0.334127	0.313066	2.61428	5	0.0474241	0.0474241	0.294117	0.474076	0.241907	0.114420295		0.8814938	-0.00125095	0.334127
AI028528	NA	NA	0.114807	0.0930368	3.26484	6	0.0171445	0.0171445	0.0794548	0.219269	0.024419	-0.009836404	0.218266	0.18327023	0.088806	0.114807
AI032307	NA	NA	0.0875943	0.0475585	4.873	6	0.0027859	0.0027859	0.0101862	0.0542892	0.0678462	0.08390084	0.133347	0.12608321	0.137507	0.0875943
AI061455	NA	NA	-0.171884	0.0977485	4.30727	5	0.00766245	0.00766245	-0.081142	-0.224844	-0.319497	-0.14109533	-0.0586286	NaN	-0.206099	-0.171884
AI066532	NA	NA	0.169125	0.0946757	3.57272	3	0.0374796	0.0374796	0.0343128		0.234494	0.2357207		NaN	0.171972	0.169125
AI125332	NA	NA	-0.101268	0.0885602	3.02539	6	0.0232354	0.0232354	-0.093439	-0.112397	-0.0678278	-0.24432531	0.0547302	-0.11924678	-0.126368	-0.101268
AI126951	NA	NA	-0.165487	0.148446	2.73068	5	0.0412469	0.0412469	-0.0729852	-0.0816982	-0.122777	-0.08904195	-0.460336	NaN	-0.166085	-0.165487
AI168111	NA	NA	0.133855	0.0661232	4.52655	4	0.0106052	0.0106052	0.0446398	0.170678	0.101222	NaN		0.1345718	0.218166	0.133855
AI189435	NA	NA	-0.1384	0.0969881	3.19082	4	0.0331903	0.0331903	-0.115424	-0.162997	-0.170701	NaN	0.010613	NaN	-0.253489	-0.1384
AI198944	NA	NA	-0.125097	0.100691	2.77805	4	0.0499181	0.0499181		0.0199063	-0.230936	-0.08205029	-0.205539	NaN	-0.126865	-0.125097
AI207110	NA	NA	-0.139501	0.104363	2.98893	4	0.0403808	0.0403808	-0.0988845	-0.253939	-0.0261742	-0.072082415		NaN	-0.246423	-0.139501
AI208226	NA	NA	-0.193866	0.108271	4.73738	6	0.00320008	0.00320008	-0.215156	-0.0571907	-0.23044	-0.12115196	-0.226449	-0.11835051	-0.388322	-0.193866
AI280322	NA	NA	-0.0947965	0.0751043	3.33946	6	0.0156221	0.0156221	-0.138274	-0.0490214	-0.0340618	0.008723345	-0.214053	-0.11094123	-0.125947	-0.0947965
AI733621	NA	NA	0.198554	0.140913	3.45145	5	0.0182092	0.0182092	0.0737163	0.402624	0.142468	0.056493394	0.334354	NaN	0.181666	0.198554
AI939359	NA	NA	-0.17106	0.106969	3.9171	5	0.0112146	0.0112146	-0.016409	-0.246984	-0.298054	-0.18410818		-0.07201653	-0.208788	-0.17106
H10156	NA	NA	-0.235309	0.244442	2.5469	6	0.0436727	0.0436727	-0.560976	0.0247581	-0.0220866	-0.31967738	-0.193803	-0.53771627	-0.0376639	-0.235309
H46748	NA	NA	-0.120373	0.112969	2.61001	5	0.047669	0.047669	0.0461668	-0.153509	-0.14059	-0.1949363	-0.258559	NaN	-0.0208083	-0.120373
H65481	NA	NA	0.117887	0.114224	2.7306	6	0.0341586	0.0341586	0.0146249	0.23727	0.168474	0.06971084	0.0964099	-0.035593696	0.274315	0.117887
N20968	NA	NA	0.200769	0.139905	3.79676	6	0.00900187	0.00900187	0.160376	0.0901791	0.205068	0.30007014	0.0527724	0.46080145	0.136118	0.200769
N21217	NA	NA	0.274303	0.258719	2.59703	5	0.0484229	0.0484229	0.201191	0.19039	0.443803	-0.0648351	0.687826	NaN	0.187442	0.274303
N51604	NA	NA	0.187189	0.14	3.53754	6	0.0122554	0.0122554	0.0574508	0.0433837	0.16433	0.21846205	0.131201	0.45705235	0.238446	0.187189
N69453	NA	NA	-0.239996	0.150881	3.89625	5	0.0114525	0.0114525	-0.343911	-0.204159	-0.320318	-0.021814777	-0.124466	NaN	-0.425307	-0.239996
R23055	NA	NA	0.400729	0.29464	3.59839	6	0.0113885	0.0113885	0.686669	0.726966	0.540897	-0.07035372	0.514677	0.20751625	0.198733	0.400729
R32959	NA	NA	0.206683	0.166716	3.28002	6	0.0168222	0.0168222	0.139249	0.29415	-0.0334722	0.27743754	0.163362	0.4920309	0.114021	0.206683
R43350	NA		-0.710133	0.50923	3.41587	5	0.0189226	0.0189226	-0.222298	-0.752196	-0.675741	NaN	-1.41282	-1.1170914	-0.0806479	-0.710133
R49731	NA	NA	-0.164549	0.15405	2.82607	6	0.030113	0.030113	-0.147316	-0.438165	0.00688397	-0.014564331	-0.238853	-0.2298384	-0.0899939	-0.164549
R84242	NA	NA	0.144006	0.119448	3.1897	6	0.0188434	0.0188434	0.106708	0.329954	0.202162	0.20531203	-0.00294331	0.001070338	0.165778	0.144006
W04971	NA	NA	0.12753	0.124251	2.71558	6	0.0348466	0.0348466	0.0403513	-0.0071213	0.334439	0.16301255	0.127436	0.010952252	0.22364	0.12753
W95757	NA	NA	-0.273471	0.273918	2.64144	6	0.0384664	0.0384664	0.0765383	-0.065113	-0.460038	-0.12694967	-0.284757	-0.7498339	-0.304144	-0.273471
AA063574	NAALADL2	N-ACETYLATED ALPHA-LINKED ACIDIC DIPEPTIDASE-LIKE 2	-0.279411	0.283231	2.61007	6	0.0401168	0.0401168	-0.18508	-0.293404	-0.372476	-0.083110385	-0.750012	-0.42083097	0.149035	-0.279411
AI038808	NANP	N-ACETYLNEURAMINIC ACID PHOSPHATASE	0.0997443	0.0913552	2.67442	5	0.0441139	0.0441139	-0.00795396	0.152471	0.0289936	0.069873765		0.1091758	0.245905	0.0997443
AA463251	NAP1L3	NUCLEOSOME ASSEMBLY PROTEIN 1-LIKE 3	-0.281842	0.174971	4.26176	6	0.00531094	0.00531094	-0.360246	-0.0940528	-0.439619	-0.18659718	-0.106532	-0.55555725	-0.230289	-0.281842
AA708148	NARF	NUCLEAR PRELAMIN A RECOGNITION FACTOR	-0.192929	0.168389	3.03133	6	0.0230583	0.0230583	-0.415195	0.00280288	-0.155586	0.03090107	-0.193367	-0.35183826	-0.268224	-0.192929
AA707853	NARFL	NUCLEAR PRELAMIN A RECOGNITION FACTOR-LIKE	0.227125	0.17173	3.23962	5	0.0229589	0.0229589	0.459488	0.151125	0.322405	0.33832794	0.0601089	NaN	0.0312961	0.227125
R92951	NARG1	NMDA RECEPTOR REGULATED 1	-0.194264	0.147688	3.22198	5	0.0234139	0.0234139	-0.108719	-0.122863	-0.0136411	NaN	-0.26309	-0.22100237	-0.436268	-0.194264
H28458	NAT13	MAK3 HOMOLOG (S. CEREVISIAE)	0.0845736	0.0587959	3.80572	6	0.00890801	0.00890801	0.022202	0.0777095	0.166233	0.14696741	0.109431	0.016603107	0.0528685	0.0845736
AI027265	NAV2	RETINOIC ACID INDUCIBLE IN NEUROBLASTOMA	-0.34559	0.240204	3.21711	4	0.0323692	0.0323692	-0.160954	-0.526151	-0.152224	-0.6758445		NaN	-0.212775	-0.34559
N53942	NAV2	RETINOIC ACID INDUCIBLE IN NEUROBLASTOMA	0.124116	0.115488	2.84343	6	0.0294342	0.0294342	0.0835043	0.0252754	0.26775	0.065349214	0.0496926	0.06480588	0.312437	0.124116
AA705735	NAV3	NEURON NAVIGATOR 3	0.1576	0.0697445	4.51934	3	0.0202555	0.0202555	0.141937		0.0686723	0.23191726		NaN	0.187872	0.1576
H98655	NBN	NIBRIN	0.207086	0.213635	2.56464	6	0.0426413	0.0426413	0.207046	-0.0577512	0.579957	0.12873782	0.000933	0.31039208	0.280286	0.207086
AI075858	NCAM1	NEURAL CELL ADHESION MOLECULE 1	-0.253494	0.12338	4.10914	3	0.0260968	0.0260968	-0.137103	-0.380341		-0.15888938		NaN	-0.337644	-0.253494
AA278749	NCBP1	NUCLEAR CAP BINDING PROTEIN SUBUNIT 1, 80KDA	0.174331	0.181227	2.54508	6	0.0437802	0.0437802	0.160469	-0.0596635	0.274305	0.22066271	0.101398	0.49548668	0.02766	0.174331
N48361	NCBP2	NUCLEAR CAP BINDING PROTEIN SUBUNIT 2, 20KDA	0.150377	0.147731	2.69314	6	0.0359024	0.0359024	0.0226832	0.346703	0.0545828	0.21490526	0.032362	0.039742213	0.34166	0.150377
AI206082	NCF4	NEUTROPHIL CYTOSOLIC FACTOR 4, 40KDA	-0.250799	0.0650295	7.71339	3	0.00452962	0.00452962	-0.175048		-0.27254	-0.32788938		NaN	-0.227718	-0.250799
N90137	NCK1	NCK ADAPTOR PROTEIN 1	0.416867	0.308541	3.57464	6	0.0117184	0.0117184	-0.0791873	0.482992	0.955883	0.29843202	0.520273	0.3928972	0.346779	0.416867
H23203	NCOA1	NUCLEAR RECEPTOR COACTIVATOR 1	0.361467	0.363361	2.63196	6	0.0389574	0.0389574	0.533204	0.222849	0.596192	-0.19739872	0.880505	0.44827604	0.0466399	0.361467
N95558	NCOR1	NUCLEAR RECEPTOR CO-REPRESSOR 1	0.159432	0.159138	2.65063	6	0.0379967	0.0379967	0.0868755	0.00390319	0.357572	0.30490956	0.266795	0.16135088	-0.0653848	0.159432
AA670439	NDP	NORRIE DISEASE (PSEUDOGLIOMA)	-0.386819	0.338447	3.0239	6	0.0232801	0.0232801	-0.831215	-0.0265706	-0.330181	-0.2165483	-0.0530851	-0.85190135	-0.398232	-0.386819
AA489261	NDRG1	N-MYC DOWNSTREAM REGULATED GENE 1	0.209604	0.0532271	9.64588	5	0.000203	0.000203	0.183566	0.310897	0.169208	NaN	0.206958	0.17037183	0.216621	0.209604
T65736	NDRG2	NDRG FAMILY MEMBER 2	-0.173331	0.106566	4.30336	6	0.0050741	0.0050741	-0.274639	-0.264183	-0.0886059	-0.026319396	-0.0773963	-0.27604532	-0.20613	-0.173331
AA460251	NDUFC1	NADH DEHYDROGENASE (UBIQUINONE) 1, SUBCOMPLEX UNKNOWN, 1, 6KDA	-0.21918	0.231409	2.50594	6	0.0461562	0.0461562	-0.0267123	-0.151276	-0.39124	0.14466326	-0.205338	-0.5188534	-0.385503	-0.21918
W15219	NDUFS2	NADH DEHYDROGENASE (UBIQUINONE) FE-S PROTEIN 2, 49KDA (NADH-COENZYME Q REDUCTASE)	-0.176714	0.179409	2.60601	6	0.0403357	0.0403357	-0.33066	0.000472	-0.00594738	-0.16915883	-0.0382124	-0.47285828	-0.220633	-0.176714
AA214053	NDUFS5	NADH DEHYDROGENASE (UBIQUINONE) FE-S PROTEIN 5, 15KDA (NADH-COENZYME Q REDUCTASE)	-0.302124	0.279928	2.85554	6	0.0289707	0.0289707	-0.289157	-0.618067	-0.542211	0.053121872	-0.068061	-0.5806628	-0.0698308	-0.302124
AA176453	NDUFS6	NADH DEHYDROGENASE (UBIQUINONE) FE-S PROTEIN 6, 13KDA (NADH-COENZYME Q REDUCTASE)	0.243531	0.165833	3.59716	5	0.0155899	0.0155899	0.260069	0.415933	0.391105	0.27773446		0.14717843	-0.0308323	0.243531
AA427570	NDUFV1	NADH DEHYDROGENASE (UBIQUINONE) FLAVOPROTEIN 1, 51KDA	-0.211589	0.152308	3.67554	6	0.0103856	0.0103856	-0.351657	-0.207374	-0.216943	-0.044775274	-0.379167	-0.30421165	0.0230013	-0.211589
AA463445	NEDD4L	NEURAL PRECURSOR CELL EXPRESSED, DEVELOPMENTALLY DOWN-REGULATED 4-LIKE	-0.283392	0.259212	2.89255	6	0.0276015	0.0276015	0.0864916	-0.354027	-0.666909	-0.029466048	-0.17658	-0.41288045	-0.430374	-0.283392
R14230	NEFL	NEUROFILAMENT, LIGHT POLYPEPTIDE 68KDA	-0.181139	0.165727	2.89179	6	0.027629	0.027629	-0.383661	-0.138053	-0.152321	0.13490391	-0.162353	-0.28178063	-0.284706	-0.181139
N49746	NEGR1	NEURONAL GROWTH REGULATOR 1	0.18282	0.18142	2.66617	6	0.0372162	0.0372162	0.240732	0.182108	0.106947	0.4146727	0.18172	0.3135562	-0.159992	0.18282
AA496964	NEK1	NIMA (NEVER IN MITOSIS GENE A)-RELATED KINASE 1	0.192253	0.158515	3.20886	6	0.0183934	0.0183934	0.390142	0.181869	0.184509	-0.09586643	0.354228	0.18478234	0.146104	0.192253
N71695	NEK1	NIMA (NEVER IN MITOSIS GENE A)-RELATED KINASE 1	0.147079	0.111439	3.49192	6	0.0129531	0.0129531	0.141414	0.200621	0.196996	-0.04328927	0.307578	0.16217765	0.0640558	0.147079
AA682321	NEK2	NIMA (NEVER IN MITOSIS GENE A)-RELATED KINASE 2	0.142705	0.152026	2.48354	6	0.0475768	0.0475768	0.0516379	0.263435	0.0718343	0.2519787	0.316133	-0.11875816	0.162675	0.142705
AA972531	NEK7	NIMA (NEVER IN MITOSIS GENE A)-RELATED KINASE 7	0.224572	0.17653	3.36579	6	0.0151209	0.0151209	0.431251	0.236514	0.376788	-0.09761537	0.311437	0.17123462	0.142396	0.224572
H45376	NELL2	NEL-LIKE 2 (CHICKEN)	-0.174907	0.162217	2.64112	5	0.0459145	0.0459145	-0.18149	-0.209235	-0.384916	0.043968793	-0.0213614	NaN	-0.296411	-0.174907
AA679278	NFATC1	NUCLEAR FACTOR OF ACTIVATED T-CELLS, CYTOPLASMIC, CALCINEURIN-DEPENDENT 1	-0.177601	0.1585	2.96458	6	0.0251333	0.0251333	-0.138194	-0.15884	-0.170572	0.03760787	-0.496486	-0.1626471	-0.154073	-0.177601
AA394127	NFATC4	NUCLEAR FACTOR OF ACTIVATED T-CELLS, CYTOPLASMIC, CALCINEURIN-DEPENDENT 4	0.307705	0.212754	3.82653	6	0.0086942	0.0086942	0.477819	0.380445	0.13497	0.29664212	0.545009	0.3910082	-0.0719574	0.307705
AA496576	NFE2L1	NUCLEAR FACTOR (ERYTHROID-DERIVED 2)-LIKE 1	0.26941	0.220906	3.22668	6	0.0179854	0.0179854	0.0984347	0.376472	0.405192	0.10980472	0.579079	0.3678127	-0.0509229	0.26941
AA609310	NFIB	NUCLEAR FACTOR I/B	0.133455	0.102987	3.4285	6	0.0139969	0.0139969	0.141709	0.12512	0.13974	0.18105693	0.232812	-0.08382628	0.197576	0.133455
AA630545	NFIB	NUCLEAR FACTOR I/B	0.301606	0.264085	3.02166	6	0.0233473	0.0233473	0.671508	0.44245	0.231886	0.3547245	0.458982	-0.11659971	0.0682918	0.301606
N20996	NFIC	NUCLEAR FACTOR I/C (CCAAT-BINDING TRANSCRIPTION FACTOR)	-0.220561	0.230796	2.52842	6	0.0447751	0.0447751	-0.407345	-0.297492	0.149653	-0.046347726	-0.220583	-0.17117853	-0.550632	-0.220561
T59427	NFIC	NUCLEAR FACTOR I/C (CCAAT-BINDING TRANSCRIPTION FACTOR)	-0.194191	0.145378	3.53409	6	0.0123066	0.0123066	-0.329017	-0.404833	-0.0317615	-0.13109685	-0.27849	-0.14653203	-0.0376048	-0.194191
AA451716	NFKB1	NUCLEAR FACTOR OF KAPPA LIGHT POLYPEPTIDE GENE ENHANCER IN B-CELLS 1 (P105)	0.175236	0.138748	3.34151	6	0.0155824	0.0155824	0.148364	-0.0332353	0.126211	0.2361252	0.325993	0.07045496	0.352737	0.175236
AA412691	NFYA	NUCLEAR TRANSCRIPTION FACTOR Y, ALPHA	-0.164666	0.164988	2.64059	6	0.0385101	0.0385101	-0.228933	-0.229004	-0.213819	0.014728425	-0.433098	-0.11130618	0.0487704	-0.164666
AA195042	NFYB	NUCLEAR TRANSCRIPTION FACTOR Y, BETA	0.337587	0.243279	3.6714	6	0.0104369	0.0104369	0.44649	0.42797	0.489023	0.5853986	0.358778	-0.14294545	0.198397	0.337587
AI097194	NHEDC1	CG10806-LIKE	-0.16592	0.113397	3.87122	6	0.00825419	0.00825419	-0.182022	-0.154177	-0.0896336	-0.23771417	-0.166803	0.015810754	-0.346903	-0.16592
R87140	NIN	NINEIN (GSK3B INTERACTING PROTEIN)	0.335991	0.342468	2.59571	6	0.0408969	0.0408969	0.695864	0.739075	-0.0015659	-0.12553588	0.369411	0.13283534	0.541851	0.335991
R56815	NIPA1	NON IMPRINTED IN PRADER-WILLI/ANGELMAN SYNDROME 1	0.143283	0.14758	2.56872	6	0.0424081	0.0424081	0.277873	0.124985	0.0361632	-0.004505572	0.159493	0.39310974	0.0158596	0.143283
AA477909	NIPA2	NON IMPRINTED IN PRADER-WILLI/ANGELMAN SYNDROME 2	0.11555	0.0965037	3.16793	6	0.0193696	0.0193696	0.183196	0.202369	-0.00184898	-0.028718486	0.190598	0.1704811	0.0927737	0.11555
AA188797	NIPBL	NIPPED-B HOMOLOG (DROSOPHILA)	0.212569	0.109227	5.14894	6	0.00211746	0.00211746	0.315545	0.142211	0.278863	0.02441736	0.211231	0.33573318	0.17998	0.212569
AA449145	NIPBL	NIPPED-B HOMOLOG (DROSOPHILA)	0.13991	0.0999554	3.70332	6	0.0100488	0.0100488	0.215881	0.193028	-0.0406997	0.054284718	0.169533	0.24237344	0.14497	0.13991
N62911	NIPBL	NIPPED-B HOMOLOG (DROSOPHILA)	0.223562	0.220738	2.6796	6	0.0365555	0.0365555	0.353982	0.379848	0.0240611	0.24782793	-0.1106	0.14246695	0.527351	0.223562
R52901	NKAIN1	FAMILY WITH SEQUENCE SIMILARITY 77, MEMBER C	0.42438	0.259527	3.27041	3	0.0467625	0.0467625	0.058669		0.492389	0.6716678		NaN	0.474793	0.42438
AI263890	NKD2	NAKED CUTICLE HOMOLOG 2 (DROSOPHILA)	0.203694	0.174582	3.08694	6	0.0214716	0.0214716	0.0379063	0.0815487	0.256953	0.55628794	0.192549	0.21148296	0.0891319	0.203694
AI609745	NKX2-5	NK2 TRANSCRIPTION FACTOR RELATED, LOCUS 5 (DROSOPHILA)	0.177706	0.179788	2.61512	6	0.039846	0.039846	0.0392532	0.248767	0.456683	-0.06390392	0.11728	0.10940433	0.336461	0.177706
AA704802	NLGN2	NEUROLIGIN 2	-0.201481	0.132546	3.72341	5	0.0136637	0.0136637	-0.204955	-0.346219	0.00446606	-0.15392922	-0.345403	NaN	-0.162845	-0.201481
H52980	NLK	NEMO-LIKE KINASE	-0.216045	0.220821	2.58853	6	0.0412933	0.0412933	-0.0275296	-0.170615	0.0208407	-0.4996595	-0.360266	-0.45742148	-0.0176648	-0.216045
H62421	NLRP2	NACHT, LEUCINE RICH REPEAT AND PYD CONTAINING 2	-0.245327	0.166157	3.9064	6	0.00792527	0.00792527	-0.302228	-0.327992	-0.108345	-0.1962893	-0.239639	-0.52929145	-0.013506	-0.245327
N53214	NLRP2	NACHT, LEUCINE RICH REPEAT AND PYD CONTAINING 2	-0.56223	0.508436	2.92568	6	0.0264351	0.0264351	-0.606125	-0.778688	-0.743664	0.06772824	-0.505892	-1.4053992	0.0364253	-0.562231
AA644092	NME1	NON-METASTATIC CELLS 1, PROTEIN (NM23A) EXPRESSED IN	-0.248272	0.182651	3.59629	6	0.0114173	0.0114173	-0.185505	-0.249376	-0.120563	-0.028271038	-0.48784	-0.50595903	-0.160393	-0.248272
AA496628	NME2	NON-METASTATIC CELLS 2, PROTEIN (NM23B) EXPRESSED IN	-0.201908	0.182941	2.92006	6	0.0266294	0.0266294	-0.376616	-0.106363	-0.060494	-0.08130903	-0.538263	-0.15426788	-0.0960441	-0.201908
AA279601	NMI	N-MYC (AND STAT) INTERACTOR	0.454289	0.202627	5.49175	5	0.00273304	0.00273304	0.699234	0.278279	0.151426	0.54973096	0.479452	NaN	0.567615	0.454289
AA894638	NMNAT3	NICOTINAMIDE NUCLEOTIDE ADENYLYLTRANSFERASE 3	-0.232531	0.116057	5.30101	6	0.00182806	0.00182806	-0.194373	-0.206802	-0.116084	-0.3212581	-0.110283	-0.24083552	-0.438083	-0.232531
R63918	NNAT	NEURONATIN	-0.337676	0.308323	2.89763	6	0.0274191	0.0274191	-0.198449	-0.197834	-0.701445	0.14302368	-0.73763	-0.39921552	-0.272184	-0.337676
AA625804	NNT	NICOTINAMIDE NUCLEOTIDE TRANSHYDROGENASE	0.199562	0.208205	2.53593	6	0.0443237	0.0443237	0.170387	0.363651	0.0706978	-0.06401723	0.413389	0.44453087	-0.00170185	0.199562
AI017605	NOC3L	NUCLEOLAR COMPLEX ASSOCIATED 3 HOMOLOG (S. CEREVISIAE)	0.201678	0.171978	2.8725	5	0.0348924	0.0348924	0.411759	0.222318	-0.0936203	0.30686402	0.227378	NaN	0.135369	0.201678
N50854	NOL1	NUCLEOLAR PROTEIN 1, 120KDA	-0.164381	0.161175	2.69837	6	0.0356531	0.0356531	-0.24141	-0.179132	-0.101831	-0.024327071	-0.422337	-0.24704947	0.0654232	-0.16438
AA485675	NOLA2	NUCLEOLAR PROTEIN FAMILY A, MEMBER 2 (H/ACA SMALL NUCLEOLAR RNPS)	-0.217097	0.176153	3.26071	6	0.0172335	0.0172335	-0.348218	-0.306144	0.0215292	0.019940805	-0.398036	-0.33314973	-0.175603	-0.217097
N74106	NOSTRIN	NITRIC OXIDE SYNTHASE TRAFFICKER	0.222651	0.168267	3.24117	5	0.0229194	0.0229194		0.420686	0.273013	0.10314917	-0.0128556	0.38638246	0.165533	0.222651
H18865	NOTCH1	NOTCH HOMOLOG 1, TRANSLOCATION-ASSOCIATED (DROSOPHILA)	-0.173513	0.180211	2.54741	6	0.0436425	0.0436425	-0.021613	-0.0605291	-0.290798	0.0962007	-0.30989	-0.39899606	-0.228967	-0.173513
AI362062	NOVA1	NEURO-ONCOLOGICAL VENTRAL ANTIGEN 1	0.402823	0.294992	3.61288	6	0.0111923	0.0111923	0.188453	0.628619	0.880712	0.28861448	0.212258	0.5659175	0.0551905	0.402823
AA430382	NP	NUCLEOSIDE PHOSPHORYLASE	-0.264303	0.207933	3.36301	6	0.015173	0.015173	-0.304394	-0.0189612	-0.151107	-0.041958377	-0.597635	-0.33104742	-0.405016	-0.264303
R76551	NPAS2	NEURONAL PAS DOMAIN PROTEIN 2	0.225156	0.183245	3.25087	6	0.0174474	0.0174474	0.187886	0.27196	0.466284	0.10492642	0.444025	-0.04000766	0.141015	0.225156
N47317	NPC1	NIEMANN-PICK DISEASE, TYPE C1	0.116345	0.0680197	4.18974	5	0.00857393	0.00857393	0.155334	0.113562	0.00764664	NaN	0.186014	0.06809479	0.167417	0.116345
AI369785	NPDC1	DKFZP586J0523 PROTEIN	-0.182031	0.0943313	4.72678	5	0.00521106	0.00521106	-0.136198	-0.111903	-0.166854	-0.13661827	-0.171322	NaN	-0.36929	-0.182031
AA708458	NR1D2	NUCLEAR RECEPTOR SUBFAMILY 1, GROUP D, MEMBER 2	0.544356	0.412953	3.48764	6	0.0130208	0.0130208	0.688074	0.862166	0.686605	0.020811522	1.04055	0.5682761	-0.0559874	0.544356
N30428	NR3C1	NUCLEAR RECEPTOR SUBFAMILY 3, GROUP C, MEMBER 1 (GLUCOCORTICOID RECEPTOR)	0.433939	0.315721	3.63642	6	0.0108814	0.0108814	0.866086	0.424839	0.459109	-0.16148911	0.649665	0.45965657	0.339707	0.433939
R92236	NR6A1	NUCLEAR RECEPTOR SUBFAMILY 6, GROUP A, MEMBER 1	0.147313	0.130824	2.9792	6	0.024662	0.024662	0.0771619	0.0534921	0.116975	0.073589616	0.132019	0.14364637	0.434304	0.147313
R37780	NRCAM	NEURONAL CELL ADHESION MOLECULE	0.254543	0.231308	2.91151	6	0.0269274	0.0269274	0.298033	0.045305	0.393211	0.1850613	0.434646	0.54092145	-0.11538	0.254543
AA706226	NRG2	NEUREGULIN 2	-0.438942	0.30911	3.75702	6	0.00943158	0.00943158	-0.244178	-0.899616	-0.476562	-0.1708039	-0.222645	-0.22387883	-0.834911	-0.438942
AI218308	NRG2	NEUREGULIN 2	-0.236783	0.147744	3.9257	5	0.0111182	0.0111182	-0.499559	-0.126025	-0.0751127	-0.21282552	-0.270117	NaN	-0.237058	-0.236783
N66593	NRSN1	VESICULAR MEMBRANE PROTEIN P24	-0.328743	0.291366	2.76372	5	0.0396594	0.0396594	-0.0683592	-0.279203	-0.495438	-0.25325686		-0.05286461	-0.823335	-0.328743
AA927036	NRXN1	NEUREXIN 1	-0.203897	0.191168	2.82192	6	0.0302777	0.0302777	-0.317687	-0.0851487	-0.0028787	-0.05197964	-0.111792	-0.33142397	-0.526369	-0.203897
R43590	NRXN1	NEUREXIN 1	-0.170703	0.0682143	5.00491	3	0.0153511	0.0153511	-0.22244	-0.224417		NaN	-0.0803091	NaN	-0.155648	-0.170703
AA443596	NSD1	NUCLEAR RECEPTOR BINDING SET DOMAIN PROTEIN 1	0.128265	0.136577	2.48473	6	0.0475003	0.0475003	0.194263	0.176917	0.138345	0.07670404	0.361314	-0.049753644	6.6e-05	0.128265
W93092	NSMAF	NEUTRAL SPHINGOMYELINASE (N-SMASE) ACTIVATION ASSOCIATED FACTOR	0.147836	0.120628	3.2425	6	0.0176314	0.0176314	0.296088	0.206596	0.122763	-0.043228958	0.0412949	0.14778858	0.263551	0.147836
AA489847	NSUN4	NOL1/NOP2/SUN DOMAIN FAMILY, MEMBER 4	-0.209742	0.158114	3.50966	6	0.0126767	0.0126767	-0.200067	-0.297635	-0.423321	-0.04962384	-0.266735	-0.273328	0.0425188	-0.209742
AA677629	NT5C2	5'-NUCLEOTIDASE, CYTOSOLIC II	0.122414	0.125006	2.59089	6	0.0411625	0.0411625	0.263887	0.142857	-0.0171494	0.01043092	0.218038	0.24619964	-0.00736254	0.122414
AI143822	NTN1	NETRIN 1	-0.292964	0.0716345	9.14485	4	0.000794	0.000794		-0.270609	-0.371279	-0.20982362	-0.364049	NaN	-0.249058	-0.292964
AA707199	NTRK2	NEUROTROPHIC TYROSINE KINASE, RECEPTOR, TYPE 2	0.608136	0.526967	3.05328	6	0.0224174	0.0224174	1.14078	-0.0390084	0.875192	0.3298573	1.33586	0.53530854	0.0789665	0.608136
N63949	NTRK2	NEUROTROPHIC TYROSINE KINASE, RECEPTOR, TYPE 2	0.694771	0.491691	3.73851	6	0.0096394	0.0096394	1.11714	0.279552	0.952333	0.7670438	1.39079	0.10685284	0.249682	0.694771
R41339	NTRK2	NEUROTROPHIC TYROSINE KINASE, RECEPTOR, TYPE 2	0.17845	0.182085	2.59293	6	0.04105	0.04105	0.212756	0.163035	0.534167	0.11925253	-0.0169817	0.22354603	0.0133752	0.17845
AA115266	NUB1	NEDD8 ULTIMATE BUSTER-1	0.211383	0.157627	3.54804	6	0.0121007	0.0121007	0.172615	0.302677	0.42729	0.11336509	0.325824	0.19009495	-0.0521831	0.211383
H16595	NUB1	NEDD8 ULTIMATE BUSTER-1	0.292386	0.161617	4.78651	6	0.00304246	0.00304246	0.535547	0.144036	0.401596	0.17481689	0.436782	0.21118128	0.142747	0.292386
N29431	NUB1	NEDD8 ULTIMATE BUSTER-1	0.390487	0.205738	5.0216	6	0.00240024	0.00240024	0.504672	0.526099	0.562392	0.11169148	0.582557	0.3285134	0.117487	0.390487
AA452725	NUCB1	NUCLEOBINDIN 1	-0.244799	0.200422	3.23156	6	0.0178754	0.0178754	-0.539336	-0.195241	-0.255138	0.08750562	-0.284666	-0.4029898	-0.123724	-0.244798
AA137266	NUCKS1	NUCLEAR CASEIN KINASE AND CYCLIN-DEPENDENT KINASE SUBSTRATE 1	0.232623	0.183208	3.35937	6	0.0152415	0.0152415	0.106674	0.342223	0.332826	0.32993168	0.472863	0.083160914	-0.0393169	0.232623
AA443127	NUCKS1	NUCLEAR CASEIN KINASE AND CYCLIN-DEPENDENT KINASE SUBSTRATE 1	0.169394	0.159302	2.81335	6	0.0306207	0.0306207	0.259695	-0.104743	0.206318	0.06933252	0.308833	0.35035542	0.0959648	0.169394
AA485453	NUCKS1	NUCLEAR CASEIN KINASE AND CYCLIN-DEPENDENT KINASE SUBSTRATE 1	0.250033	0.113456	5.83069	6	0.00112024	0.00112024	0.306672	0.204856	0.262687	0.117403686	0.453212	0.26777813	0.137619	0.250033
AA962465	NUCKS1	NUCLEAR CASEIN KINASE AND CYCLIN-DEPENDENT KINASE SUBSTRATE 1	0.460109	0.18799	5.99518	5	0.00185279	0.00185279	0.564783	0.405427	0.124233	0.461235	0.533948	NaN	0.671031	0.460109
H16589	NUCKS1	NUCLEAR CASEIN KINASE AND CYCLIN-DEPENDENT KINASE SUBSTRATE 1	0.348059	0.224988	4.093	6	0.00640758	0.00640758	0.342163	0.372148	0.358811	0.17704576	0.812985	0.2389201	0.134342	0.348059
AA702639	NUDC	NUCLEAR DISTRIBUTION GENE C HOMOLOG (A. NIDULANS)	-0.167534	0.179458	2.46996	6	0.0484604	0.0484604	-0.0557993	-0.139557	-0.246978	0.16757824	-0.354518	-0.32007506	-0.223388	-0.167534
R56870	NUDCD2	NUDC DOMAIN CONTAINING 2	0.151399	0.106553	3.75929	6	0.00940635	0.00940635	0.275384	0.214089	0.151008	0.012010953	0.249294	0.14728324	0.0107241	0.151399
R16150	NUDT11	NUDIX (NUCLEOSIDE DIPHOSPHATE LINKED MOIETY X)-TYPE MOTIF 11	0.0824523	0.0607054	3.59355	6	0.0114548	0.0114548	-0.00831993	0.0834579	0.142604	0.04866712	0.132717	0.14601962	0.0320208	0.0824523
AA127092	NUDT14	NUDIX (NUCLEOSIDE DIPHOSPHATE LINKED MOIETY X)-TYPE MOTIF 14	-0.169206	0.116085	3.85647	6	0.00839664	0.00839664	-0.222646	-0.365979	-0.053745	-0.20556353	-0.156728	-0.16698505	-0.0127946	-0.169206
T82265	NUDT4P1	NUDIX (NUCLEOSIDE DIPHOSPHATE LINKED MOIETY X)-TYPE MOTIF 4 PSEUDOGENE 1	0.346258	0.258207	3.54798	6	0.0121016	0.0121016	0.258569	0.356251	0.907792	0.19063221	0.231705	0.33093548	0.147919	0.346258
R21785	NUP155	NUCLEOPORIN 155KDA	-0.168832	0.165643	2.69669	6	0.0357328	0.0357328	-0.0577692	-0.140306	-0.173849	-0.11699661	-0.523269	-0.0176531	-0.151982	-0.168832
AI126961	NUP37	NUCLEOPORIN 37KDA	-0.286655	0.253382	2.77115	5	0.0393119	0.0393119	-0.366396	-0.406123	-0.401036	-0.5644559		-0.12372778	0.141807	-0.286655
H22925	NUP93	NUCLEOPORIN 93KDA	-0.272359	0.161179	4.47079	6	0.00423387	0.00423387	-0.313983	-0.191037	-0.198947	-0.07065705	-0.292563	-0.24989027	-0.589439	-0.272359
AA010600	NXF3	NUCLEAR RNA EXPORT FACTOR 3	-0.387683	0.152619	5.68008	4	0.00474164	0.00474164	-0.455512	-0.40738	-0.131712	-0.40681753		NaN	-0.536994	-0.387683
R72244	OAS2	2'-5'-OLIGOADENYLATE SYNTHETASE 2, 69/71KDA	0.347568	0.210386	4.37091	6	0.00471437	0.00471437	0.252317	0.502789	0.313211	0.2617516	0.513666	-0.014140462	0.603382	0.347568
AI285947	ODF1	OUTER DENSE FIBER OF SPERM TAILS 1	-0.188092	0.0684152	7.27388	6	0.000344	0.000344	-0.231331	-0.232644	-0.225791	-0.22335196	-0.0705519	-0.10810997	-0.224864	-0.188092
AI159901	ODZ3	ODZ, ODD OZ/TEN-M HOMOLOG 3 (DROSOPHILA)	-0.169434	0.176437	2.54075	6	0.0440366	0.0440366	-0.37352	-0.274858	-0.265388	8.07e-005	-0.114461	0.116851434	-0.274746	-0.169434
N59716	OFD1	ORAL-FACIAL-DIGITAL SYNDROME 1	0.280651	0.114364	6.49271	6	0.000635	0.000635	0.428412	0.363091	0.29222	0.060886785	0.280359	0.29407233	0.245515	0.280651
AA219100	OGN	OSTEOGLYCIN (OSTEOINDUCTIVE FACTOR, MIMECAN)	0.319018	0.200699	4.20551	6	0.00565119	0.00565119	0.283643	0.225593	0.1785	0.18195918	0.192567	0.4527126	0.71815	0.319018
AA902521	OLFML2A	OLFACTOMEDIN-LIKE 2A	0.189266	0.137755	3.36544	5	0.0199889	0.0199889	0.101396		0.153669	0.4390016	0.196121	0.2081941	0.0372131	0.189266
R56898	OLIG1	OLIGODENDROCYTE TRANSCRIPTION FACTOR 1	-0.242964	0.155196	4.142	6	0.00606503	0.00606503	-0.249969	-0.102278	-0.0308012	-0.21787977	-0.339086	-0.25381154	-0.506922	-0.242964
R37657	OLIG2	OLIGODENDROCYTE LINEAGE TRANSCRIPTION FACTOR 2	-0.162501	0.136022	3.1608	6	0.0195453	0.0195453	0.0685347	-0.220428	-0.133599	-0.303306	-0.240003	-0.27156782	-0.0371401	-0.162501
AA682386	OLR1	OXIDISED LOW DENSITY LIPOPROTEIN (LECTIN-LIKE) RECEPTOR 1	-0.177145	0.141184	3.31965	6	0.0160113	0.0160113	-0.0912324	-0.303291	-0.311188	-0.08189563	-0.291318	-0.21759552	0.0565049	-0.177145
N22924	OMA1	OMA1 HOMOLOG, ZINC METALLOPEPTIDASE (S. CEREVISIAE)	0.147685	0.151652	2.57655	6	0.0419637	0.0419637	0.216688	0.0846164	0.268919	-0.13491023	0.32587	0.09967443	0.172938	0.147685
W47484	OPRS1	OPIOID RECEPTOR, SIGMA 1	-0.289835	0.191132	4.01205	6	0.00702202	0.00702202	-0.532218	0.0494081	-0.277229	-0.20527157	-0.462819	-0.23751418	-0.363203	-0.289835
AA012838	OSBP	OXYSTEROL BINDING PROTEIN	0.195693	0.138127	3.74839	6	0.00952785	0.00952785	-0.0304279	0.417153	0.116037	0.22695942	0.220487	0.15521675	0.264426	0.195693
AA011389	OSBP2	OXYSTEROL BINDING PROTEIN 2	0.131099	0.0709432	3.69589	3	0.0343759	0.0343759	0.204126	0.0835265		0.058460213		NaN	0.178283	0.131099
H94819	OSBP2	OXYSTEROL BINDING PROTEIN 2	0.150949	0.105236	3.79503	6	0.00902013	0.00902013	0.24549	0.265758	0.080383	0.2149897	0.0679142	0.19395675	-0.0118494	0.150949
R31395	OSBPL10	HYPOTHETICAL PROTEIN FLJ20363	-0.252237	0.173337	3.56446	5	0.0161382	0.0161382	-0.191703	-0.0976241	-0.485596	-0.14892416		-0.13061124	-0.458966	-0.252237
AA871996	OSBPL2	OXYSTEROL BINDING PROTEIN-LIKE 2	0.0942226	0.0593791	3.88684	5	0.0115617	0.0115617	0.111469	0.188756	0.0359769	0.027371662	0.0859618	NaN	0.1158	0.0942226
N24076	OSBPL3	OXYSTEROL BINDING PROTEIN-LIKE 3	0.198657	0.180618	2.90999	6	0.0269806	0.0269806	0.347259	0.0884416	0.504582	0.19175687	0.227324	0.011196161	0.0200366	0.198657
AA421311	OSGEP	O-SIALOGLYCOPROTEIN ENDOPEPTIDASE	-0.193276	0.166561	2.84236	5	0.0361461	0.0361461	-0.358072	-0.190593	-0.0219892	-0.103743225	-0.428803	NaN	-0.0564552	-0.193276
AA027049	OSGIN2	CHROMOSOME 8 OPEN READING FRAME 1	0.186448	0.108221	4.55824	6	0.00385809	0.00385809	0.139786	0.145644	0.129391	0.40322247	0.125542	0.25954095	0.102013	0.186448
H25042	OSGIN2	CHROMOSOME 8 OPEN READING FRAME 1	0.204056	0.146495	3.68532	6	0.0102656	0.0102656	0.160429	0.25075	-0.00275472	0.2619701	0.0933278	0.46153322	0.203133	0.204056
R78541	OTUD4	KIAA1046 PROTEIN	0.346915	0.305803	3.00145	6	0.0239633	0.0239633	0.743224	0.500575	0.698959	-0.011129274	0.291683	0.1564284	0.0486653	0.346915
T95312	OTUD4	KIAA1046 PROTEIN	0.24206	0.121556	5.26861	6	0.00188573	0.00188573	0.220781	0.188002	0.47867	0.21300043	0.174234	0.31421793	0.105515	0.24206
AA131760	P15RS	HYPOTHETICAL PROTEIN FLJ10656	0.208082	0.172734	3.18717	6	0.0189037	0.0189037	0.444196	0.349546	0.188571	-0.033987068	0.275478	0.009326679	0.223441	0.208082
N47993	P15RS	HYPOTHETICAL PROTEIN FLJ10656	0.176055	0.142543	3.26777	6	0.0170818	0.0170818	0.393319	0.347098	0.079034	0.06791482	0.138455	0.18183015	0.0247363	0.176055
AI147403	P2RX3	PURINERGIC RECEPTOR P2X, LIGAND-GATED ION CHANNEL, 3	-0.480048	0.268468	3.5762	3	0.0373872	0.0373872		-0.534692	-0.812971	-0.40309203		NaN	-0.169436	-0.480048
R43720	PACSIN1	PROTEIN KINASE C AND CASEIN KINASE SUBSTRATE IN NEURONS 1	-0.174326	0.186683	2.47062	6	0.0484171	0.0484171	-0.40974	-0.0203803	0.0846856	-0.031063829	-0.223398	-0.27116448	-0.349221	-0.174326
AA464346	PAFAH1B3	PLATELET-ACTIVATING FACTOR ACETYLHYDROLASE, ISOFORM IB, GAMMA SUBUNIT 29KDA	-0.265568	0.170971	3.80478	5	0.0125669	0.0125669	-0.115317	-0.231878	-0.219309	-0.081470124	-0.455537	NaN	-0.489899	-0.265568
AA700060	PAFAH2	PLATELET-ACTIVATING FACTOR ACETYLHYDROLASE 2, 40KDA	0.196821	0.133953	3.88747	6	0.00810037	0.00810037	0.0533093	0.237776	0.0245557	0.19457515	0.156381	0.31275776	0.398391	0.196821
AA598533	PAIP1	POLY(A) BINDING PROTEIN INTERACTING PROTEIN 1	0.236444	0.191408	3.26827	6	0.0170712	0.0170712	0.621096	0.158764	0.173942	0.13597496	0.350155	0.16093075	0.0542434	0.236444
H92758	PAIP1	POLY(A) BINDING PROTEIN INTERACTING PROTEIN 1	0.230086	0.233464	2.60747	6	0.0402566	0.0402566	0.707917	0.0790913	0.0124984	0.13338704	0.209073	0.33111113	0.137525	0.230086
AA053129	PAIP2	POLY(A) BINDING PROTEIN INTERACTING PROTEIN 2	0.16816	0.147539	3.01554	6	0.023532	0.023532	0.37145	0.0709198	0.108757	-0.010160601	0.361878	0.187366	0.0869089	0.16816
H14208	PALM	PARALEMMIN	0.373114	0.373157	2.64545	6	0.0382607	0.0382607	-0.160907	0.130864	0.924651	0.2511805	0.778558	0.4004687	0.286982	0.373114
R10305	PALMD	PALMDELPHIN	0.229409	0.134562	4.17602	5	0.00868829	0.00868829	0.288902	0.411593	0.0688373	0.07132192	0.273676	NaN	0.262123	0.229409
R37986	PAPPA	PREGNANCY-ASSOCIATED PLASMA PROTEIN A, PAPPALYSIN 1	-0.182098	0.157435	3.06021	6	0.0222191	0.0222191	-0.107905	-0.172413	-0.377437	-0.20229357	-0.219737	0.11326882	-0.308167	-0.182098
W84789	PAPPA	PREGNANCY-ASSOCIATED PLASMA PROTEIN A, PAPPALYSIN 1	-0.165922	0.15032	2.92036	6	0.0266188	0.0266188	-0.202877	-0.0810671	-0.228207	-0.19106592	-0.414335	0.076370426	-0.120271	-0.165922
H95239	PARD3	PAR-3 PARTITIONING DEFECTIVE 3 HOMOLOG (C. ELEGANS)	0.204731	0.11492	4.71345	6	0.00328017	0.00328017	0.235074	0.099665	0.344438	0.16903795	0.366161	0.07589921	0.142843	0.204731
R89584	PARD3B	AMYOTROPHIC LATERAL SCLEROSIS 2 (JUVENILE) CHROMOSOME REGION, CANDIDATE 19	0.127193	0.111094	2.80444	5	0.0377952	0.0377952	0.204088	0.200568	-0.0016772	NaN	0.0119077	0.08439152	0.263878	0.127193
AA682861	PARD6B	PAR-6 PARTITIONING DEFECTIVE 6 HOMOLOG BETA (C. ELEGANS)	0.128722	0.0968143	3.25678	5	0.0225259	0.0225259	0.132822	0.185859	0.11235	0.27830586	0.0633932	NaN	-0.0004	0.128722
AA608880	PARP11	POLY (ADP-RIBOSE) POLYMERASE FAMILY, MEMBER 11	0.323736	0.14399	5.9485	6	0.00100912	0.00100912	0.534472	0.252599	0.35193	0.1591998	0.499224	0.22231494	0.246411	0.323736
AA983830	PARP14	POLY (ADP-RIBOSE) POLYMERASE FAMILY, MEMBER 14	0.345202	0.184701	4.57804	5	0.00595808	0.00595808	0.71115	0.26099	0.243032	0.25773966	0.359284	NaN	0.239015	0.345202
AA478959	PARP4	POLY (ADP-RIBOSE) POLYMERASE FAMILY, MEMBER 4	-0.172201	0.185227	2.4597	6	0.0491396	0.0491396	-0.367555	-0.258018	-0.414398	-0.072303385	-0.161219	-0.02293525	0.0910211	-0.172201
H72093	PARP6	POLY (ADP-RIBOSE) POLYMERASE FAMILY, MEMBER 6	0.0650743	0.0649807	2.64956	6	0.0380509	0.0380509	0.0882277	-0.010525	0.112923	0.012532031	0.0152273	0.064596884	0.172538	0.0650743
AA972067	PARP8	POLY (ADP-RIBOSE) POLYMERASE FAMILY, MEMBER 8	0.281865	0.156767	4.02042	4	0.0158589	0.0158589	0.367432		0.116692	0.116780244		0.46126336	0.34716	0.281865
AA905925	PAWR	PRKC, APOPTOSIS, WT1, REGULATOR	0.195156	0.133755	3.57394	5	0.015977	0.015977	0.272603	0.221758	0.260575	0.33789086	0.10746	NaN	-0.0293504	0.195156
AI300766	PAX2	PAIRED BOX GENE 2	-0.316717	0.234426	3.30933	5	0.021256	0.021256	-0.152059	-0.485605	-0.271467	-0.060425483	-0.233842	NaN	-0.696904	-0.316717
AI335002	PBEF1	PRE-B-CELL COLONY ENHANCING FACTOR 1	0.355092	0.360307	2.60745	6	0.0402578	0.0402578	0.887796	0.493209	0.316004	-0.2760499	0.36976	0.54224163	0.15268	0.355092
AA431841	PCBP2	POLY(RC) BINDING PROTEIN 2	0.178016	0.118558	3.97264	6	0.00734473	0.00734473	0.0469801	0.215365	0.37368	0.14511117	0.149369	0.26908168	0.0465269	0.178016
AI208030	PCBP3	POLY(RC) BINDING PROTEIN 3	-0.223022	0.157811	3.16006	4	0.0341821	0.0341821	-0.233691		0.0424797	-0.33322486		-0.2387289	-0.351944	-0.223022
AA443557	PCDH1	PROTOCADHERIN 1 (CADHERIN-LIKE 1)	-0.18747	0.125893	3.93984	6	0.00762601	0.00762601	-0.100447	-0.00449004	-0.167271	-0.34353358	-0.223918	-0.34396106	-0.128667	-0.18747
AI651536	PCDHA6	PROTOCADHERIN ALPHA 6	0.371482	0.344502	2.64132	5	0.045903	0.045903	0.0906163	0.932644	0.661673	0.116245955	0.23073	NaN	0.19698	0.371482
H16743	PCDHA6	PROTOCADHERIN ALPHA 6	0.349382	0.305735	2.79918	5	0.0380304	0.0380304	0.384812	0.0581564	0.186904	0.9088432	0.405154	NaN	0.152419	0.349382
AA679116	PCDHB5	PROTOCADHERIN BETA 5	-0.188618	0.0848573	5.88087	6	0.00107128	0.00107128	-0.137298	-0.116448	-0.252975	-0.15369438	-0.353861	-0.14403184	-0.162015	-0.188617
AA136060	PCGF5	POLYCOMB GROUP RING FINGER 5	0.243039	0.225473	2.85188	6	0.0291099	0.0291099	0.56352	0.0902133	0.447961	0.012287587	0.407346	0.16021474	0.0197288	0.243039
AA186901	PCK2	PHOSPHOENOLPYRUVATE CARBOXYKINASE 2 (MITOCHONDRIAL)	0.160127	0.102182	4.14609	6	0.00603738	0.00603738	0.109427	0.152539	0.181932	-0.018795952	0.321403	0.18194534	0.192439	0.160127
AA677174	PCK2	PHOSPHOENOLPYRUVATE CARBOXYKINASE 2 (MITOCHONDRIAL)	0.250551	0.2001	3.31282	6	0.016148	0.016148	0.0471456	0.133413	0.256834	0.21466425	0.547842	0.4938174	0.0601377	0.250551
R93237	PCP2	PURKINJE CELL PROTEIN 2	-0.323316	0.256277	3.33785	6	0.0156535	0.0156535	-0.263742	-0.555747	-0.462771	0.008558896	-0.444361	-0.57843894	0.0332881	-0.323316
AA699974	PCSK6	PROPROTEIN CONVERTASE SUBTILISIN/KEXIN TYPE 6	-0.242447	0.111198	5.34068	5	0.00308756	0.00308756	-0.253177	-0.209311	-0.393781	-0.056909386	-0.241742	NaN	-0.299762	-0.242447
AA030013	PCTP	PHOSPHATIDYLCHOLINE TRANSFER PROTEIN	-0.264649	0.23189	2.79553	5	0.0381948	0.0381948	-0.218149	0.0756016	-0.396277	-0.0824974		-0.53239214	-0.434179	-0.264649
AA906727	PDCD2L	HYPOTHETICAL PROTEIN MGC13096	-0.216931	0.202995	2.61766	5	0.0472312	0.0472312	-0.188473	-0.500643	-0.258633	-0.17493409		0.121175475	-0.300081	-0.216931
R26827	PDCD4	PROGRAMMED CELL DEATH 4 (NEOPLASTIC TRANSFORMATION INHIBITOR)	0.198767	0.213376	2.46461	6	0.0488135	0.0488135	0.168171	0.329284	0.470595	-0.1410035	-0.00424356	0.3551074	0.21346	0.198767
W84658	PDE3B	PHOSPHODIESTERASE 3B, CGMP-INHIBITED	-0.192309	0.138181	3.68214	6	0.0103045	0.0103045	-0.184788	-0.362753	-0.0436512	-0.0968679	-0.290889	-0.034646045	-0.33257	-0.192309
AA948586	PDE4D	PHOSPHODIESTERASE 4D, CAMP-SPECIFIC (PHOSPHODIESTERASE E3 DUNCE HOMOLOG, DROSOPHILA)	0.211548	0.107481	4.40111	4	0.0116811	0.0116811	0.364373	0.205039	0.0613812	0.22472902		NaN	0.202218	0.211548
H80958	PDE4DIP	PHOSPHODIESTERASE 4D INTERACTING PROTEIN (MYOMEGALIN)	0.265003	0.174903	3.71132	5	0.0138359	0.0138359	0.0459919	0.133186	0.516361	NaN	0.184056	0.3268774	0.383547	0.265003
W80611	PDE4DIP	PHOSPHODIESTERASE 4D INTERACTING PROTEIN (MYOMEGALIN)	-0.208587	0.130165	4.23976	6	0.00544118	0.00544118	-0.209693	-0.338954	-0.143466	-0.030791756	-0.0782443	-0.29349154	-0.365465	-0.208587
AI313117	PDE5A	PHOSPHODIESTERASE 5A, CGMP-SPECIFIC	-0.221604	0.141441	4.14525	6	0.00604308	0.00604308	-0.347266	-0.163781	-0.0650364	-0.07616522	-0.232634	-0.21025582	-0.456089	-0.221604
AA417919	PDE6D	PHOSPHODIESTERASE 6D, CGMP-SPECIFIC, ROD, DELTA	0.181636	0.118155	3.76551	5	0.0130832	0.0130832	0.276892	0.293699	0.203972	0.17964582	0.172091	NaN	-0.0364867	0.181636
AA233564	PDE8A	PHOSPHODIESTERASE 8A	0.226883	0.210087	2.85728	6	0.0289046	0.0289046	0.216903	-0.158677	0.142163	0.42461574	0.26107	0.48849788	0.21361	0.226883
T49539	PDGFB	PLATELET-DERIVED GROWTH FACTOR BETA POLYPEPTIDE (SIMIAN SARCOMA VIRAL (V-SIS) ONCOGENE HOMOLOG)	-0.184725	0.140911	3.46841	6	0.0133297	0.0133297	-0.337108	-0.143292	-0.29568	-0.14260231	-0.261512	-0.20015046	0.0872664	-0.184725
R20554	PDIA3	PROTEIN DISULFIDE ISOMERASE FAMILY A, MEMBER 3	-0.180151	0.119429	3.99095	6	0.00719275	0.00719275	-0.113614	-0.240833	-0.109465	-0.2827511	-0.354453	-0.15577449	-0.00416557	-0.180151
N59626	PDIA4	PROTEIN DISULFIDE ISOMERASE FAMILY A, MEMBER 4	-0.369601	0.324014	3.01799	6	0.0234577	0.0234577	-0.829492	-0.0531607	-0.182361	-0.317253	-0.0268589	-0.771658	-0.406422	-0.369601
AA404394	PDIA5	PROTEIN DISULFIDE ISOMERASE FAMILY A, MEMBER 5	-0.237882	0.204013	3.08499	6	0.0215253	0.0215253	-0.361193	0.0254527	-0.251788	-0.32832783	-0.35871	-0.45853359	0.0679229	-0.237882
AA127096	PDLIM7	PDZ AND LIM DOMAIN 7 (ENIGMA)	0.230704	0.231307	2.63885	6	0.0385998	0.0385998	-0.172149	0.331071	0.312662	0.33652163	0.331339	0.48321223	-0.00773112	0.230704
AA046430	PDPN	PODOPLANIN	0.0939173	0.0838018	2.74516	5	0.0405425	0.0405425	0.075123	0.0364516	0.0271733	0.2044801	0.194557	NaN	0.0257192	0.0939173
R02820	PDS5A	SCC-112 PROTEIN	0.196452	0.141741	3.66699	6	0.0104917	0.0104917	0.248154	0.261931	0.221979	-0.093923494	0.145419	0.35178247	0.239822	0.196452
AA088694	PDZD3	PDZ DOMAIN CONTAINING 3	-0.2026	0.0907243	4.46627	3	0.0209087	0.0209087		-0.198772		-0.07690293	-0.283016	NaN	-0.251708	-0.2026
AA002084	PDZRN3	PDZ DOMAIN CONTAINING RING FINGER 3	0.108123	0.110301	2.59353	6	0.041017	0.041017	0.149802	0.0720598	0.266	-0.06007762	0.17929	0.14370705	0.0060833	0.108123
AA406290	PDZRN3	PDZ DOMAIN CONTAINING RING FINGER 3	-0.16627	0.178011	2.47124	6	0.0483762	0.0483762	-0.175613	-0.0896329	-0.346637	0.12495165	-0.418956	-0.11909015	-0.13891	-0.16627
AA902491	PEBP4	PHOSPHATIDYLETHANOLAMINE-BINDING PROTEIN 4	-0.205017	0.162954	3.32869	6	0.0158324	0.0158324	-0.241464	-0.371103	-0.424079	-0.1272861	-0.173054	0.06651477	-0.164647	-0.205017
AI016072	PER2	PERIOD HOMOLOG 2 (DROSOPHILA)	0.173264	0.186399	2.45931	6	0.0491655	0.0491655	0.236926	0.397397	0.0781995	0.3573317	0.238268	0.021067629	-0.116343	0.173264
N47901	PEX5L	PEROXISOMAL BIOGENESIS FACTOR 5-LIKE	0.540134	0.569947	2.50736	6	0.0460675	0.0460675	0.626173	0.0557538	1.0205	-0.19070551	0.996707	1.2342495	0.0382606	0.540134
N74677	PFDN6	PREFOLDIN SUBUNIT 6	-0.167438	0.159294	2.78101	6	0.0319544	0.0319544	-0.132789	-0.31543	-0.273222	0.10571318	-0.244536	-0.2921608	-0.0196407	-0.167438
W88772	PFDN6	PREFOLDIN SUBUNIT 6	-0.214036	0.165134	3.42924	6	0.0139842	0.0139842	-0.106761	-0.419626	-0.35861	-0.1520808	-0.246786	-0.28211835	0.0677317	-0.214036
AI302615	PFKP	PHOSPHOFRUCTOKINASE, PLATELET	-0.276885	0.134262	4.61141	4	0.00994512	0.00994512	-0.219173	-0.266546	-0.254343	NaN	-0.501145	NaN	-0.14322	-0.276885
AA973492	PFTK1	PFTAIRE PROTEIN KINASE 1	0.42646	0.322272	3.5011	6	0.0128092	0.0128092	0.573754	0.686685	0.178397	0.23448725	0.94432	0.026632419	0.340942	0.42646
AI187280	PGCP	PLASMA GLUTAMATE CARBOXYPEPTIDASE	-0.277607	0.161358	4.21419	5	0.0083744	0.0083744	-0.25151	-0.539439	-0.136746	-0.37190658	-0.0984085	NaN	-0.267632	-0.277607
AA598759	PGD	PHOSPHOGLUCONATE DEHYDROGENASE	-0.30965	0.304729	2.68847	6	0.036126	0.036126	-0.51875	-0.435293	-0.371733	0.10995356	-0.776271	-0.11506178	-0.0603932	-0.30965
AA481425	PGGT1B	PROTEIN GERANYLGERANYLTRANSFERASE TYPE I, BETA SUBUNIT	0.0825663	0.0807854	2.70408	6	0.0353836	0.0353836	0.136398	0.213847	0.0255993	0.12607631	-0.0231689	0.06594814	0.033264	0.0825663
AA426516	PGK1	PHOSPHOGLYCERATE KINASE 1	-0.296744	0.194844	4.02944	6	0.00688469	0.00688469	-0.134502	-0.30353	-0.421666	-0.029346477	-0.619275	-0.35508963	-0.213801	-0.296744
AA055656	PHB	PROHIBITIN	-0.271729	0.226318	3.17662	6	0.0191575	0.0191575	-0.118003	-0.279526	-0.249696	-0.018699246	-0.591418	-0.5587952	-0.0859637	-0.271729
R60946	PHB	PROHIBITIN	-0.298224	0.237619	3.32056	6	0.0159931	0.0159931	-0.114203	-0.29623	-0.278718	0.07812855	-0.567742	-0.5983854	-0.310421	-0.298224
H96213	PHC1	POLYHOMEOTIC-LIKE 1 (DROSOPHILA)	0.368955	0.351394	2.57191	5	0.0499196	0.0499196	0.0718013	0.315299	0.146198	0.15632309		0.5147513	1.00936	0.368955
AA481552	PHF20L1	PHD FINGER PROTEIN 20-LIKE 1	0.096439	0.0561066	4.54766	6	0.0039015	0.0039015	0.11467	0.128351	0.106477	0.054134637	0.186686	0.013595896	0.071159	0.096439
AI024521	PHF21A	PHD FINGER PROTEIN 21A	0.148953	0.126005	3.12759	6	0.0203871	0.0203871	0.286278	0.0373478	-0.0408221	0.248397	0.0686623	0.1979341	0.244871	0.148953
R98107	PHF21A	PHD FINGER PROTEIN 21A	0.113585	0.115579	2.6001	6	0.0406568	0.0406568	0.266378	0.0981612	-0.00420077	0.10034374	0.135594	-0.044869665	0.243685	0.113585
N93274	PHKG1	PHOSPHORYLASE KINASE, GAMMA 1 (MUSCLE)	-0.163417	0.112269	3.56543	5	0.0161215	0.0161215	-0.210214	-0.108548	-0.182507	0.003914466	-0.148729	NaN	-0.334417	-0.163417
AA405486	PHLDB1	PLECKSTRIN HOMOLOGY-LIKE DOMAIN, FAMILY B, MEMBER 1	-0.163878	0.136434	3.17795	6	0.0191254	0.0191254	-0.205854	-0.349328	0.023742	-0.010531792	-0.292259	-0.1458883	-0.167026	-0.163878
AA987815	PHTF1	PUTATIVE HOMEODOMAIN TRANSCRIPTION FACTOR 1	0.32621	0.333305	2.58943	6	0.0412432	0.0412432	0.34161	0.403558	0.735302	-0.2836247	0.433825	0.5603854	0.0924167	0.32621
AA772066	PIB5PA	INOSITOL POLYPHOSPHATE 5-PHOSPHATASE	-0.210929	0.189804	2.94022	6	0.0259404	0.0259404	-0.197476	-0.11699	-0.0817877	-0.007813153	-0.404144	-0.1322569	-0.536034	-0.210929
N59340	PIBF1	CHROMOSOME 13 OPEN READING FRAME 24	0.134104	0.133756	2.65264	6	0.0378948	0.0378948	0.277167	-0.00663456	0.0963337	-0.012672486	0.0483697	0.2474826	0.288682	0.134104
AI074480	PID1	HYPOTHETICAL PROTEIN FLJ20701	-0.183041	0.129388	3.74284	6	0.00959027	0.00959027	-0.129164	-0.107887	-0.416823	-0.00253973	-0.239205	-0.16717815	-0.218487	-0.183041
AA007699	PIGC	PHOSPHATIDYLINOSITOL GLYCAN, CLASS C	0.164691	0.141942	3.06978	6	0.0219482	0.0219482	0.129409	0.110128	0.37304	-0.080553	0.278316	0.16372573	0.178771	0.164691
AA988298	PIGY	PHOSPHATIDYLINOSITOL GLYCAN, CLASS Y	0.159858	0.167615	2.52331	6	0.0450851	0.0450851	0.180238	0.0182269	0.228776	-0.067660995	0.308924	0.39961505	0.0508861	0.159858
AI199838	PIK3C2G	PHOSPHOINOSITIDE-3-KINASE, CLASS 2, GAMMA POLYPEPTIDE	0.36571	0.118529	6.89919	4	0.00231449	0.00231449	0.412229	0.261266	0.256742	NaN	0.35609	NaN	0.542224	0.36571
AA463460	PIK3R1	PHOSPHOINOSITIDE-3-KINASE, REGULATORY SUBUNIT 1 (P85 ALPHA)	0.427436	0.202138	4.22916	3	0.0241845	0.0241845	0.592282	0.288124		0.22015603	0.609183	NaN		0.427436
AI733686	PILRA	PAIRED IMMUNOGLOBIN-LIKE TYPE 2 RECEPTOR ALPHA	0.106733	0.10942	2.58079	6	0.0417249	0.0417249	-0.00253848	0.149437	0.2628	-0.025254527	0.0211215	0.15128793	0.19028	0.106733
AA418383	PIN4	PROTEIN (PEPTIDYLPROLYL CIS/TRANS ISOMERASE) NIMA-INTERACTING, 4 (PARVULIN)	0.107388	0.0975748	2.69583	5	0.0429977	0.0429977	-0.0261559	0.0739163	0.195354	0.061629795	0.244053	NaN	0.0955296	0.107388
AA777518	PITPNB	PHOSPHATIDYLINOSITOL TRANSFER PROTEIN, BETA	-0.187304	0.162246	3.05439	6	0.0223856	0.0223856	-0.26694	-0.251501	0.0676128	-0.3011022	-0.335697	-0.24611855	0.0226161	-0.187304
AA022886	PITPNC1	PHOSPHATIDYLINOSITOL TRANSFER PROTEIN, CYTOPLASMIC 1	-0.703763	0.714747	2.60509	6	0.0403853	0.0403853	-1.34336	-0.767268	-0.910185	0.11861587	-1.77212	-0.3751897	0.123162	-0.703763
AA447691	PITRM1	PITRILYSIN METALLOPEPTIDASE 1	-0.169905	0.10337	4.3487	6	0.00482939	0.00482939	-0.16836	-0.200944	-0.235045	-0.2891027	-0.0223878	-0.2385703	-0.0349264	-0.169905
AI208149	PIWIL1	PIWI-LIKE 1 (DROSOPHILA)	-0.183497	0.14948	3.00691	5	0.0298613	0.0298613	-0.227505	-0.0750409	-0.456558	-0.17535493	-0.042642	NaN	-0.123882	-0.183497
AI016507	PKD1L1	POLYCYSTIC KIDNEY DISEASE 1 LIKE 1	0.196928	0.129248	3.73216	5	0.0135407	0.0135407	0.319452	0.00141958	0.249416	0.19424869		0.09177205	0.325262	0.196928
H18068	PKN1	PROTEIN KINASE N1	0.121044	0.121537	2.63501	6	0.0387983	0.0387983	-0.045936	0.201214	0.238273	0.013337824	0.180606	0.24231495	0.0175009	0.121044
R89855	PKP4	PLAKOPHILIN 4	0.223465	0.202704	2.91673	6	0.026745	0.026745	0.0978133	0.271228	0.241439	0.6448848	0.171061	0.06515143	0.0726773	0.223465
AA417558	PLA2G12A	PHOSPHOLIPASE A2, GROUP XIIA	0.182809	0.16144	2.99595	6	0.0241342	0.0241342	0.059384	0.288805	-0.00883336	0.44628653	0.210923	0.24045587	0.0426384	0.182809
AA150263	PLAC8	PLACENTA-SPECIFIC 8	0.377759	0.312767	3.19553	6	0.0187053	0.0187053	0.482727	0.755719	0.683928	0.49274862	0.0768133	-0.0875956	0.239976	0.377759
W90685	PLCB1	PHOSPHOLIPASE C, BETA 1 (PHOSPHOINOSITIDE-SPECIFIC)	-0.211527	0.101072	5.12638	5	0.00368727	0.00368727	-0.293137	-0.259192	-0.249659	-0.076508336	-0.300065	NaN	-0.0906031	-0.211527
AA775600	PLCXD1	PHOSPHATIDYLINOSITOL-SPECIFIC PHOSPHOLIPASE C, X DOMAIN CONTAINING 1	0.188073	0.126385	3.93712	6	0.00764985	0.00764985	0.320544	0.159668	0.384459	0.16128643	0.187512	0.07278972	0.03025	0.188073
AA975847	PLCXD1	PHOSPHATIDYLINOSITOL-SPECIFIC PHOSPHOLIPASE C, X DOMAIN CONTAINING 1	0.346911	0.206575	4.44313	6	0.00436119	0.00436119	0.330046	0.51478	0.648531	0.31514716	0.420257	0.16341016	0.0362032	0.346911
AI301815	PLEKHG1	PLECKSTRIN HOMOLOGY DOMAIN CONTAINING, FAMILY G (WITH RHOGEF DOMAIN) MEMBER 1	0.51381	0.394434	2.91282	4	0.0435551	0.0435551	0.788073	0.515191		0.4587997	0.913259	NaN	-0.106274	0.51381
AI140566	PLG	PLASMINOGEN	-0.211522	0.14045	3.3676	4	0.0281062	0.0281062	-0.0413169	-0.426653		-0.1893815	-0.238229	NaN	-0.162029	-0.211522
AA460152	PLK2	POLO-LIKE KINASE 2 (DROSOPHILA)	0.332729	0.137358	4.84471	3	0.0167789	0.0167789	0.413962	0.146901		0.3143156		NaN	0.455739	0.332729
AA156863	PMM1	PHOSPHOMANNOMUTASE 1	0.19272	0.0998779	5.10513	6	0.00221024	0.00221024	0.023635	0.125888	0.266625	0.19811971	0.279536	0.3028959	0.152341	0.19272
N35888	PMM2	PHOSPHOMANNOMUTASE 2	-0.199956	0.099562	5.31361	6	0.00180617	0.00180617	-0.265147	-0.175591	-0.23764	-0.10140854	-0.376099	-0.13392353	-0.10988	-0.199956
AA291720	PMS2L1	POSTMEIOTIC SEGREGATION INCREASED 2-LIKE 1	0.19205	0.17362	2.9266	6	0.0264037	0.0264037	0.16849	0.273135	0.425227	-0.12459462	0.273213	0.090324104	0.238553	0.19205
AA680129	POLE	POLYMERASE (DNA DIRECTED), EPSILON	-0.185798	0.195867	2.50974	6	0.0459191	0.0459191	-0.255599	-0.171016	-0.0712726	0.1678747	-0.459906	-0.287625	-0.22304	-0.185798
AA400317	POLE4	POLYMERASE (DNA-DIRECTED), EPSILON 4 (P12 SUBUNIT)	0.245013	0.222672	2.69526	5	0.0430273	0.0430273	0.44597	0.150585	0.453254	0.42531428	-0.0123752	NaN	0.00733272	0.245013
AA430656	POLR2C	POLYMERASE (RNA) II (DNA DIRECTED) POLYPEPTIDE C, 33KDA	0.243822	0.164818	3.30791	4	0.0297125	0.0297125	0.197157	0.0418788		0.15454073	0.430727	NaN	0.394805	0.243822
AA873691	POLR2L	POLYMERASE (RNA) II (DNA DIRECTED) POLYPEPTIDE L, 7.6KDA	-0.461286	0.399461	3.05524	6	0.022361	0.022361	-0.381318	-0.400756	-0.688233	0.22399242	-0.57866	-1.087091	-0.316941	-0.461287
R96520	POLR3B	POLYMERASE (RNA) III (DNA DIRECTED) POLYPEPTIDE B	-0.180371	0.194197	2.45737	6	0.0492948	0.0492948	0.0754496	-0.0714255	-0.179762	-0.3069104	-0.0718951	-0.17956752	-0.528484	-0.180371
AA282063	POLR3C	POLYMERASE (RNA) III (DNA DIRECTED) POLYPEPTIDE C (62KD)	0.149125	0.125023	3.1558	6	0.0196695	0.0196695	0.111084	0.0540082	0.289695	-0.025675531	0.283196	0.25076747	0.080798	0.149125
R35051	POMP	CHROMOSOME 13 OPEN READING FRAME 12	0.188347	0.161169	3.0919	6	0.0213361	0.0213361	0.253194	0.175423	0.385755	0.07566556	0.37881	-0.046048753	0.0956286	0.188347
H71217	POP7	PROCESSING OF PRECURSOR 7, RIBONUCLEASE P SUBUNIT (S. CEREVISIAE)	-0.167269	0.147079	3.00895	6	0.0237327	0.0237327	-0.372264	-0.3357	-0.109037	0.030389136	-0.196023	-0.14615254	-0.0420953	-0.167269
AI262129	POSTN	PERIOSTIN, OSTEOBLAST SPECIFIC FACTOR	-0.313833	0.332571	2.49668	6	0.0467375	0.0467375	-0.0186807	-0.563463	-0.720509	0.1779536	-0.5101	-0.4630539	-0.0989779	-0.313833
AA126259	POT1	POT1 PROTECTION OF TELOMERES 1 HOMOLOG (S. POMBE)	0.210002	0.121936	4.55662	6	0.00386471	0.00386471	0.322386	0.273755	0.269888	0.123935185	-0.0297252	0.2582498	0.251527	0.210002
W85878	POU5F1	POU DOMAIN, CLASS 5, TRANSCRIPTION FACTOR 1	-0.225612	0.227018	2.62936	6	0.0390932	0.0390932	-0.44777	-0.212707	0.0317964	-0.13813746	-0.607316	-0.17263421	-0.0325125	-0.225612
N63968	POU6F1	POU DOMAIN, CLASS 6, TRANSCRIPTION FACTOR 1	0.344091	0.368428	2.47098	6	0.0483935	0.0483935	0.746256	-0.0263205	0.070803	0.7830132	0.188078	0.65728825	-0.010484	0.344091
H15396	PPAPDC2	PHOSPHATIDIC ACID PHOSPHATASE TYPE 2 DOMAIN CONTAINING 2	-0.177997	0.141789	2.80708	4	0.048461	0.048461	-0.372052	-0.231183	-0.0111098	-0.20434383		NaN	-0.0712957	-0.177997
R91375	PPARA	PEROXISOME PROLIFERATIVE ACTIVATED RECEPTOR, ALPHA	0.0574343	0.0541235	2.59932	5	0.0482889	0.0482889	0.107333	0.140225		0.002817815	0.018263	0.04176913	0.0341983	0.0574343
AA459403	PPFIBP1	PTPRF INTERACTING PROTEIN, BINDING PROTEIN 1 (LIPRIN BETA 1)	0.169744	0.160386	2.80012	6	0.0311591	0.0311591	0.292269	0.103695	0.463554	0.11835018	0.172998	0.031788677	0.00555156	0.169744
W04996	PPHLN1	HYPOTHETICAL PROTEIN HSPC206	0.156504	0.142769	2.68515	5	0.0435509	0.0435509	0.0438975	0.0632751	0.183097	NaN	0.190025	0.044846438	0.413884	0.156504
AA481464	PPIB	PEPTIDYLPROLYL ISOMERASE B (CYCLOPHILIN B)	-0.297598	0.312235	2.52172	6	0.0451818	0.0451818	-0.757053	0.164311	-0.351087	-0.35860184	0.0214927	-0.52491146	-0.277333	-0.297598
N45313	PPIB	PEPTIDYLPROLYL ISOMERASE B (CYCLOPHILIN B)	-0.236051	0.229297	2.72369	6	0.0344737	0.0344737	-0.462319	0.138677	-0.278985	-0.4039988	0.017484	-0.40661612	-0.256601	-0.236051
AA495803	PPIG	PEPTIDYLPROLYL ISOMERASE G (CYCLOPHILIN G)	0.315358	0.246076	3.39066	6	0.0146637	0.0146637	0.415801	0.35875	0.339559	0.20723277	0.153666	-0.026017236	0.758518	0.315358
AA418410	PPIH	PEPTIDYLPROLYL ISOMERASE H (CYCLOPHILIN H)	-0.173403	0.18235	2.51594	6	0.0455364	0.0455364	-0.221142	-0.162831	-0.0260563	-0.033190385	-0.283984	-0.5019074	0.0152891	-0.173403
AA195668	PPM1A	PROTEIN PHOSPHATASE 1A (FORMERLY 2C), MAGNESIUM-DEPENDENT, ALPHA ISOFORM	0.207131	0.209758	2.61261	6	0.0399804	0.0399804	0.238451	0.2807	0.320777	-0.11671752	0.541656	0.12106122	0.063988	0.207131
AI039281	PPM1A	PROTEIN PHOSPHATASE 1A (FORMERLY 2C), MAGNESIUM-DEPENDENT, ALPHA ISOFORM	0.106157	0.0849528	3.30612	6	0.0162833	0.0162833	0.164459	0.0780888	0.0331499	0.18887173	0.133396	0.18198365	-0.0368522	0.106157
AI365364	PPM1A	PROTEIN PHOSPHATASE 1A (FORMERLY 2C), MAGNESIUM-DEPENDENT, ALPHA ISOFORM	0.157118	0.120941	3.18221	5	0.0244777	0.0244777	0.278402	0.141165	0.197525	0.2539626	0.129996	NaN	-0.0583405	0.157118
AA806330	PPM1F	PROTEIN PHOSPHATASE 1F (PP2C DOMAIN CONTAINING)	0.14523	0.120341	2.95609	5	0.0316617	0.0316617	-0.0295709	0.0788881	0.325522	0.11674035	0.198446	NaN	0.181356	0.14523
AA443982	PPP1CA	PROTEIN PHOSPHATASE 1, CATALYTIC SUBUNIT, ALPHA ISOFORM	-0.183187	0.14467	3.35016	6	0.0154162	0.0154162	-0.369044	-0.0998194	0.0454081	-0.1967828	-0.301391	-0.27429062	-0.0863879	-0.183187
AI078825	PPP1R15B	PROTEIN PHOSPHATASE 1, REGULATORY (INHIBITOR) SUBUNIT 15B	0.128995	0.0974193	3.5033	6	0.012775	0.012775	0.17972	0.0037392	0.138251	0.05316516	0.256898	0.22614688	0.0450454	0.128995
R46512	PPP1R7	PROTEIN PHOSPHATASE 1, REGULATORY SUBUNIT 7	-0.178128	0.148321	3.17744	6	0.0191378	0.0191378	-0.243018	-0.00565494	-0.112682	-0.42373657	-0.121652	-0.047373135	-0.292779	-0.178128
AA490696	PPP2CB	PROTEIN PHOSPHATASE 2 (FORMERLY 2A), CATALYTIC SUBUNIT, ALPHA ISOFORM	0.112669	0.119453	2.49551	6	0.046812	0.046812	0.309156	0.077151	-0.0513754	0.17709967	0.180715	0.01897705	0.0769626	0.112669
R10113	PPP2R1B	PROTEIN PHOSPHATASE 2 (FORMERLY 2A), REGULATORY SUBUNIT A (PR 65), BETA ISOFORM	-0.218315	0.130149	4.43804	6	0.00438505	0.00438505	-0.471448	-0.109676	-0.239673	-0.22396928	-0.0684709	-0.24338503	-0.171582	-0.218315
AA598795	PPP2R2A	PROTEIN PHOSPHATASE 2 (FORMERLY 2A), REGULATORY SUBUNIT B (PR 52), ALPHA ISOFORM	0.212951	0.172382	3.26841	6	0.0170682	0.0170682	0.122196	0.204618	0.341601	0.07483262	0.435208	0.35421592	-0.042013	0.212951
AA633831	PPP2R3C	CHROMOSOME 14 OPEN READING FRAME 10	0.291337	0.192112	4.01227	6	0.00702027	0.00702027	0.426591	0.186722	0.114895	0.09296263	0.223113	0.62408483	0.370991	0.291337
AA621637	PPP2R5C	PROTEIN PHOSPHATASE 2, REGULATORY SUBUNIT B (B56), GAMMA ISOFORM	0.207432	0.0467205	9.92779	4	0.000578	0.000578	0.152675	0.253737	0.221799	NaN	0.245491	NaN	0.163456	0.207432
AA397895	PPP2R5E	PROTEIN PHOSPHATASE 2, REGULATORY SUBUNIT B (B56), EPSILON ISOFORM	0.227586	0.155652	3.86848	6	0.0082805	0.0082805	0.339979	0.285988	0.386426	0.03580981	0.251957	0.31011528	-0.017176	0.227586
R53787	PPP2R5E	PROTEIN PHOSPHATASE 2, REGULATORY SUBUNIT B (B56), EPSILON ISOFORM	0.215531	0.139909	4.0758	6	0.00653295	0.00653295	0.272478	0.274355	0.204158	0.07665763	0.302888	0.39194605	-0.0137632	0.215531
AA405562	PPP4C	PROTEIN PHOSPHATASE 4 (FORMERLY X), CATALYTIC SUBUNIT	0.188925	0.132381	3.77583	6	0.00922534	0.00922534	0.124046	0.170212	0.410013	0.050778434	0.209541	0.3054344	0.0524505	0.188925
H66312	PPY2	PANCREATIC POLYPEPTIDE 2	-0.16778	0.0630238	7.04345	6	0.000409	0.000409	-0.125053	-0.125585	-0.119797	-0.2937216	-0.188803	-0.18833324	-0.133171	-0.16778
H19203	PRDX3	PEROXIREDOXIN 3	-0.232324	0.153403	4.0069	6	0.00706326	0.00706326	-0.26002	-0.250312	-0.226181	-0.035123143	-0.173896	-0.53326416	-0.147471	-0.232324
AA629712	PRDX5	PEROXIREDOXIN 5	-0.18558	0.166629	2.94667	6	0.0257239	0.0257239	-0.122018	-0.146459	-0.253005	-0.050902653	0.00948727	-0.49783236	-0.238333	-0.18558
AI018122	PRG4	P53-RESPONSIVE GENE 4	-0.299628	0.152646	5.19332	6	0.00202793	0.00202793	-0.407252	-0.477229	-0.344352	0.000178	-0.237375	-0.32991996	-0.301444	-0.299628
AA634138	PRICKLE4	CHROMOSOME 6 OPEN READING FRAME 49	0.330299	0.211073	3.8331	5	0.0122091	0.0122091	0.51589	0.338058	0.464311	0.24052584	0.47036	NaN	-0.0473508	0.330299
AA670330	PRICKLE4	CHROMOSOME 6 OPEN READING FRAME 49	-0.229151	0.240945	2.51624	6	0.0455177	0.0455177	-0.24013	-0.154573	-0.367115	0.18690687	-0.409269	-0.5390801	-0.0807973	-0.229151
H64260	PRKAG2	PROTEIN KINASE, AMP-ACTIVATED, GAMMA 2 NON-CATALYTIC SUBUNIT	-0.184088	0.150808	3.22962	6	0.017919	0.017919	-0.292035	-0.0624486	-0.366096	-0.28041515	-0.180428	-0.18308653	0.0758905	-0.184088
AA181500	PRKAR2B	PROTEIN KINASE, CAMP-DEPENDENT, REGULATORY, TYPE II, BETA	-0.421221	0.399763	2.78777	6	0.0316707	0.0316707	-0.451452	-0.289206	-0.593505	0.4187787	-0.669708	-0.7440415	-0.619413	-0.421221
AA150260	PRKCE	PROTEIN KINASE C, EPSILON	-0.172034	0.08267	5.09731	5	0.00377872	0.00377872	-0.046185	-0.183536	-0.174008	-0.23108406	-0.117181	NaN	-0.280209	-0.172034
AA194068	PRKCE	PROTEIN KINASE C, EPSILON	0.233757	0.205014	3.01667	6	0.0234976	0.0234976	0.209116	0.199453	0.310191	0.47193447	0.0527286	0.47236547	-0.0794934	0.233757
AA047803	PRKCH	PROTEIN KINASE C, ETA	-0.181554	0.166993	2.87645	6	0.0281884	0.0281884	-0.0842804	-0.0423523	-0.361064	-0.00491077	-0.268673	-0.42322668	-0.0863726	-0.181554
T57957	PRKCI	PROTEIN KINASE C, IOTA	0.130393	0.101749	3.39057	6	0.0146653	0.0146653	-0.0205245	0.24912	0.186143	0.118641935	0.136654	0.016964281	0.225754	0.130393
AI222468	PRKRIR	PROTEIN-KINASE, INTERFERON-INDUCIBLE DOUBLE STRANDED RNA DEPENDENT INHIBITOR, REPRESSOR OF (P58 REPRESSOR)	0.455353	0.344479	2.95577	4	0.0417293	0.0417293	0.479592	1.0037		0.31473726	0.413023	NaN	0.0657084	0.455353
AA487428	PRNPIP	PRION PROTEIN INTERACTING PROTEIN	0.0867023	0.0903328	2.53942	6	0.0441154	0.0441154	-0.0447088	0.174833	0.0450184	0.109879985	0.147404	0.18201871	-0.00752877	0.0867024
N47362	PRPF18	PRP18 PRE-MRNA PROCESSING FACTOR 18 HOMOLOG (YEAST)	-0.221852	0.182938	2.97054	5	0.0311378	0.0311378	0.0266367	-0.370376	-0.325917	-0.1022715	-0.118767	NaN	-0.440414	-0.221852
N93193	PRPF40A	HUNTINGTIN-INTERACTING PROTEIN A	0.0973143	0.0961841	2.67684	6	0.0366904	0.0366904	0.168886	-0.0280882	0.203942	0.12847126	-0.00225711	0.026754154	0.183492	0.0973143
AI364298	PRPSAP2	PHOSPHORIBOSYL PYROPHOSPHATE SYNTHETASE-ASSOCIATED PROTEIN 2	0.158401	0.159198	2.63251	6	0.0389286	0.0389286	-0.123745	0.122758	0.247887	0.29284245	0.318075	0.21888815	0.0321047	0.158401
AI014387	PRR13	PROLINE RICH 13	0.24942	0.19039	3.20896	5	0.0237564	0.0237564	0.27322	0.186176	0.253198	0.035668932	0.15067	NaN	0.597586	0.24942
AA456966	PRR3	PROLINE RICH 3	0.234661	0.227933	2.72385	6	0.0344663	0.0344663	0.0890358	0.0804747	0.705033	0.2904841	0.0335611	0.19362125	0.250415	0.234661
AI127460	PRRG4	PROLINE RICH GLA (G-CARBOXYGLUTAMIC ACID) 4 (TRANSMEMBRANE)	0.245859	0.258577	2.51562	6	0.0455558	0.0455558	0.721209	0.240288	0.071231	0.072487	0.467398	0.016682751	0.131715	0.245859
AA663309	PRRX1	PAIRED RELATED HOMEOBOX 1	0.172283	0.105845	4.30647	6	0.00505691	0.00505691	0.372554	0.121502	0.101031	0.24426495	0.153772	0.055156864	0.1577	0.172283
AI243391	PRRX2	PAIRED RELATED HOMEOBOX 2	-0.175065	0.0867192	4.94491	5	0.00430378	0.00430378	-0.145293	-0.227204	-0.272226	-0.14122948	-0.231563	NaN	-0.0328714	-0.175065
AA456635	PRUNE	PRUNE HOMOLOG (DROSOPHILA)	0.353132	0.142056	6.57697	6	0.000593	0.000593	0.418294	0.248181	0.449232	0.09628398	0.412664	0.51617473	0.331094	0.353132
AI015679	PSAT1	PHOSPHOSERINE AMINOTRANSFERASE 1	0.230241	0.238912	2.54973	6	0.0435065	0.0435065	0.0208994	0.0666731	0.543611	0.0322276	0.397023	0.5020675	0.049188	0.230241
AI160570	PSG6	PREGNANCY SPECIFIC BETA-1-GLYCOPROTEIN 5	0.183706	0.172835	2.81217	6	0.0306686	0.0306686	-0.031127	0.332434	0.427728	0.25889692	0.143458	-0.02636552	0.180918	0.183706
AA228130	PSIP1	PC4 AND SFRS1 INTERACTING PROTEIN 1	0.341546	0.329875	2.73936	6	0.0337643	0.0337643	0.5478	0.322916	0.521957	0.36371043	0.502252	0.5129715	-0.380786	0.341546
N64617	PSIP1	PC4 AND SFRS1 INTERACTING PROTEIN 1	0.302704	0.202759	3.94991	6	0.00753839	0.00753839	0.398287	0.21961	0.481375	-0.10354903	0.306428	0.3331927	0.483583	0.302704
AA026626	PSKH1	PROTEIN SERINE KINASE H1	0.127948	0.122692	2.75909	6	0.0328936	0.0328936	0.0702326	0.0970935	0.0654018	0.03330084	0.198794	0.052849922	0.377965	0.127948
AI279812	PSMD13	PROTEASOME (PROSOME, MACROPAIN) 26S SUBUNIT, NON-ATPASE, 13	-0.205771	0.13372	4.07133	6	0.00656594	0.00656594	-0.13818	-0.295111	-0.340028	0.041208953	-0.285643	-0.27940696	-0.143237	-0.205771
AA401853	PSMD9	PROTEASOME (PROSOME, MACROPAIN) 26S SUBUNIT, NON-ATPASE, 9	-0.175598	0.0580433	8.00418	6	0.000203	0.000203	-0.0925412	-0.177915	-0.231508	-0.13974006	-0.155012	-0.26708868	-0.165382	-0.175598
AA863066	PSMG2	TUMOR NECROSIS FACTOR SUPERFAMILY, MEMBER 5-INDUCED PROTEIN 1	0.224722	0.126026	4.71776	6	0.00326557	0.00326557	0.139459	0.283986	0.359519	0.046512347	0.187485	0.3953296	0.160765	0.224722
AI214077	PTAFR	PLATELET-ACTIVATING FACTOR RECEPTOR	0.314879	0.259023	3.21628	6	0.0182223	0.0182223	0.387014	0.60397	-0.00363941	-0.09284782	0.408213	0.43541464	0.466028	0.314879
AA975514	PTAR1	PROTEIN PRENYLTRANSFERASE ALPHA SUBUNIT REPEAT CONTAINING 1	0.205467	0.145963	3.72433	6	0.0098021	0.0098021	-0.0801219	0.282244	0.24934	0.13207701	0.361684	0.19509466	0.297949	0.205467
AI097216	PTGER3	PROSTAGLANDIN E RECEPTOR 3 (SUBTYPE EP3)	0.103074	0.0986529	2.76433	6	0.0326663	0.0326663	0.136939	0.0531891	0.0775516	0.27716148	0.0489115	-0.030444775	0.158213	0.103074
AA454668	PTGS1	PROSTAGLANDIN-ENDOPEROXIDE SYNTHASE 1 (PROSTAGLANDIN G/H SYNTHASE AND CYCLOOXYGENASE)	0.197138	0.192658	2.70729	6	0.035233	0.035233	0.0499425	0.0909565	0.129688	0.20771302	0.311368	0.01870986	0.57159	0.197138
AI285967	PTN	PLEIOTROPHIN (HEPARIN BINDING GROWTH FACTOR 8, NEURITE GROWTH-PROMOTING FACTOR 1)	-0.184262	0.156046	2.8924	5	0.0340913	0.0340913	-0.175017	-0.307244	0.0213355	-0.012549202		-0.31100708	-0.321092	-0.184262
AA482287	PTP4A1	PROTEIN TYROSINE PHOSPHATASE TYPE IVA, MEMBER 1	0.442812	0.415271	2.82122	6	0.0303057	0.0303057	0.102323	0.458166	0.834869	-0.017588658	1.0534	0.054554515	0.613956	0.442812
AA428195	PTPN2	PROTEIN TYROSINE PHOSPHATASE, NON-RECEPTOR TYPE 2	-0.181496	0.194708	2.46623	6	0.0487063	0.0487063	-0.107579	-0.0511528	-0.17417	-0.14281201	-0.363448	0.07419227	-0.505503	-0.181496
AI253052	PTPN9	PROTEIN TYROSINE PHOSPHATASE, NON-RECEPTOR TYPE 9	-0.190033	0.0789289	6.37003	6	0.000703	0.000703	-0.097459	-0.259498	-0.159514	-0.32229364	-0.141668	-0.21205792	-0.137738	-0.190033
H24458	PTPRG	PROTEIN TYROSINE PHOSPHATASE, RECEPTOR TYPE, G	0.305513	0.153067	3.99187	3	0.0281579	0.0281579	0.420175	0.449405		0.13743107		NaN	0.215041	0.305513
AA936351	PTPRK	PROTEIN TYROSINE PHOSPHATASE, RECEPTOR TYPE, K	0.291843	0.261562	2.73307	5	0.0411299	0.0411299	0.596155	-0.102579	0.238123	0.106895715	0.419082	NaN	0.493383	0.291843
AA630094	PUF60	FUSE-BINDING PROTEIN-INTERACTING REPRESSOR	-0.222241	0.164787	3.5682	6	0.0118097	0.0118097	-0.384928	-0.365337	-0.200018	0.100714944	-0.311978	-0.2276503	-0.166487	-0.222241
AA496327	PUM2	PUMILIO HOMOLOG 2 (DROSOPHILA)	0.111441	0.0943405	3.12534	6	0.0204455	0.0204455	0.100669	0.231479	0.186285	-0.05799148	0.0730082	0.16078547	0.0858537	0.111441
W05002	PVT1	PVT1 ONCOGENE HOMOLOG, MYC ACTIVATOR (MOUSE)	0.342126	0.296865	3.04913	6	0.0225372	0.0225372	0.4335	0.281188	0.59177	-0.1693874	0.758537	0.21619089	0.283083	0.342126
H50886	PWP2	PWP2 PERIODIC TRYPTOPHAN PROTEIN HOMOLOG (YEAST)	-0.187602	0.0871294	5.69667	6	0.00126403	0.00126403	-0.149405	-0.253413	-0.260739	-0.13705811	-0.308013	-0.06486858	-0.139716	-0.187602
AA489386	QKI	QUAKING HOMOLOG, KH DOMAIN RNA BINDING (MOUSE)	0.130896	0.129301	2.67839	6	0.0366149	0.0366149	-0.131164	0.134888	0.285362	0.12998575	0.215557	0.15489048	0.126751	0.130896
AA454100	QSER1	GLUTAMINE AND SERINE RICH 1	0.186691	0.122522	4.03141	6	0.00686928	0.00686928	0.2527	0.189279	0.083447	0.17296867	0.165089	0.032012172	0.411338	0.186691
AA704431	QSER1	GLUTAMINE AND SERINE RICH 1	0.103272	0.109794	2.48859	6	0.0472523	0.0472523	0.0729869	0.139414	0.24954	-0.047732852	0.160403	0.17648582	-0.0281945	0.103272
H08674	RAB11A	RAB11A, MEMBER RAS ONCOGENE FAMILY	0.137477	0.138283	2.63033	6	0.0390424	0.0390424	0.368043	0.172523	-0.0303539	0.012870906	0.128453	0.24464089	0.0661642	0.137477
N25049	RAB11FIP4	RAB11 FAMILY INTERACTING PROTEIN 4 (CLASS II)	0.0661165	0.0282217	6.19834	6	0.000813	0.000813	0.0593701	0.0490763	0.0543325	0.11540866	0.0381327	0.051004205	0.0954909	0.0661165
W37481	RAB21	RAB21, MEMBER RAS ONCOGENE FAMILY	0.103272	0.0638994	4.27599	6	0.0052286	0.0052286	0.0514143	0.0824662	0.200404	0.031026378	0.0569177	0.14187309	0.158805	0.103272
H99054	RAB30	RAB30, MEMBER RAS ONCOGENE FAMILY	0.180019	0.147872	2.982	5	0.0307291	0.0307291	0.245595	0.210685	0.0592182	0.22274457	0.380108	NaN	-0.0382382	0.180019
N47972	RAB36	RAB36, MEMBER RAS ONCOGENE FAMILY	0.15914	0.124766	3.37468	6	0.0149558	0.0149558	0.185107	-0.0535008	0.313631	0.13297768	0.111401	0.12543213	0.298932	0.15914
AA705288	RAB39B	RAB39B, MEMBER RAS ONCOGENE FAMILY	0.196045	0.167568	3.09537	6	0.0212416	0.0212416	0.00990466	-0.0226336	0.292799	0.09643048	0.245968	0.38576138	0.364082	0.196045
R61883	RAB39B	RAB39B, MEMBER RAS ONCOGENE FAMILY	0.230936	0.189459	3.22497	6	0.0180241	0.0180241	0.107216	0.0172558	0.486606	0.031984083	0.3909	0.38234246	0.200251	0.230936
AA039231	RAB3GAP1	RAB3 GTPASE ACTIVATING PROTEIN SUBUNIT 1 (CATALYTIC)	0.225055	0.152293	3.90984	6	0.0078939	0.0078939	0.311764	0.242356	0.295992	0.16131988	0.445417	0.15600601	-0.0374698	0.225055
N40170	RAB3IP	HYPOTHETICAL PROTEIN FLJ22548 SIMILAR TO GENE TRAP PAT 12	0.237539	0.224136	2.80397	6	0.0310014	0.0310014	0.523185	0.203456	0.258655	0.14729847	0.43798	0.26587456	-0.173675	0.237539
AI365424	RAB4B	RAB4B, MEMBER RAS ONCOGENE FAMILY	-0.190181	0.129281	3.89206	6	0.00805754	0.00805754	-0.224668	-0.348642	-0.249393	-0.32387945	-0.105057	-0.0316396	-0.0479845	-0.190181
AA149641	RAB7B	HYPOTHETICAL PROTEIN MGC16212	-0.259792	0.229636	2.99319	6	0.0242202	0.0242202	-0.215591	-0.590087	-0.069191	0.021007651	-0.514114	-0.33278042	-0.11779	-0.259792
R23287	RAB8B	RAB8B, MEMBER RAS ONCOGENE FAMILY	0.205995	0.142774	3.81731	6	0.00878822	0.00878822	0.427941	0.123843	0.266819	-0.000549	0.0952387	0.24356376	0.285112	0.205995
N80848	RAB9B	RAB9B, MEMBER RAS ONCOGENE FAMILY	0.170895	0.0961583	3.97399	4	0.0164836	0.0164836	0.306961	0.208796	0.117582	0.16936319		NaN	0.0517713	0.170895
AA865577	RABGAP1	RAB GTPASE ACTIVATING PROTEIN 1	0.160808	0.142409	2.76595	5	0.0395548	0.0395548	-0.0299304	0.331213	0.134771	0.24742612	0.256855	NaN	0.0245099	0.160808
AA683102	RAD21	RAD21 HOMOLOG (S. POMBE)	0.249395	0.13178	5.00709	6	0.0024351	0.0024351	0.297992	0.203201	0.296498	0.04624003	0.197197	0.22523493	0.479399	0.249395
AI339796	RAD50	RAD50 HOMOLOG (S. CEREVISIAE)	0.155074	0.121321	3.38185	6	0.014824	0.014824	0.077509	0.160645	0.0609511	0.123213425	0.0830528	0.4140769	0.16607	0.155074
R93373	RAD50	RAD50 HOMOLOG (S. CEREVISIAE)	0.19748	0.191146	2.73342	6	0.0340312	0.0340312	0.114205	0.208318	0.271885	-0.08846188	0.0832916	0.52416223	0.268958	0.19748
N50646	RALBP1	RALA BINDING PROTEIN 1	-0.177115	0.118561	3.34041	4	0.0288247	0.0288247	-0.188629	0.00709167	-0.307385	-0.24464945		NaN	-0.152004	-0.177115
AA919053	RANBP5	RAN BINDING PROTEIN 5	-0.200385	0.204326	2.59472	6	0.0409516	0.0409516	-0.404272	-0.268367	-0.0402166	-0.022961523	-0.496873	-0.21274933	0.0427452	-0.200385
AA598864	RAP1B	RAP1B, MEMBER OF RAS ONCOGENE FAMILY	0.188645	0.147264	3.3892	6	0.0146902	0.0146902	-0.018912	0.363282	0.275538	0.017808592	0.325565	0.15790014	0.199331	0.188645
R46662	RAP2A	RAP2A, MEMBER OF RAS ONCOGENE FAMILY	0.242946	0.245961	2.61332	6	0.039942	0.039942	0.567957	0.44526	0.136758	0.0180392	0.449879	-0.0820611	0.164793	0.242946
AA022908	RAPGEF2	RAP GUANINE NUCLEOTIDE EXCHANGE FACTOR (GEF) 2	0.341738	0.32316	2.79785	6	0.0312524	0.0312524	0.120623	0.526903	0.842136	0.023651443	0.640184	0.07549896	0.16317	0.341738
T83996	RARS2	ARGINYL-TRNA SYNTHETASE-LIKE	-0.199214	0.114949	4.58525	6	0.00374972	0.00374972	-0.360437	-0.222357	-0.13515	-0.034478016	-0.123112	-0.32449305	-0.194468	-0.199214
N62696	RASGRF1	RAS PROTEIN-SPECIFIC GUANINE NUCLEOTIDE-RELEASING FACTOR 1	-0.321655	0.249143	3.41579	6	0.0142172	0.0142172	-0.445922	-0.220844	-0.733625	-0.16814677	-0.396965	-0.34806523	0.0619802	-0.321655
R56883	RASGRF2	RAS PROTEIN-SPECIFIC GUANINE NUCLEOTIDE-RELEASING FACTOR 2	0.120697	0.107672	2.96579	6	0.0250939	0.0250939	0.272064	0.209485	-0.0482956	0.15107507	0.0294281	0.094342165	0.136777	0.120697
AI015986	RASSF2	RAS ASSOCIATION (RALGDS/AF-6) DOMAIN FAMILY 2	-0.263124	0.260776	2.66957	6	0.0370477	0.0370477	-0.364347	-0.487739	-0.233452	0.23839729	-0.492329	-0.39629424	-0.106106	-0.263124
AA047435	RB1CC1	RB1-INDUCIBLE COILED-COIL 1	0.251714	0.225449	2.95398	6	0.025481	0.025481	0.165077	0.247549	0.210097	0.021425216	0.395534	0.046486758	0.675828	0.251714
T77023	RB1CC1	RB1-INDUCIBLE COILED-COIL 1	0.213614	0.181933	3.10646	6	0.0209433	0.0209433	0.366965	0.0987031	-0.0526553	0.06053191	0.282703	0.28539407	0.453652	0.213614
N26823	RBBP6	RETINOBLASTOMA BINDING PROTEIN 6	0.153931	0.124468	3.27202	6	0.0169912	0.0169912	0.0368594	0.334111	0.0259753	0.07857677	0.299666	0.10945957	0.192867	0.153931
R88741	RBBP6	RETINOBLASTOMA BINDING PROTEIN 6	0.189072	0.201345	2.48448	6	0.047516	0.047516	0.154452	-0.189402	0.175221	0.21441141	0.446472	0.15794866	0.364399	0.189072
H23021	RBBP8	RETINOBLASTOMA BINDING PROTEIN 8	0.153351	0.152573	2.65925	6	0.0375618	0.0375618	0.24326	0.012747	0.411117	0.021824978	0.0884782	0.2571275	0.0389051	0.153351
T96885	RBJ	RAS-ASSOCIATED PROTEIN RAP1	0.153895	0.164797	2.47072	6	0.0484103	0.0484103	0.230181	0.1814	0.0464737	0.4272598	-0.0718214	0.22725014	0.0365226	0.153895
T68202	RBM10	RNA BINDING MOTIF PROTEIN 10	0.320696	0.277991	3.0522	6	0.0224485	0.0224485	0.784822	0.212705	0.324587	0.054582916	0.614316	0.17416827	0.0796918	0.320696
AA406491	RBM12B	RNA BINDING MOTIF PROTEIN 12B	0.12716	0.0906772	3.71024	6	0.00996677	0.00996677	0.0848607	0.239229	0.222403	0.001911709	0.194129	0.07860786	0.0689799	0.12716
N47091	RBM15	RNA BINDING MOTIF PROTEIN 15	0.112041	0.116814	2.53765	6	0.0442211	0.0442211	0.27756	0.0676212	0.244811	0.077852555	0.135822	0.032172333	-0.051551	0.112041
AA404703	RBM16	RNA BINDING MOTIF PROTEIN 16	0.161272	0.15938	2.67717	6	0.0366744	0.0366744	0.0988143	0.0970025	0.241949	-0.056812502	0.296774	0.047157444	0.404022	0.161272
AA443117	RBM16	RNA BINDING MOTIF PROTEIN 16	0.134956	0.138881	2.57097	6	0.04228	0.04228	0.270534	0.163697	0.20699	0.026792642	0.196389	-0.12997343	0.21026	0.134956
N54416	RBM18	RNA BINDING MOTIF PROTEIN 18	0.326502	0.13391	6.45092	6	0.000657	0.000657	0.467119	0.421787	0.289336	0.21381553	0.500766	0.2106686	0.182023	0.326502
AA180321	RBM25	RNA BINDING MOTIF PROTEIN 25	0.326202	0.174149	4.9558	6	0.00256301	0.00256301	0.281941	0.339285	0.620247	0.40276754	0.0765607	0.17844531	0.384165	0.326202
AA456271	RBM4	RNA BINDING MOTIF PROTEIN 4	0.0875784	0.0814388	2.63415	5	0.0463009	0.0463009	0.0148739	-0.0327925	0.116284	NaN	0.0957262	0.17779833	0.15358	0.0875784
AA883339	RBM41	HYPOTHETICAL PROTEIN FLJ11016	0.204468	0.181422	2.98184	6	0.0245781	0.0245781	0.420816	-0.0495091	-0.0117896	0.27002537	0.188701	0.22275467	0.390276	0.204468
R37738	RBM42	HYPOTHETICAL PROTEIN MGC10433	-0.217347	0.191848	2.9974	6	0.024089	0.024089	-0.334842	-0.0477634	-0.0759042	-0.40418765	-0.383601	-0.34126234	0.0661322	-0.217347
AA703090	RBMS2	RNA BINDING MOTIF, SINGLE STRANDED INTERACTING PROTEIN 2	0.222889	0.220053	2.67985	6	0.0365435	0.0365435	0.195731	0.374428	-0.242531	0.35434434	0.216054	0.39993465	0.262261	0.222889
AA011014	RBP3	RETINOL BINDING PROTEIN 3, INTERSTITIAL	-0.182082	0.149825	2.97685	5	0.0309118	0.0309118	-0.0197758	-0.30942	-0.232353	-0.22284162		0.024722625	-0.332824	-0.182082
AA644218	RBPJ	RECOMBINING BINDING PROTEIN SUPPRESSOR OF HAIRLESS (DROSOPHILA)	0.213712	0.16883	3.34911	6	0.0154364	0.0154364	0.539371	0.0809938	0.022261	0.13333611	0.277408	0.2155108	0.227105	0.213712
AA699317	RBX1	RING-BOX 1	-0.39927	0.367725	2.87271	6	0.0283264	0.0283264	-0.0812749	-0.3215	-0.744525	0.10734408	-0.703222	-0.8451287	-0.206585	-0.39927
R97788	RBX1	RING-BOX 1	-0.396978	0.40732	2.57858	6	0.0418494	0.0418494	-0.347992	-0.111326	-0.88237	-0.012597344	-0.576337	-0.9213373	0.0731119	-0.396978
R99572	RC3H1	RING FINGER AND CCCH-TYPE ZINC FINGER DOMAINS 1	-0.174493	0.111642	3.82849	5	0.0122665	0.0122665	-0.137603	-0.234032	-0.373044	-0.115055874		-0.119835384	-0.0673905	-0.174493
AA400076	RC3H2	MEMBRANE ASSOCIATED DNA BINDING PROTEIN	0.133842	0.114357	3.09657	6	0.021209	0.021209	0.134398	0.19475	0.209116	0.0752581	0.124428	0.27724448	-0.078298	0.133842
AA459405	RCBTB1	REGULATOR OF CHROMOSOME CONDENSATION (RCC1) AND BTB (POZ) DOMAIN CONTAINING PROTEIN 1	0.231005	0.175827	3.47604	6	0.0132061	0.0132061	0.427068	0.3106	0.332066	0.23322423	-0.0569181	0.3328974	0.0380952	0.231005
AA705507	RCC1	REGULATOR OF CHROMOSOME CONDENSATION 1	-0.254885	0.222697	3.02817	6	0.0231524	0.0231524	-0.126688	-0.0752188	-0.0667727	-0.14991128	-0.676898	-0.40892473	-0.279785	-0.254885
H54093	RCC2	REGULATOR OF CHROMOSOME CONDENSATION 2	0.327245	0.245114	3.53226	6	0.0123339	0.0123339	0.0292934	0.350117	0.803883	0.15923359	0.407748	0.23286246	0.307575	0.327245
AA446867	RCHY1	RING FINGER AND CHY ZINC FINGER DOMAIN CONTAINING 1	0.22043	0.0385685	15.1212	6	5.28e-06	5.28e-06	0.224458	0.159437	0.244741	0.18665002	0.259744	0.20621204	0.261769	0.22043
AA633882	RDH5	RETINOL DEHYDROGENASE 5 (11-CIS AND 9-CIS)	-0.172308	0.129607	3.51743	6	0.0125576	0.0125576	-0.0388329	-0.256271	-0.21384	-0.021630049	-0.200831	-0.09209468	-0.382656	-0.172308
AA620446	RECQL4	RECQ PROTEIN-LIKE 4	-0.237286	0.0940038	6.67844	6	0.000546	0.000546	-0.235037	-0.280815	-0.178043	-0.068176314	-0.284553	-0.36637387	-0.248001	-0.237286
AI671940	RECQL5	RECQ PROTEIN-LIKE 5	0.141266	0.120188	3.10975	6	0.0208555	0.0208555	0.0263401	0.149539	0.325269	0.16107649	0.253963	-0.010694681	0.0833677	0.141266
N32146	REL	V-REL RETICULOENDOTHELIOSIS VIRAL ONCOGENE HOMOLOG (AVIAN)	0.252849	0.182044	3.4022	5	0.0192052	0.0192052	0.309068	0.530304		-0.008967184	0.327461	0.1606818	0.198545	0.252849
R19310	RELN	REELIN	-0.268455	0.188475	3.18495	4	0.0333769	0.0333769	-0.344391		-0.249567	0.009118527	-0.247177	NaN	-0.510258	-0.268455
AA633873	REPS1	RALBP1 PROTEIN	0.200083	0.179128	2.95526	6	0.0254388	0.0254388	0.573958	0.152452	0.0978633	0.16471583	0.0231573	0.25504294	0.133394	0.200083
AA490249	RERE	ARGININE-GLUTAMIC ACID DIPEPTIDE (RE) REPEATS	0.285066	0.253738	2.97241	6	0.0248798	0.0248798	0.413912	0.194083	0.594361	0.21545841	0.560701	0.13482197	-0.117876	0.285066
H83283	REXO2	REX2, RNA EXONUCLEASE 2 HOMOLOG (S. CEREVISIAE)	-0.296385	0.16939	4.6293	6	0.0035803	0.0035803	-0.119486	-0.473721	-0.56358	-0.20898475	-0.24861	-0.13184403	-0.328466	-0.296385
AA626311	RFX4	REGULATORY FACTOR X, 4 (INFLUENCES HLA CLASS II EXPRESSION)	-0.166301	0.0711725	5.72347	5	0.00227777	0.00227777	-0.163522	-0.0953958	-0.0732194	-0.20010836	-0.204095	NaN	-0.261468	-0.166301
AA496993	RFXDC2	REGULATORY FACTOR X DOMAIN CONTAINING 2	0.22366	0.138496	4.27268	6	0.00524761	0.00524761	0.375315	0.290743	0.318181	0.048507422	0.342223	0.07321937	0.117429	0.22366
AA933091	RFXDC2	REGULATORY FACTOR X DOMAIN CONTAINING 2	0.149612	0.157516	2.513	6	0.0457173	0.0457173	0.384565	0.094775	0.0641962	-0.05961712	0.340768	0.118646905	0.103953	0.149612
AA001648	RG9MTD2	RNA (GUANINE-9-) METHYLTRANSFERASE DOMAIN CONTAINING 2	0.177903	0.158388	2.97174	6	0.0249012	0.0249012	0.338139	0.319863	0.307287	0.047760665	0.241827	0.004844614	-0.0143971	0.177903
AA486084	RG9MTD3	RNA (GUANINE-9-) METHYLTRANSFERASE DOMAIN CONTAINING 3	0.154548	0.163283	2.50421	6	0.046264	0.046264	0.32243	0.367283	0.0186571	0.002719816	0.0121856	0.070838206	0.287721	0.154548
T98762	RGL1	RAL GUANINE NUCLEOTIDE DISSOCIATION STIMULATOR-LIKE 1	-0.585949	0.15922	7.36026	3	0.00518392	0.00518392	-0.747969		-0.589291	NaN		-0.63765347	-0.368883	-0.585949
N93646	RGPD1	RAN-BINDING PROTEIN 2-LIKE 1 SHORT ISOFORM	0.123655	0.1154	2.83501	6	0.0297613	0.0297613	0.0523262	0.262803	0.288773	0.09841865	0.0823479	-0.03700887	0.117923	0.123655
AA007419	RGS4	REGULATOR OF G-PROTEIN SIGNALLING 4	0.298436	0.260602	2.8051	5	0.0377655	0.0377655	0.189095	0.125811		0.75086015	0.319123	0.009952944	0.395773	0.298436
AA676955	RHOA	RAS HOMOLOG GENE FAMILY, MEMBER A	0.0757448	0.0753007	2.66136	6	0.0374562	0.0374562	0.143341	0.173265	0.0820064	0.094853	-0.00444907	-0.038663667	0.0798605	0.0757448
AA970935	RICTOR	KIAA1999 PROTEIN	0.262613	0.262802	2.64385	6	0.0383426	0.0383426	0.522498	0.244929	0.323393	-0.12423824	0.3134	0.58742553	-0.0291161	0.262613
AI243392	RIMBP2	RIMS BINDING PROTEIN 2	-0.223476	0.212929	2.57081	5	0.0499862	0.0499862	-0.488604	-0.424505	-0.210111	-0.24857153	-0.0067867	NaN	0.0377254	-0.223476
H41395	RIMS3	REGULATING SYNAPTIC MEMBRANE EXOCYTOSIS 3	0.360308	0.289542	3.29239	6	0.0165642	0.0165642	0.856509	0.437309	0.185023	0.31533837	0.576513	0.14429677	0.00716666	0.360308
H52098	RIN2	RAS AND RAB INTERACTOR 2	-0.192191	0.116889	3.67659	4	0.0212676	0.0212676	-0.181543	-0.164353	-0.388863	-0.14895943		NaN	-0.0772354	-0.192191
H59208	RIOK3	RIO KINASE 3 (YEAST)	0.162341	0.161663	2.65685	6	0.0376824	0.0376824	0.155639	0.30351	0.107451	-0.17077273	0.217626	0.27012393	0.252808	0.162341
T54144	RIOK3	RIO KINASE 3 (YEAST)	0.123234	0.0779332	4.18366	6	0.00578987	0.00578987	0.222378	0.192406	0.140453	-0.005252414	0.0774383	0.15543145	0.0797826	0.123234
AA278534	RLBP1L1	HYPOTHETICAL PROTEIN MGC34646	-0.180173	0.148351	3.21327	6	0.0182916	0.0182916	-0.352148	-0.131037	-0.239582	-0.111155264	-0.226091	-0.29680288	0.0956073	-0.180173
AA429297	RNF103	RING FINGER PROTEIN 103	-0.171499	0.165529	2.74118	6	0.0336831	0.0336831	-0.238808	-0.0326876	-0.201357	-0.2937711	0.0751797	-0.096220165	-0.41283	-0.171499
AI015569	RNF14	RING FINGER PROTEIN 14	0.136522	0.102515	3.26206	5	0.0223946	0.0223946	0.202934	-0.0549026	0.141191	0.22216463	0.195907	NaN	0.111837	0.136522
H14988	RNF180	RING FINGER PROTEIN 180	0.744273	0.465578	3.57458	4	0.0232802	0.0232802	1.13201	0.870633		0.5434798	1.1405	NaN	0.034743	0.744273
AI688367	RNF40	RING FINGER PROTEIN 40	0.152326	0.144887	2.78159	6	0.0319299	0.0319299	-0.00927894	0.360511	0.00220814	0.21809399	0.122343	0.07122046	0.301184	0.152326
N57005	RNF6	RING FINGER PROTEIN (C3H2C3 TYPE) 6	0.131149	0.132558	2.61764	6	0.0397118	0.0397118	0.213144	-0.0547211	0.127651	0.21705891	0.0422529	0.3325707	0.0400871	0.131149
AA777406	ROBO1	ROUNDABOUT, AXON GUIDANCE RECEPTOR, HOMOLOG 1 (DROSOPHILA)	-0.234658	0.213977	2.90147	6	0.0272821	0.0272821	-0.14004	-0.697038	-0.237341	-0.088813275	-0.079281	-0.15447761	-0.245618	-0.234658
AA488998	ROCK1	RHO-ASSOCIATED, COILED-COIL CONTAINING PROTEIN KINASE 1	0.0651994	0.0586621	2.94059	6	0.0259278	0.0259278	0.125987	0.0755377	0.112373	0.035519507	0.064488	0.09151107	-0.0490212	0.0651994
AA620479	ROD1	ROD1 REGULATOR OF DIFFERENTIATION 1 (S. POMBE)	0.248227	0.209517	3.13458	6	0.0202067	0.0202067	0.0263763	0.130157	0.599995	0.16334581	0.444142	0.29483354	0.0787403	0.248227
H79011	ROD1	ROD1 REGULATOR OF DIFFERENTIATION 1 (S. POMBE)	0.170465	0.168154	2.68213	6	0.0364328	0.0364328	0.0989499	0.103163	0.440762	0.09902445	0.371625	0.10014743	-0.0204149	0.170465
AI074562	RORA	RAR-RELATED ORPHAN RECEPTOR A	-0.199825	0.165001	2.96645	5	0.0312851	0.0312851	-0.109083	-0.428846	-0.234159	-0.06583349		-0.013833333	-0.347193	-0.199825
H54796	RORA	RAR-RELATED ORPHAN RECEPTOR A	-0.200922	0.18116	2.93436	6	0.0261384	0.0261384	-0.106675	-0.182493	-0.36058	0.017493937	-0.014683	-0.29075	-0.468769	-0.200922
H73197	RORA	RAR-RELATED ORPHAN RECEPTOR A	-0.192294	0.0995098	4.73341	5	0.00518034	0.00518034	-0.18903	-0.291338	-0.210267	-0.001976893	-0.240971	NaN	-0.22018	-0.192294
N76608	RORA	RAR-RELATED ORPHAN RECEPTOR A	0.133203	0.117806	2.99153	6	0.0242721	0.0242721	0.326666	0.156604	0.00368286	-0.026875658	0.180892	0.13336442	0.158084	0.133203
AI268606	RP11-138L21.1	SIMILAR TO CELL RECOGNITION MOLECULE CASPR3	0.242106	0.175934	3.0771	4	0.0370361	0.0370361	0.464183	0.325294	0.042859	NaN	0.294581	NaN	0.0836139	0.242106
AA055390	RP11-220B22.2	CHROMOSOME 9 OPEN READING FRAME 94	-0.177715	0.116668	3.4061	4	0.0271247	0.0271247	-0.224938	-0.261464	-0.286396	-0.009549972		NaN	-0.106226	-0.177715
AA628867	RP5-998N21.9	FAMILY WITH SEQUENCE SIMILARITY 72, MEMBER A	0.363094	0.351733	2.73121	6	0.0341311	0.0341311	0.522296	0.604549	0.560376	0.026632315	0.8307	0.10364521	-0.106538	0.363094
AA428226	RP9	RETINITIS PIGMENTOSA 9 (AUTOSOMAL DOMINANT)	0.229316	0.0595183	10.1937	6	5.19e-05	5.19e-05	0.270173	0.137596	0.250711	0.19566831	0.176955	0.277736	0.296372	0.229316
AA987826	RP9	RETINITIS PIGMENTOSA 9 (AUTOSOMAL DOMINANT)	0.269897	0.129726	4.65217	4	0.00964576	0.00964576	0.401336	0.165334		NaN	0.307295	0.37125212	0.104265	0.269897
T63420	RP9	RETINITIS PIGMENTOSA 9 (AUTOSOMAL DOMINANT)	-0.223559	0.207433	2.85144	6	0.0291265	0.0291265	0.0295575	-0.0648525	-0.275287	-0.16486491	-0.584732	-0.3762393	-0.128498	-0.223559
AI147399	RPAP2	CHROMOSOME 1 OPEN READING FRAME 82	-0.239287	0.0950876	5.62704	4	0.00490579	0.00490579	-0.112645	-0.267184	-0.168701	-0.3199819		NaN	-0.327922	-0.239287
R42977	RPH3A	RABPHILIN 3A HOMOLOG (MOUSE)	-0.233545	0.198928	3.10615	6	0.0209514	0.0209514	-0.277181	-0.144288	-0.36522	0.008099505	-0.278906	-0.020609103	-0.556708	-0.233545
AA004595	RPL24	RIBOSOMAL PROTEIN L24	0.238041	0.185251	3.39969	6	0.0145014	0.0145014	0.444654	0.327335	0.14285	-0.086958736	0.191513	0.43254673	0.214346	0.238041
AA993896	RPL27A	RIBOSOMAL PROTEIN L27A	-0.32084	0.127831	6.64053	6	0.000563	0.000563	-0.322545	-0.175167	-0.263176	-0.22042373	-0.558486	-0.4023483	-0.303733	-0.32084
T98603	RPL9	RIBOSOMAL PROTEIN L9	0.200323	0.179739	2.73001	5	0.0412798	0.0412798	0.0656937	0.282206	0.495022	0.07293033	0.0267192	NaN	0.259368	0.200323
AA127100	RPN1	RIBOPHORIN I	-0.264786	0.204176	3.43115	6	0.0139515	0.0139515	-0.452174	0.0918229	-0.200397	-0.18294339	-0.262848	-0.3080989	-0.538864	-0.264786
R36132	RPN1	RIBOPHORIN I	-0.191592	0.131299	3.86068	6	0.0083557	0.0083557	-0.347396	0.0266333	-0.145241	-0.10604592	-0.179056	-0.2788629	-0.311173	-0.191592
AA458957	RPP30	RIBONUCLEASE P/MRP 30KDA SUBUNIT	0.12734	0.0951313	3.54153	6	0.0121963	0.0121963	0.202958	0.217395	0.116601	0.13096555	0.210367	-0.039647818	0.0527424	0.12734
H82277	RPP30	RIBONUCLEASE P/MRP 30KDA SUBUNIT	0.127245	0.0871743	3.8619	6	0.00834389	0.00834389	0.176354	0.101986	0.196851	0.16816914	0.14924	-0.05891532	0.157029	0.127245
AI205941	RPS10P3	RIBOSOMAL PROTEIN S10 PSEUDOGENE 3	-0.173778	0.0610814	5.69005	3	0.0107603	0.0107603	-0.138291			NaN	-0.226315	-0.22453201	-0.105975	-0.173778
AA045847	RPS6KA3	RIBOSOMAL PROTEIN S6 KINASE, 90KDA, POLYPEPTIDE 3	0.225356	0.128355	4.64521	6	0.00352126	0.00352126	0.154651	0.101262	0.144911	0.36458313	0.0970834	0.38217574	0.332825	0.225356
R95841	RPS6KA3	RIBOSOMAL PROTEIN S6 KINASE, 90KDA, POLYPEPTIDE 3	0.147355	0.144969	2.6893	6	0.0360863	0.0360863	0.0487683	0.395786	0.176843	0.22039448	-0.0576001	0.17523953	0.0720546	0.147355
AA971371	RPS6KB1	RIBOSOMAL PROTEIN S6 KINASE, 70KDA, POLYPEPTIDE 1	0.0994817	0.103939	2.53228	6	0.0445424	0.0445424	0.161988	0.202525	-0.0347562	0.11443052	0.179001	0.13098139	-0.0577974	0.0994817
AA437264	RRBP1	RIBOSOME BINDING PROTEIN 1 HOMOLOG 180KDA (DOG)	-0.473761	0.303689	4.12742	6	0.00616477	0.00616477	-0.897253	-0.392864	-0.391754	-0.10195077	-0.574585	-0.8047575	-0.153165	-0.473761
AA447804	RRBP1	RIBOSOME BINDING PROTEIN 1 HOMOLOG 180KDA (DOG)	-0.347007	0.221283	4.14896	6	0.00601808	0.00601808	-0.607175	-0.151402	-0.304541	-0.029332392	-0.377506	-0.6361755	-0.32292	-0.347008
AA464540	RRBP1	RIBOSOME BINDING PROTEIN 1 HOMOLOG 180KDA (DOG)	-0.49598	0.355095	3.69547	6	0.0101428	0.0101428	-0.61817	-0.332948	-0.287623	-0.10387959	-0.222165	-1.0635283	-0.843546	-0.49598
AA703432	RRBP1	RIBOSOME BINDING PROTEIN 1 HOMOLOG 180KDA (DOG)	-0.228083	0.207795	2.90406	6	0.0271901	0.0271901	-0.520307	-0.268543	-0.125117	-0.17149386	-0.238401	-0.40216327	0.129446	-0.228083
AA460229	RRP12	KIAA0690	-0.172437	0.13597	3.35535	6	0.0153176	0.0153176	-0.18035	-0.0963111	-0.0874803	0.037878633	-0.303305	-0.3574348	-0.220057	-0.172437
AA906320	RRP15	CGI-115 PROTEIN	0.124157	0.104596	2.90759	5	0.0334936	0.0334936	0.0846106	0.238945	0.239001	0.10368752	0.11671	NaN	-0.0380095	0.124157
AA995184	RSBN1	ROUND SPERMATID BASIC PROTEIN 1	-0.194769	0.133798	3.85141	6	0.00844615	0.00844615	-0.170316	0.00479163	-0.123618	-0.18098105	-0.418503	-0.30081648	-0.173942	-0.194769
AA056148	RTN3	RETICULON 3	0.398684	0.330335	3.19318	6	0.0187609	0.0187609	0.460059	0.899469	0.562188	0.105345264	0.556419	0.3139267	-0.106618	0.398684
AA430035	RTN3	RETICULON 3	0.476319	0.349105	3.60986	6	0.0112328	0.0112328	0.557492	0.831451	0.675494	0.005561259	0.822217	0.429865	0.0121513	0.476319
N68565	RTN4	RETICULON 4	-0.172656	0.131096	3.22601	5	0.023309	0.023309	-0.0602081	-0.166952	0.0258606	-0.29020017	-0.282307	-0.26212907		-0.172656
R94511	RUFY3	RUN AND FYVE DOMAIN CONTAINING 3	0.256629	0.245609	2.76447	6	0.0326604	0.0326604	-0.135451	0.389607	0.627607	0.26657644	0.237543	0.35882983	0.0516933	0.256629
AI146478	RUNDC1	RUN DOMAIN CONTAINING 1	-0.182544	0.0989639	4.88023	6	0.00276558	0.00276558	-0.247601	-0.139574	-0.374509	-0.17049363	-0.122536	-0.14322293	-0.0798732	-0.182544
W49494	RUSC2	RUN AND SH3 DOMAIN CONTAINING 2	-0.237573	0.214612	2.92881	6	0.0263278	0.0263278	-0.21421	-0.472007	-0.330143	-0.056763534	-0.529694	-0.093953654	0.0337621	-0.237573
AA521388	RUVBL1	RUVB-LIKE 1 (E. COLI)	-0.173919	0.169115	2.72092	6	0.0346005	0.0346005	-0.139192	-0.0319058	-0.244577	0.052319095	-0.474392	-0.14948621	-0.230201	-0.173919
AA777229	RXRA	RETINOID X RECEPTOR, ALPHA	-0.201186	0.167439	3.17899	6	0.0191001	0.0191001	-0.25048	-0.243449	-0.486642	-0.062369626	-0.248806	-0.15860154	0.0420478	-0.201186
AA086471	S100A8	S100 CALCIUM BINDING PROTEIN A8 (CALGRANULIN A)	-0.200292	0.197753	2.67972	6	0.0365496	0.0365496	0.0932486	-0.167854	-0.226081	-0.077193566	-0.242426	-0.55996466	-0.221776	-0.200292
T48740	SAFB2	SCAFFOLD ATTACHMENT FACTOR B2	-0.258091	0.271364	2.51635	6	0.0455111	0.0455111	-0.0754248	-0.0882898	-0.761921	-0.41295362	-0.0809929	-0.3697424	-0.0173147	-0.258091
AA496252	SAMD13	STERILE ALPHA MOTIF DOMAIN CONTAINING 13	0.205843	0.188805	2.8845	6	0.0278931	0.0278931	0.31746	0.239536	0.364305	-0.09477786	0.405416	0.21500391	-0.00604083	0.205843
AA424675	SAMM50	SORTING AND ASSEMBLY MACHINERY COMPONENT 50 HOMOLOG (S. CEREVISIAE)	0.13866	0.100995	3.63244	6	0.0109332	0.0109332	0.219762	0.22922	0.188709	0.1626132	0.180813	-0.013800801	0.00330173	0.13866
AA910255	SAP30L	NS4ATP2	0.1924	0.186786	2.72527	6	0.0344013	0.0344013	0.106609	0.232904	-0.0408626	0.0774963	0.281274	0.54272544	0.146653	0.1924
AA865975	SAPS3	CHROMOSOME 11 OPEN READING FRAME 23	0.156707	0.097223	4.26451	6	0.0052949	0.0052949	0.28461	0.151881	0.303701	0.08234688	0.102688	0.09679808	0.0749278	0.156707
N63911	SAPS3	CHROMOSOME 11 OPEN READING FRAME 23	0.13874	0.08401	4.36939	6	0.00472216	0.00472216	0.227879	0.141047	0.164913	0.05234671	0.00364945	0.154601	0.226746	0.13874
AA426380	SAR1B	SAR1 GENE HOMOLOG B (S. CEREVISIAE)	0.0885389	0.0910013	2.57416	6	0.0420988	0.0420988	0.124631	0.152626	0.12998	-0.08764405	0.0598641	0.1861049	0.0542101	0.0885389
H82053	SARS	SERYL-TRNA SYNTHETASE	0.42243	0.226599	4.93225	6	0.00262427	0.00262427	0.517983	0.275847	0.771552	0.24962299	0.662266	0.26764086	0.212102	0.42243
AA074222	SART1	SQUAMOUS CELL CARCINOMA ANTIGEN RECOGNISED BY T CELLS	-0.174627	0.156593	2.95044	6	0.0255985	0.0255985	-0.322771	-0.334443	-0.0654463	-0.08174588	-0.346055	-0.1109625	0.0390382	-0.174627
AA159334	SART1	SQUAMOUS CELL CARCINOMA ANTIGEN RECOGNISED BY T CELLS	-0.207512	0.172716	2.94297	5	0.0321458	0.0321458	-0.344337	-0.461238	-0.0683313	NaN	-0.210777	-0.16461368	0.00422705	-0.207512
T55337	SBDSP	SHWACHMAN-BODIAN-DIAMOND SYNDROME PSEUDOGENE	0.205604	0.17936	3.03288	6	0.0230126	0.0230126	0.441744	0.244435	0.179269	-0.15305969	0.278659	0.23817745	0.210004	0.205604
AA157955	SC4MOL	STEROL-C4-METHYL OXIDASE-LIKE	-0.385756	0.39515	2.58285	6	0.0416098	0.0416098	-0.374535	-0.288209	-0.782477	0.14520738	-0.968787	-0.42808712	-0.00340216	-0.385756
AA663609	SCAMP5	SECRETORY CARRIER MEMBRANE PROTEIN 5	-0.182504	0.153714	3.1413	6	0.0200348	0.0200348	-0.311618	-0.115512	-0.285529	-0.34468678	0.0803426	-0.07112786	-0.2294	-0.182504
AA457700	SCD	STEAROYL-COA DESATURASE (DELTA-9-DESATURASE)	-0.532088	0.536382	2.62457	6	0.0393446	0.0393446	-0.681889	-0.510746	-0.711131	0.46572793	-1.25917	-0.78418463	-0.243223	-0.532088
AA028034	SCFD1	SEC1 FAMILY DOMAIN CONTAINING 1	0.0926118	0.0951497	2.57518	6	0.042041	0.042041	0.161027	0.109269	0.0310384	0.01849503	0.264612	0.07146163	-0.00762114	0.0926118
N71462	SCML2	SEX COMB ON MIDLEG-LIKE 2 (DROSOPHILA)	0.129679	0.0834703	4.11044	6	0.00628328	0.00628328	0.0474142	0.101907	0.1882	0.28653392	0.0687306	0.13520682	0.0797631	0.129679
R49644	SCN8A	SODIUM CHANNEL, VOLTAGE GATED, TYPE VIII, ALPHA	0.105007	0.0486238	5.7137	6	0.00124464	0.00124464	0.138693	0.126885	0.0756471	0.03269731	0.181904	0.08274571	0.0964741	0.105007
AA902805	SCPEP1	SERINE CARBOXYPEPTIDASE 1	-0.252045	0.126758	4.87054	5	0.00459073	0.00459073	-0.424894	-0.0801043	-0.35495	-0.16900526		-0.28163907	-0.201675	-0.252045
AI246829	SDCCAG1	SEROLOGICALLY DEFINED COLON CANCER ANTIGEN 1	0.12901	0.0877897	3.28597	4	0.03033	0.03033		0.0729769		0.12818319	0.0239464	0.25204223	0.1679	0.12901
H78670	SDCCAG1	SEROLOGICALLY DEFINED COLON CANCER ANTIGEN 1	0.113891	0.117246	2.57005	6	0.0423319	0.0423319	0.120825	0.255579	0.194256	-0.050589226	0.0163452	0.03350282	0.22732	0.113891
R24974	SDF2	STROMAL CELL-DERIVED FACTOR 2	0.0942711	0.0727933	2.89583	4	0.0443031	0.0443031	0.0683072	0.129595	0.0761975	0.001393646		NaN	0.195862	0.0942711
AI366724	SEC14L2	SEC14-LIKE 2 (S. CEREVISIAE)	-0.198516	0.175126	2.99913	6	0.024035	0.024035	-0.370252	-0.0426601	-0.0926351	0.05236318	-0.232349	-0.28961667	-0.414466	-0.198516
AA454812	SEC16A	KIAA0310	-0.178996	0.128519	3.68488	6	0.010271	0.010271	-0.170064	-0.015663	-0.324244	-0.11786124	-0.230683	-0.34584585	-0.0486081	-0.178996
H98967	SEC22C	SEC22 VESICLE TRAFFICKING PROTEIN-LIKE 3 (S. CEREVISIAE)	0.079367	0.0792493	2.64968	6	0.0380448	0.0380448	0.0870487	0.154625	0.143131	0.13100913	0.0537428	0.06248349	-0.076471	0.079367
H88535	SEC31A	SEC31-LIKE 1 (S. CEREVISIAE)	0.263916	0.241064	2.68169	5	0.0437317	0.0437317	0.324976	0.129759	0.676435	0.058062855	0.351023	NaN	0.0432384	0.263916
AA443969	SEH1L	SEH1-LIKE (S. CEREVISIAE)	0.194748	0.202428	2.54538	6	0.0437621	0.0437621	0.396021	0.271111	0.483614	0.18771192	0.0619059	0.042174373	-0.0792979	0.194748
AA954738	SELPLG	SELECTIN P LIGAND	0.180849	0.141288	3.38657	6	0.0147379	0.0147379	-0.0255079	0.000503	0.30605	0.32327577	0.169635	0.2527666	0.23922	0.180849
AI186520	SEMA5B	SEMA DOMAIN, SEVEN THROMBOSPONDIN REPEATS (TYPE 1 AND TYPE 1-LIKE), TRANSMEMBRANE DOMAIN (TM) AND SHORT CYTOPLASMIC DOMAIN, (SEMAPHORIN) 5B	-0.181192	0.0662702	6.69725	5	0.00112279	0.00112279	-0.280584	-0.175067		-0.18050529	-0.0745211	-0.20502965	-0.171444	-0.181192
AA489050	SENP1	SUMO1/SENTRIN SPECIFIC PEPTIDASE 1	0.213517	0.154895	3.64707	6	0.0107438	0.0107438	0.112645	0.293856	0.300298	0.2784283	0.313289	-0.10064676	0.296751	0.213517
AA705377	SENP2	SUMO1/SENTRIN/SMT3 SPECIFIC PEPTIDASE 2	0.112397	0.120377	2.47036	6	0.0484341	0.0484341	0.0868504	0.131495	-0.11127	0.12205318	0.268381	0.076089345	0.213181	0.112397
AA007591	SENP5	SUMO1/SENTRIN SPECIFIC PEPTIDASE 5	0.146252	0.0930094	3.85169	5	0.0119806	0.0119806	0.180427		0.0114089	0.04625909	0.197581	0.21318178	0.228656	0.146252
AA421309	SENP6	SUMO1/SENTRIN SPECIFIC PEPTIDASE 6	0.277384	0.171001	4.29173	6	0.00513913	0.00513913	0.449843	0.156003	0.338946	0.11045496	0.523885	0.28148317	0.0810734	0.277384
AA621256	SENP6	SUMO1/SENTRIN SPECIFIC PEPTIDASE 6	0.293292	0.311479	2.49127	6	0.0470814	0.0470814	0.600398	0.148738	0.42977	-0.09217185	0.668542	0.39092928	-0.0931654	0.293292
R97503	SENP7	SUMO1/SENTRIN SPECIFIC PEPTIDASE 7	0.16953	0.177189	2.53138	6	0.0445967	0.0445967	0.127328	0.143128	0.38122	-0.15565725	0.31681	0.10618835	0.267691	0.16953
AA418984	SENP8	SUMO/SENTRIN SPECIFIC PEPTIDASE FAMILY MEMBER 8	0.123054	0.0991318	3.28422	6	0.0167341	0.0167341	0.15112	0.0448996	0.0479412	0.2073874	0.0354957	0.29543325	0.0791025	0.123054
AA489061	SEPSECS	SOLUBLE LIVER ANTIGEN/LIVER PANCREAS ANTIGEN	0.247611	0.235108	2.57976	5	0.0494467	0.0494467	0.368771	0.241872	0.626036	-0.011759768		0.2392313	0.0215186	0.247611
AA479270	SERINC1	SERINE INCORPORATOR 1	0.134715	0.121417	2.93552	6	0.0260993	0.0260993	0.320868	0.0573064	0.035829	0.06481975	0.238915	0.2158563	0.00940753	0.134715
R10545	SERINC1	SERINE INCORPORATOR 1	0.107959	0.100329	2.84698	6	0.0292975	0.0292975	0.0943611	0.224532	0.0757881	-0.028128752	0.161267	0.22383937	0.0040556	0.107959
AA620747	SERINC2	SERINE INCORPORATOR 2	-0.20366	0.18923	2.63628	5	0.0461826	0.0461826	-0.50479	0.0427882	-0.101672	-0.23535573		-0.30117288	-0.121755	-0.20366
AA456325	SERINC3	SERINE INCORPORATOR 3	0.193142	0.126518	4.03899	6	0.00681053	0.00681053	0.205959	0.105733	0.339456	0.011608283	0.308779	0.291433	0.089023	0.193142
AA679489	SERINC3	SERINE INCORPORATOR 3	0.190319	0.109024	4.6186	6	0.00362066	0.00362066	0.0686972	0.346961	0.261567	0.13448578	0.29556	0.12981506	0.0951449	0.190319
H23366	SERINC3	SERINE INCORPORATOR 3	0.192985	0.144333	3.53758	6	0.0122547	0.0122547	0.0065831	0.306488	0.33575	-0.001843954	0.306623	0.25362897	0.143667	0.192985
H57585	SERINC5	SERINE INCORPORATOR 5	-0.171185	0.147348	2.84575	5	0.0360028	0.0360028	-0.359964	-0.147483	-0.210147	-0.18444459	-0.215923	NaN	0.0908513	-0.171185
AA454079	SESN2	SESTRIN 2	0.451672	0.345646	3.45732	6	0.0135114	0.0135114	0.367343	0.254847	0.926837	0.19242314	0.851675	0.5688476	-0.000271	0.451672
AA608548	SET	SET TRANSLOCATION (MYELOID LEUKEMIA-ASSOCIATED)	0.20411	0.173479	3.11291	6	0.0207718	0.0207718	0.486666	0.30924	0.191624	0.13483681	0.208958	0.18365145	-0.0862061	0.20411
T84703	SETD6	SET DOMAIN CONTAINING 6	-0.180567	0.134796	3.28124	5	0.0219245	0.0219245	-0.112287	-0.404106	-0.17152	-0.20611109	-0.196504	NaN	0.00712675	-0.180567
AA187979	SETDB2	SET DOMAIN, BIFURCATED 2	0.109195	0.114867	2.51511	6	0.0455872	0.0455872	0.23819	0.0940475	0.123597	0.010446647	0.247063	0.123810016	-0.0727874	0.109195
AA908731	SETDB2	SET DOMAIN, BIFURCATED 2	0.361146	0.199058	4.80013	6	0.00300035	0.00300035	0.560508	0.0812259	0.395822	0.15263641	0.611182	0.2844659	0.442184	0.361146
AA421230	SF3B1	SPLICING FACTOR 3B, SUBUNIT 1, 155KDA	-0.167982	0.102602	4.01036	5	0.0102179	0.0102179	-0.278425	-0.115358	-0.246175	-0.23302323	-0.127094	NaN	-0.00781791	-0.167982
AI583623	SFRS10	SPLICING FACTOR, ARGININE/SERINE-RICH 10 (TRANSFORMER 2 HOMOLOG, DROSOPHILA)	0.158118	0.095454	4.38264	6	0.00465487	0.00465487	0.179742	0.144119	0.195472	0.11288738	0.317057	-0.000949	0.158496	0.158118
H11792	SFRS10	SPLICING FACTOR, ARGININE/SERINE-RICH 10 (TRANSFORMER 2 HOMOLOG, DROSOPHILA)	0.138975	0.1408	2.61146	6	0.0400418	0.0400418	0.311668	0.116568	0.229554	0.040436167	0.270071	0.09210518	-0.0875763	0.138975
N73301	SFRS2B	SPLICING FACTOR, ARGININE/SERINE-RICH, 46KD	0.24292	0.255038	2.52004	6	0.0452845	0.0452845	0.182536	0.312449	0.14428	-0.25195524	0.525393	0.3639337	0.423804	0.24292
AI278336	SFRS3	SPLICING FACTOR, ARGININE/SERINE-RICH 3	0.107942	0.0703869	3.75644	5	0.0132059	0.0132059	0.0898392	0.14177	0.104343	0.1719079	-0.0203806	NaN	0.160175	0.107942
H22346	SFRS3	SPLICING FACTOR, ARGININE/SERINE-RICH 3	0.0739229	0.0676268	2.89207	6	0.0276187	0.0276187	0.187697	0.0633775	0.122659	0.022883845	-0.00509101	0.10118474	0.0247496	0.0739229
AA490721	SFRS9	SPLICING FACTOR, ARGININE/SERINE-RICH 9	0.12739	0.0723772	4.65676	6	0.0034791	0.0034791	0.185023	0.213078	0.114426	0.20070387	0.0666145	0.030243928	0.0816428	0.12739
H89912	SFT2D1	SFT2 DOMAIN CONTAINING 1	0.22023	0.19482	2.76897	5	0.0394134	0.0394134	0.283452	0.325791	-0.165557	0.26690635	0.237872	NaN	0.372916	0.22023
AI091640	SFXN4	SIDEROFLEXIN 4	0.261362	0.249451	2.77208	6	0.0323335	0.0323335	0.272321	0.294309	0.530494	-0.20323542	0.258713	0.52816486	0.148769	0.261362
AA029844	SGCD	SARCOGLYCAN, DELTA (35KDA DYSTROPHIN-ASSOCIATED GLYCOPROTEIN)	-0.213495	0.0920379	6.13718	6	0.000856	0.000856	-0.154907	-0.195307	-0.192026	-0.188308	-0.163245	-0.18125443	-0.419414	-0.213495
AA435998	SGPL1	SPHINGOSINE-1-PHOSPHATE LYASE 1	0.112637	0.113397	2.62801	6	0.0391639	0.0391639	0.120444	0.208624	0.0632725	-0.022013329	0.308148	0.089932606	0.0200516	0.112637
AA962280	SGPP2	SPHINGOSINE-1-PHOSPHATE PHOSPHOTASE 2	0.578608	0.265439	5.76725	6	0.00118584	0.00118584	0.472978	0.447126	0.441828	0.4860884	1.17462	0.47257155	0.555041	0.578608
AA609300	SH2D5	SH2 DOMAIN CONTAINING 5	-0.176576	0.177446	2.63278	6	0.0389145	0.0389145	-0.00550214	-0.417363	-0.14896	-0.04648897	-0.217892	-0.4014019	0.00157699	-0.176576
H67864	SH3BGRL3	SH3 DOMAIN BINDING GLUTAMIC ACID-RICH PROTEIN LIKE 3	-0.281431	0.240917	3.09068	6	0.0213694	0.0213694	-0.67638	-0.337936	-0.370414	0.06374598	-0.103523	-0.3956388	-0.149871	-0.281431
AA188661	SH3BP5	SH3-DOMAIN BINDING PROTEIN 5 (BTK-ASSOCIATED)	-0.453573	0.434356	2.76281	6	0.0327323	0.0327323	-0.961866	-0.393488	-0.56915	-0.084319584	-0.395372	-0.9802321	0.209416	-0.453573
AA976599	SH3D19	SH3 DOMAIN PROTEIN D19	-0.171903	0.0951318	4.78088	6	0.00306007	0.00306007	-0.200286	0.0161889	-0.157479	-0.2143425	-0.226161	-0.13933247	-0.281913	-0.171903
T50498	SHC1	SHC (SRC HOMOLOGY 2 DOMAIN CONTAINING) TRANSFORMING PROTEIN 1	-0.338026	0.323584	2.76384	6	0.0326876	0.0326876	-0.55911	-0.335269	-0.394111	0.17106795	-0.693635	-0.58026975	0.0251424	-0.338026
AA256482	SHE	SRC HOMOLOGY 2 DOMAIN CONTAINING E	0.113258	0.0830066	3.3422	5	0.0205031	0.0205031	0.174441	0.0115798	0.141617	0.12597267	0.211464	NaN	0.0144736	0.113258
AA620477	SHMT2	SERINE HYDROXYMETHYLTRANSFERASE 2 (MITOCHONDRIAL)	0.205837	0.126581	4.30233	6	0.00507984	0.00507984	0.166796	0.104286	0.416597	0.15544759	0.31361	0.23584683	0.0482756	0.205837
AA037031	SHOC2	SOC-2 SUPPRESSOR OF CLEAR HOMOLOG (C. ELEGANS)	0.353946	0.293029	3.19577	6	0.0186996	0.0186996	0.406437	0.358539	0.671553	-0.09762652	0.6138	0.5108173	0.0141021	0.353946
AA455956	SIAH1	SEVEN IN ABSENTIA HOMOLOG 1 (DROSOPHILA)	0.25131	0.182379	3.3753	5	0.0197751	0.0197751	-0.0242172	0.161892	0.207789	0.36485848	0.288946	NaN	0.508594	0.25131
AI208919	SIAH1	SEVEN IN ABSENTIA HOMOLOG 1 (DROSOPHILA)	0.201119	0.161223	3.05563	5	0.0282425	0.0282425	0.34087	0.284755	0.401793	0.016068721	0.0950717	NaN	0.0681537	0.201119
AA417567	SIPA1L1	SIGNAL-INDUCED PROLIFERATION-ASSOCIATED 1 LIKE 1	0.173911	0.119795	3.84092	6	0.00854976	0.00854976	0.291241	0.179072	0.0869573	-0.004289491	0.267638	0.091106884	0.30565	0.173911
AA460952	SIRT1	SIRTUIN (SILENT MATING TYPE INFORMATION REGULATION 2 HOMOLOG) 1 (S. CEREVISIAE)	0.177558	0.191896	2.44808	6	0.049921	0.049921	0.524725	0.321354	-0.0201236	0.006315358	0.194683	0.08186843	0.134086	0.177558
AI089886	SIRT5	SIRTUIN (SILENT MATING TYPE INFORMATION REGULATION 2 HOMOLOG) 5 (S. CEREVISIAE)	0.0540532	0.0553627	2.58317	6	0.0415916	0.0415916	0.0458161	0.0307388	0.0380574	0.01686405	0.0731283	0.16940755	0.00436052	0.0540532
AA136540	SKAP1	SRC FAMILY ASSOCIATED PHOSPHOPROTEIN 1	-0.17731	0.160816	2.70072	5	0.0427475	0.0427475	-0.239968	-0.05166	-0.0767731	-0.13235705	-0.476146	NaN	-0.0869551	-0.17731
AA629558	SLBP	STEM-LOOP (HISTONE) BINDING PROTEIN	-0.229035	0.210979	2.87218	6	0.028346	0.028346	-0.0715394	-0.115062	-0.370663	0.035753507	-0.365637	-0.56680495	-0.149295	-0.229035
AA907568	SLC10A5	SOLUTE CARRIER FAMILY 10 (SODIUM/BILE ACID COTRANSPORTER FAMILY), MEMBER 5	0.320326	0.17306	4.13886	4	0.0143899	0.0143899		0.523546	0.104233	0.34089592	0.191273	NaN	0.441679	0.320326
N73680	SLC11A2	SOLUTE CARRIER FAMILY 11 (PROTON-COUPLED DIVALENT METAL ION TRANSPORTERS), MEMBER 2	0.264155	0.149826	4.66468	6	0.0034505	0.0034505	0.408388	0.464853	0.329844	0.08793247	0.293266	0.1689315	0.0958718	0.264155
W80455	SLC12A6	SOLUTE CARRIER FAMILY 12 (POTASSIUM/CHLORIDE TRANSPORTERS), MEMBER 6	-0.411562	0.156173	5.27058	3	0.0133135	0.0133135	-0.554506	-0.189071		-0.4572952	-0.445378	NaN		-0.411562
T56713	SLC13A3	SOLUTE CARRIER FAMILY 13 (SODIUM-DEPENDENT DICARBOXYLATE TRANSPORTER), MEMBER 3	-0.190757	0.148035	3.15639	5	0.0251971	0.0251971	-0.107709	-0.31474	-0.431144	-0.079733364	-0.14228	NaN	-0.0689346	-0.190757
AA425352	SLC15A2	SOLUTE CARRIER FAMILY 15 (H+/PEPTIDE TRANSPORTER), MEMBER 2	-0.217684	0.172579	3.08968	5	0.0271692	0.0271692	-0.219136	-0.382492	0.0332985	-0.22634754	-0.422739	NaN	-0.0886896	-0.217684
AI302205	SLC16A7	SOLUTE CARRIER FAMILY 16 (MONOCARBOXYLIC ACID TRANSPORTERS), MEMBER 7	0.264225	0.245335	2.84947	6	0.0292019	0.0292019	0.409217	0.480154	-0.0514842	0.30371183	0.490913	-0.10639502	0.323461	0.264225
AA460675	SLC18A2	SOLUTE CARRIER FAMILY 18 (VESICULAR MONOAMINE), MEMBER 2	0.176724	0.102774	4.54949	6	0.00389392	0.00389392	0.302919	0.222879	0.0574724	0.26299417	0.237153	0.07210748	0.0815438	0.176724
N49899	SLC18A2	SOLUTE CARRIER FAMILY 18 (VESICULAR MONOAMINE), MEMBER 2	0.225086	0.158586	3.75519	6	0.00945182	0.00945182	0.410971	0.348403	0.19075	0.060647827	0.389922	0.024756504	0.150151	0.225086
AA676877	SLC25A1	SOLUTE CARRIER FAMILY 25 (MITOCHONDRIAL CARRIER; CITRATE TRANSPORTER), MEMBER 1	-0.230733	0.167313	3.64862	6	0.010724	0.010724	-0.524828	-0.198372	-0.163912	0.04048496	-0.239379	-0.2687219	-0.2604	-0.230733
AA446906	SLC25A17	SOLUTE CARRIER FAMILY 25 (MITOCHONDRIAL CARRIER; PEROXISOMAL MEMBRANE PROTEIN, 34KDA), MEMBER 17	-0.392523	0.423565	2.45185	6	0.0496656	0.0496656	-0.985365	0.157464	-0.780817	-0.030473556	-0.49296	-0.5487791	-0.0667326	-0.392523
W37683	SLC25A21	OXODICARBOXYLATE CARRIER	-0.218926	0.138502	4.18208	6	0.00580007	0.00580007	-0.207711	-0.33374	-0.268398	-0.17037794	0.0549396	-0.36541522	-0.241783	-0.218926
H29831	SLC25A22	SOLUTE CARRIER FAMILY 25 (MITOCHONDRIAL CARRIER: GLUTAMATE), MEMBER 22	-0.19777	0.206641	2.53217	6	0.044549	0.044549	-0.149654	-0.313649	-0.119344	-0.17801034	0.0431597	-0.0697643	-0.597127	-0.19777
AA402889	SLC25A23	SOLUTE CARRIER FAMILY 25 (MITOCHONDRIAL CARRIER; PHOSPHATE CARRIER), MEMBER 23	-0.236485	0.191359	3.26967	6	0.0170413	0.0170413	-0.351166	0.0801064	-0.391599	-0.34669247	-0.153616	-0.42379037	-0.0686399	-0.236485
AA486305	SLC25A3	SOLUTE CARRIER FAMILY 25 (MITOCHONDRIAL CARRIER; PHOSPHATE CARRIER), MEMBER 3	-0.169602	0.121243	3.12795	4	0.0352549	0.0352549	-0.305078		-0.1561	-0.15600064		-0.24619433	0.0153629	-0.169602
AI148032	SLC25A31	SOLUTE CARRIER FAMILY 25 (MITOCHONDRIAL CARRIER; ADENINE NUCLEOTIDE TRANSLOCATOR), MEMBER 31	-0.181102	0.09789	4.53171	5	0.00621575	0.00621575	-0.340319	-0.164254	-0.128658	-0.16948646	-0.0515959	NaN	-0.232301	-0.181102
H99108	SLC2A13	SOLUTE CARRIER FAMILY 2 (FACILITATED GLUCOSE TRANSPORTER), MEMBER 13	0.460687	0.416033	2.92973	6	0.0262963	0.0262963	0.343322	0.265503	-0.0136593	0.07542674	0.858327	0.5694287	1.12646	0.460687
R40962	SLC2A4RG	SLC2A4 REGULATOR	0.12807	0.112916	3.00084	6	0.0239823	0.0239823	-0.0432473	-0.0169219	0.202932	0.17910045	0.210992	0.23312785	0.130508	0.12807
R31168	SLC30A1	SOLUTE CARRIER FAMILY 30 (ZINC TRANSPORTER), MEMBER 1	0.275066	0.284409	2.55883	6	0.0429762	0.0429762	0.158298	-0.123202	0.414068	0.55861384	0.619395	0.32674664	-0.0284566	0.275066
AA459296	SLC34A2	SOLUTE CARRIER FAMILY 34 (SODIUM PHOSPHATE), MEMBER 2	0.200321	0.0879157	5.5813	5	0.00254544	0.00254544	0.0789962	0.173769	0.31882	0.27249107	0.218008	NaN	0.139842	0.200321
N20986	SLC35A3	SOLUTE CARRIER FAMILY 35 (UDP-N-ACETYLGLUCOSAMINE (UDP-GLCNAC) TRANSPORTER), MEMBER A3	0.0678894	0.0459152	3.91196	6	0.00787457	0.00787457	0.0629032	0.00873556	0.135626	0.036122993	0.0350621	0.08121385	0.115562	0.0678894
AA693722	SLC35D2	SOLUTE CARRIER FAMILY 35, MEMBER D2	0.125913	0.0851678	3.62134	5	0.0151981	0.0151981	0.043875	0.096788	0.141119	NaN	0.131935	0.2812828	0.0604758	0.125913
N24155	SLC35E3	SOLUTE CARRIER FAMILY 35, MEMBER E3	0.0888568	0.0814076	2.88785	6	0.0277713	0.0277713	0.158354	0.0367054	0.0576662	0.16383916	0.137208	-0.0588569	0.127081	0.0888568
AA406174	SLC35F1	SOLUTE CARRIER FAMILY 35, MEMBER F1	0.153003	0.142726	2.62587	5	0.0467654	0.0467654	0.192749	0.13083	-0.0980343	0.33673096	0.148128	NaN	0.207615	0.153003
AA417280	SLC36A3	SOLUTE CARRIER FAMILY 36 (PROTON/AMINO ACID SYMPORTER), MEMBER 3	0.123901	0.119327	2.74718	6	0.0334164	0.0334164	0.243097	0.208392	0.252716	-0.03995547	0.109035	0.112584405	-0.0185608	0.123901
AI200841	SLC37A2	SOLUTE CARRIER FAMILY 37 (GLYCEROL-3-PHOSPHATE TRANSPORTER), MEMBER 2	0.155403	0.116662	2.97863	4	0.0407941	0.0407941	0.177406	0.338855		0.055411775	0.151363	NaN	0.0539809	0.155403
AA449481	SLC38A1	SOLUTE CARRIER FAMILY 38, MEMBER 1	0.19076	0.14745	3.42289	6	0.0140937	0.0140937	0.340203	0.224229	0.303468	0.006614935	0.257063	0.24361938	-0.0398752	0.19076
AA452816	SLC38A1	SOLUTE CARRIER FAMILY 38, MEMBER 1	0.218249	0.174366	3.31162	6	0.0161722	0.0161722	0.514532	0.139601	0.258596	0.002030657	0.24632	0.3190687	0.0475983	0.218249
R45292	SLC38A1	SOLUTE CARRIER FAMILY 38, MEMBER 1	0.224355	0.184367	3.2196	6	0.0181464	0.0181464	0.561837	0.284982	0.249856	0.006435525	0.214646	0.22367826	0.0290507	0.224355
R66556	SLC38A1	SOLUTE CARRIER FAMILY 38, MEMBER 1	0.167202	0.131276	3.36981	6	0.015046	0.015046	0.299865	0.112123	0.207955	0.13126042	0.223599	0.28083652	-0.085227	0.167202
R27457	SLC38A2	SOLUTE CARRIER FAMILY 38, MEMBER 2	0.52537	0.33506	4.1485	6	0.00602114	0.00602114	0.363749	0.580984	1.0415	-0.055807453	0.724565	0.519902	0.502699	0.52537
R91557	SLC38A2	SOLUTE CARRIER FAMILY 38, MEMBER 2	0.307942	0.242951	3.3535	6	0.0153526	0.0153526	0.210452	0.397578	0.809332	0.16650307	0.294248	0.20107324	0.0764073	0.307942
AA129933	SLC38A6	SOLUTE CARRIER FAMILY 38, MEMBER 6	0.207499	0.159351	3.44517	6	0.0137138	0.0137138	0.154301	0.555582	0.126477	0.23943393	0.105343	0.13930477	0.132048	0.207499
AI240805	SLC39A11	SOLUTE CARRIER FAMILY 39 (METAL ION TRANSPORTER), MEMBER 11	0.273978	0.159656	4.54025	6	0.00393222	0.00393222	0.24376	0.0570909	0.369324	0.07486312	0.348825	0.49121234	0.33277	0.273978
AA521384	SLC39A8	SOLUTE CARRIER FAMILY 39 (ZINC TRANSPORTER), MEMBER 8	-0.219285	0.198405	2.92419	6	0.0264866	0.0264866	0.00508808	-0.206638	-0.126916	-0.14151761	-0.627994	-0.26356712	-0.173451	-0.219285
AA456641	SLC39A9	SOLUTE CARRIER FAMILY 39 (ZINC TRANSPORTER), MEMBER 9	0.497427	0.219179	6.00454	6	0.000961	0.000961	0.579202	0.472267	0.647211	0.3928779	0.713416	0.6127247	0.0642923	0.497427
AA620873	SLC3A1	SOLUTE CARRIER FAMILY 3 (CYSTINE, DIBASIC AND NEUTRAL AMINO ACID TRANSPORTERS, ACTIVATOR OF CYSTINE, DIBASIC AND NEUTRAL AMINO ACID TRANSPORT), MEMBER 1	0.123737	0.123179	2.65775	6	0.0376372	0.0376372	0.145688	0.169276	-0.00780348	0.16619433	-0.0659258	0.30383062	0.1549	0.123737
AA630794	SLC3A2	SOLUTE CARRIER FAMILY 3 (ACTIVATORS OF DIBASIC AND NEUTRAL AMINO ACID TRANSPORT), MEMBER 2	0.430246	0.239922	4.74455	6	0.00317649	0.00317649	0.508587	0.411946	0.690613	0.35738325	0.597241	0.49864858	-0.0527	0.430246
AA705326	SLC41A1	SOLUTE CARRIER FAMILY 41, MEMBER 1	-0.363825	0.235385	4.08943	6	0.00643342	0.00643342	-0.156042	-0.0321869	-0.298473	-0.3946623	-0.712003	-0.5936377	-0.35977	-0.363825
R39578	SLC44A2	SOLUTE CARRIER FAMILY 44, MEMBER 2	0.355873	0.309223	3.04489	6	0.02266	0.02266	0.624821	0.529946	0.285798	-0.06658111	0.809481	0.14176679	0.165877	0.355873
AA994816	SLC5A12	SOLUTE CARRIER FAMILY 5 (SODIUM/GLUCOSE COTRANSPORTER), MEMBER 12	-0.226277	0.158203	3.50349	5	0.0172201	0.0172201	-0.343836	-0.220179	-0.283973	0.049754146	-0.393841	NaN	-0.165583	-0.226277
AI261569	SLC5A12	SOLUTE CARRIER FAMILY 5 (SODIUM/GLUCOSE COTRANSPORTER), MEMBER 12	0.181494	0.103749	4.28501	5	0.00782615	0.00782615	0.208557	0.0704045	0.0925526	0.35059077		0.22944371	0.137414	0.181494
H46254	SLC6A1	SOLUTE CARRIER FAMILY 6 (NEUROTRANSMITTER TRANSPORTER, GABA), MEMBER 1	-0.236339	0.211299	2.95929	6	0.0253063	0.0253063	-0.119739	-0.567482	0.0489501	-0.44225302	-0.280725	-0.1836579	-0.109467	-0.236339
AI688443	SLC6A6	SOLUTE CARRIER FAMILY 6 (NEUROTRANSMITTER TRANSPORTER, TAURINE), MEMBER 6	-0.367837	0.137871	5.96577	4	0.00396476	0.00396476	-0.313868			-0.2662443	-0.31931	-0.32913494	-0.610628	-0.367837
AA292226	SLC6A8	SOLUTE CARRIER FAMILY 6 (NEUROTRANSMITTER TRANSPORTER, CREATINE), MEMBER 8	-0.169728	0.1634	2.7482	6	0.033371	0.033371	-0.388838	0.0536845	-0.114955	-0.052121338	-0.311876	-0.07599388	-0.297995	-0.169728
R28280	SLC7A1	SOLUTE CARRIER FAMILY 7 (CATIONIC AMINO ACID TRANSPORTER, Y+ SYSTEM), MEMBER 1	0.319492	0.249743	3.38467	6	0.0147725	0.0147725	0.230841	0.401788	0.671063	0.05482615	0.546932	0.34823805	-0.017245	0.319492
N59336	SLC7A11	SOLUTE CARRIER FAMILY 7, (CATIONIC AMINO ACID TRANSPORTER, Y+ SYSTEM) MEMBER 11	0.449195	0.278037	4.27446	6	0.00523733	0.00523733	0.491416	0.374573	0.46319	0.282255	0.555327	0.9437776	0.033823	0.449195
AA419177	SLC7A5	SOLUTE CARRIER FAMILY 7 (CATIONIC AMINO ACID TRANSPORTER, Y+ SYSTEM), MEMBER 5	0.199118	0.132668	3.97094	6	0.00735902	0.00735902	0.0796132	0.172998	0.337451	0.29137623	0.347502	0.16536145	-0.000473	0.199118
AI042535	SLC9A8	SOLUTE CARRIER FAMILY 9 (SODIUM/HYDROGEN EXCHANGER), MEMBER 8	0.153462	0.0940954	4.315	6	0.00500996	0.00500996	0.149622	0.200722	0.0555019	0.17071655	0.0611448	0.10858042	0.327946	0.153462
N52782	SLCO1C1	SOLUTE CARRIER ORGANIC ANION TRANSPORTER FAMILY, MEMBER 1C1	0.0920446	0.0907544	2.68336	6	0.0363727	0.0363727	0.040044	0.197835	0.0255769	0.20394008	-0.0420296	0.1089694	0.109976	0.0920446
AA776469	SLFN5	LIKELY ORTHOLOG OF MOUSE SCHLAFEN 5	0.538941	0.482946	2.73349	5	0.0411091	0.0411091	0.360649	0.286432	-0.0665868	1.2779349	0.44922	NaN	0.925994	0.53894
AI306543	SLFN5	SCHLAFEN 5	-0.220739	0.121674	4.44383	5	0.00674081	0.00674081	-0.378137	-0.0572101	-0.114191	NaN	-0.190446	-0.29505685	-0.289391	-0.220739
H41160	SLIT3	SLIT HOMOLOG 3 (DROSOPHILA)	-0.207962	0.10135	5.42889	6	0.00161918	0.00161918	-0.119133	-0.325105	-0.0979538	-0.2553507	-0.348254	-0.16859217	-0.141345	-0.207962
N52621	SLTM	HYPOTHETICAL PROTEIN FLJ10005	0.145259	0.151097	2.54353	6	0.0438715	0.0438715	0.249544	0.0989126	0.282679	-0.12938492	0.299093	0.14799435	0.0679768	0.145259
AA418737	SMAD2	SMAD, MOTHERS AGAINST DPP HOMOLOG 2 (DROSOPHILA)	0.164873	0.132141	3.30112	6	0.016385	0.016385	0.0836789	0.304777	0.254496	-0.05949619	0.291186	0.17851746	0.10095	0.164873
N47099	SMAD2	SMAD, MOTHERS AGAINST DPP HOMOLOG 2 (DROSOPHILA)	0.134193	0.0933502	3.80334	6	0.00893286	0.00893286	0.0870959	0.181679	0.232907	-0.015469266	0.170682	0.22560553	0.0568529	0.134193
AA970972	SMAD3	SMAD, MOTHERS AGAINST DPP HOMOLOG 3 (DROSOPHILA)	0.425857	0.25695	4.38495	6	0.00464327	0.00464327	0.120117	0.301962	0.860382	0.405655	0.483659	0.6212323	0.187992	0.425857
W72201	SMAD3	SMAD, MOTHERS AGAINST DPP HOMOLOG 3 (DROSOPHILA)	0.416723	0.448404	2.45882	6	0.0491979	0.0491979	0.370914	0.0142715	1.36486	0.23033997	0.511602	0.12239842	0.302682	0.416723
R82176	SMAD7	SMAD, MOTHERS AGAINST DPP HOMOLOG 7 (DROSOPHILA)	0.211488	0.204546	2.73554	6	0.0339357	0.0339357	0.276846	-0.0679436	0.461132	0.13510656	0.327938	-0.031396933	0.378736	0.211488
AI247859	SMARCA2	SWI/SNF RELATED, MATRIX ASSOCIATED, ACTIN DEPENDENT REGULATOR OF CHROMATIN, SUBFAMILY A, MEMBER 2	-0.363878	0.300773	2.96341	5	0.0313949	0.0313949	-0.602503	-0.512156	-0.369176	-0.47778207	-0.451646	NaN	0.229997	-0.363878
AA460950	SMARCAL1	SWI/SNF RELATED, MATRIX ASSOCIATED, ACTIN DEPENDENT REGULATOR OF CHROMATIN, SUBFAMILY A-LIKE 1	0.222894	0.188855	3.12262	6	0.0205164	0.0205164	0.292889	0.0885169	0.282355	-0.13652849	0.313762	0.4392225	0.280042	0.222894
H91691	SMARCD1	SWI/SNF RELATED, MATRIX ASSOCIATED, ACTIN DEPENDENT REGULATOR OF CHROMATIN, SUBFAMILY D, MEMBER 1	0.114474	0.0795402	3.80777	6	0.00888669	0.00888669	0.202071	0.149927	0.210328	0.082209	0.120489	0.028325422	0.00797094	0.114474
W40150	SMC3	CHONDROITIN SULFATE PROTEOGLYCAN 6 (BAMACAN)	0.298364	0.138729	5.69018	6	0.00127151	0.00127151	0.258479	0.257371	0.490629	0.056999065	0.256963	0.36699143	0.401114	0.298364
AA452095	SMC4	SMC4 STRUCTURAL MAINTENANCE OF CHROMOSOMES 4-LIKE 1 (YEAST)	0.19997	0.097434	5.02725	5	0.00401023	0.00401023	0.290765	0.161943	0.331106	0.21082237	0.12996	NaN	0.0752251	0.19997
H98694	SMG1	PI-3-KINASE-RELATED KINASE SMG-1	0.120964	0.112532	2.84398	6	0.0294129	0.0294129	0.224833	0.147823	0.00684689	-0.044719268	0.161601	0.26592016	0.0844418	0.120964
W32907	SMG1	PI-3-KINASE-RELATED KINASE SMG-1	0.168313	0.152249	2.9249	6	0.0264619	0.0264619	0.245448	0.144224	0.281769	-0.020818103	0.097143	0.4081373	0.0222843	0.168312
AA634550	SMG6	SMG-6 HOMOLOG, NONSENSE MEDIATED MRNA DECAY FACTOR (C. ELEGANS)	0.120607	0.110719	2.66825	5	0.0444416	0.0444416	0.207782	0.200879	0.049472	0.16398016		0.17436184	-0.0728333	0.120607
H05577	SMNDC1	SURVIVAL MOTOR NEURON DOMAIN CONTAINING 1	0.0590363	0.0485691	3.21594	6	0.0182301	0.0182301	0.0563303	0.0601275	0.0244965	0.049210846	-0.0145904	0.10696662	0.130712	0.0590363
H96557	SMURF2	SMAD SPECIFIC E3 UBIQUITIN PROTEIN LIGASE 2	0.101293	0.101207	2.648	6	0.0381304	0.0381304	-0.0193134	0.118348	0.145607	0.19170801	0.137624	-0.060686085	0.195763	0.101293
AA421284	SNAP91	SYNAPTOSOMAL-ASSOCIATED PROTEIN, 91KDA HOMOLOG (MOUSE)	-0.239513	0.118712	4.51146	4	0.0107281	0.0107281	-0.259479	-0.238304		-0.07642935	-0.409039	NaN	-0.214311	-0.239513
AA680306	SNAPC3	SMALL NUCLEAR RNA ACTIVATING COMPLEX, POLYPEPTIDE 3, 50KDA	0.136741	0.141604	2.5549	6	0.0432046	0.0432046	-0.0494818	0.168604	0.262987	0.1968918	0.0206975	0.02372147	0.333769	0.136741
AA019547	SND1	STAPHYLOCOCCAL NUCLEASE DOMAIN CONTAINING 1	-0.272422	0.25665	2.80834	6	0.0308234	0.0308234	-0.171756	-0.685297	-0.0773476	-0.421292	-0.143803	-0.45712462	0.0496669	-0.272422
W88541	SNF1LK2	SNF1-LIKE KINASE 2	0.190725	0.126808	3.97933	6	0.00728885	0.00728885	-0.0146585	0.110237	0.24855	0.16735306	0.354303	0.15305029	0.316241	0.190725
AA188619	SNURF	SMALL NUCLEAR RIBONUCLEOPROTEIN POLYPEPTIDE N	0.254981	0.226885	2.97339	6	0.0248483	0.0248483	0.157059	0.20694	0.539822	0.54067206	0.297751	0.12897107	-0.0863446	0.254981
H93815	SNURF	SMALL NUCLEAR RIBONUCLEOPROTEIN POLYPEPTIDE N	0.382251	0.344112	2.93898	6	0.0259819	0.0259819	0.00814532	0.350356	1.01095	0.062451314	0.627726	0.32680705	0.289316	0.382251
N53378	SNURF	SMALL NUCLEAR RIBONUCLEOPROTEIN POLYPEPTIDE N	0.325933	0.279909	2.85224	5	0.0357296	0.0357296	0.0910537	0.608376	0.651846	NaN	0.406111	0.2427272	-0.0445162	0.325933
W90381	SNURF	SMALL NUCLEAR RIBONUCLEOPROTEIN POLYPEPTIDE N	0.074694	0.0748359	2.64073	6	0.0385027	0.0385027	0.153444	0.00112674	0.135253	0.06206853	0.042652	-0.02780318	0.156117	0.074694
N73949	SNX13	SORTING NEXIN 13	0.224152	0.231337	2.56358	6	0.0427026	0.0427026	0.0827573	0.132463	0.177429	0.3609967	0.401186	-0.13920158	0.553431	0.224152
AI681814	SNX15	ADP-RIBOSYLATION FACTOR-LIKE 2	0.195467	0.181941	2.84245	6	0.0294721	0.0294721	0.426144	0.338145	-0.0910388	0.098878704	0.346695	0.14409314	0.10535	0.195467
AA993905	SNX25	SORTING NEXIN 25	0.131558	0.117112	2.75164	5	0.0402316	0.0402316	0.122014	0.171669	0.345388	0.07734696	0.0284609	NaN	0.0444678	0.131558
AI073991	SNX25	SORTING NEXIN 25	-0.274003	0.188777	3.8402	6	0.00855696	0.00855696	-0.440361	-0.375256	-0.331069	-0.2590676	-0.476731	-0.016822468	-0.0187104	-0.274003
AA682865	SNX3	SORTING NEXIN 3	-0.208086	0.13646	4.03449	6	0.00684537	0.00684537	-0.254174	-0.439559	-0.0401134	-0.31498283	-0.15843	-0.12400564	-0.12534	-0.208086
W15351	SNX6	SORTING NEXIN 6	0.0790391	0.0702961	2.97481	6	0.0248025	0.0248025	0.096874	0.00825577	0.108319	0.04990154	0.216312	0.046886913	0.0267238	0.0790391
AA455006	SNX9	SORTING NEXIN 9	0.171166	0.177599	2.54992	6	0.0434955	0.0434955	0.241618	0.0542793	0.1813	0.083226845	0.505591	0.18619396	-0.0540469	0.171166
AA046933	SOBP	HYPOTHETICAL PROTEIN FLJ10159	0.110654	0.0620095	4.72126	6	0.00325376	0.00325376	0.0515711	0.117612	0.0560852	0.10233123	0.0992151	0.10923514	0.238529	0.110654
AA115535	SOCS4	SUPPRESSOR OF CYTOKINE SIGNALING 4	0.142875	0.152496	2.47884	6	0.0478808	0.0478808	0.345042	-0.0331123	0.323531	0.13589773	0.0377529	0.19415888	-0.00314311	0.142875
AA599127	SOD1	SUPEROXIDE DISMUTASE 1, SOLUBLE (AMYOTROPHIC LATERAL SCLEROSIS 1 (ADULT))	-0.24113	0.19746	3.23088	6	0.0178906	0.0178906	-0.0365801	-0.288253	-0.502205	-0.074876204	-0.468984	-0.277902	-0.0391113	-0.24113
R54613	SP110	SP110 NUCLEAR BODY PROTEIN	0.148996	0.160111	2.46209	6	0.0489802	0.0489802	0.272354	0.296653	0.036331	-0.007432571	0.189565	0.3240687	-0.0685654	0.148996
AI085562	SPAG1	SPERM ASSOCIATED ANTIGEN 1	0.20026	0.15273	3.46911	6	0.0133182	0.0133182	0.233895	0.298498	0.35315	0.3325661	0.15267	-0.07875164	0.109792	0.20026
AI285857	SPATA3	SPERMATOGENESIS ASSOCIATED 3	-0.248288	0.171454	3.54717	5	0.0164368	0.0164368	-0.284508	-0.412685	-0.151629	-0.47798786	-0.102378	NaN	-0.0605383	-0.248288
AI090864	SPATS1	SPERMATOGENESIS ASSOCIATED, SERINE-RICH 1	-0.243565	0.0967016	6.16959	5	0.00162907	0.00162907	-0.327593	-0.135624	-0.381121	-0.15451509	-0.210172	NaN	-0.252362	-0.243565
AA410708	SPECC1	SPECTRIN DOMAIN WITH COILED-COILS 1	-0.262241	0.279164	2.48537	6	0.047459	0.047459	-0.272858	-0.378075	-0.381218	0.110887796	-0.397054	-0.63450813	0.117136	-0.262241
T95613	SPECC1	SPECTRIN DOMAIN WITH COILED-COILS 1	0.119247	0.128801	2.4495	6	0.0498244	0.0498244	0.106775	0.196525	-0.139202	0.090348214	0.114813	0.23330723	0.232166	0.119247
R33103	SPG20	SPASTIC PARAPLEGIA 20, SPARTIN (TROYER SYNDROME)	0.591136	0.603798	2.59027	6	0.041197	0.041197	0.653264	0.759431	-0.253652	0.45703095	0.970477	-0.002622077	1.55402	0.591136
AA427924	SPON1	SPONDIN 1, EXTRACELLULAR MATRIX PROTEIN	-0.24181	0.241699	2.64696	6	0.0381835	0.0381835	-0.15504	-0.621281	-0.128587	-0.09541841	0.0799978	-0.48489743	-0.287442	-0.24181
AA256459	SPOP	SPECKLE-TYPE POZ PROTEIN	0.151662	0.15094	2.6584	6	0.0376044	0.0376044	0.102041	0.00858469	0.296822	0.079931214	0.266626	-0.038958404	0.346584	0.151662
R27193	SPPL2A	SIGNAL PEPTIDE PEPTIDASE-LIKE 2A	0.199733	0.212755	2.48381	6	0.0475594	0.0475594	0.415262	0.302398	-0.0212351	0.13356191	0.504401	0.11001046	-0.0462699	0.199733
N63153	SPRED1	SPROUTY-RELATED, EVH1 DOMAIN CONTAINING 1	0.531145	0.276359	4.70778	5	0.00530013	0.00530013	1.05111	0.284081	0.485096	0.56717145	0.478757	NaN	0.320657	0.531145
AA055440	SPRY1	SPROUTY HOMOLOG 1, ANTAGONIST OF FGF SIGNALING (DROSOPHILA)	0.567115	0.291303	4.35323	4	0.0121264	0.0121264	0.253247	0.348719	0.87167	0.48791268		NaN	0.874024	0.567115
AA425382	SPRY4	SPROUTY HOMOLOG 4 (DROSOPHILA)	0.517599	0.370737	3.69383	6	0.0101624	0.0101624	0.444752	0.0701282	0.563557	0.1541201	0.524462	1.1972852	0.668891	0.517599
AA460510	SR140	U2-ASSOCIATED SR140 PROTEIN	0.169697	0.0948977	4.73117	6	0.00322065	0.00322065	0.204323	0.29922	0.213625	-5.35e-005	0.195586	0.1016632	0.173517	0.169697
AA701914	SREBF2	STEROL REGULATORY ELEMENT BINDING TRANSCRIPTION FACTOR 2	-0.22741	0.239898	2.50802	6	0.046026	0.046026	-0.326636	-0.41816	-0.367218	-0.09240166	-0.516962	0.122819975	0.0066864	-0.22741
R01256	SRFBP1	SERUM RESPONSE FACTOR BINDING PROTEIN 1	0.0904735	0.0904178	2.64738	6	0.038162	0.038162	0.22168	0.120433	0.0168178	0.18503414	0.0411828	-0.027529975	0.0756972	0.0904735
N66724	SSR1	SIGNAL SEQUENCE RECEPTOR, ALPHA (TRANSLOCON-ASSOCIATED PROTEIN ALPHA)	-0.222596	0.19009	3.09818	6	0.0211656	0.0211656	-0.52358	0.0957479	-0.21787	-0.1325862	-0.201897	-0.2277503	-0.350235	-0.222596
R24451	SSX2IP	KIAA0923 PROTEIN	0.462595	0.168145	6.15178	4	0.00354216	0.00354216	0.356119	0.350016		0.74564314	0.37179	NaN	0.489407	0.462595
R59068	ST6GALNAC5	ST6 (ALPHA-N-ACETYL-NEURAMINYL-2,3-BETA-GALACTOSYL-1,3)-N-ACETYLGALACTOSAMINIDE ALPHA-2,6-SIALYLTRANSFERASE 5	-0.169289	0.115656	3.5854	5	0.0157845	0.0157845	-0.368771	-0.0556145	-0.103466	-0.16862686	-0.229078	NaN	-0.0901796	-0.169289
AI348685	ST7	SUPPRESSION OF TUMORIGENICITY 7	-0.438202	0.240701	4.07082	4	0.0152127	0.0152127	-0.357515	-0.253136	-0.408099	NaN	-0.856607	NaN	-0.315653	-0.438202
AA410292	ST7L	SUPPRESSION OF TUMORIGENICITY 7 LIKE	0.1735	0.138924	3.30423	6	0.0163216	0.0163216	0.200636	0.332382	0.285701	0.056944754	0.27903	0.10496684	-0.0451606	0.1735
R43753	ST8SIA5	ST8 ALPHA-N-ACETYL-NEURAMINIDE ALPHA-2,8-SIALYLTRANSFERASE 5	-0.182002	0.123955	3.88473	6	0.00812612	0.00812612	-0.291979	-0.27829	-0.0996955	-0.3529716	-0.103861	-0.022553902	-0.124661	-0.182002
H16803	STARD3NL	STARD3 N-TERMINAL LIKE	0.189453	0.146071	3.43153	6	0.013945	0.013945	0.15957	0.0590024	0.255111	0.34864652	-0.0603563	0.2610635	0.303134	0.189453
AA399410	STAT3	SIGNAL TRANSDUCER AND ACTIVATOR OF TRANSCRIPTION 3 (ACUTE-PHASE RESPONSE FACTOR)	-0.334563	0.305515	2.89731	6	0.0274306	0.0274306	-0.493828	-0.336965	-0.245721	-0.050975416	-0.51139	-0.8067814	0.10372	-0.334563
AA405488	STAT3	SIGNAL TRANSDUCER AND ACTIVATOR OF TRANSCRIPTION 3 (ACUTE-PHASE RESPONSE FACTOR)	-0.280519	0.275151	2.69736	6	0.035701	0.035701	-0.4008	-0.434404	-0.215709	-0.021580437	-0.413872	-0.64085215	0.163586	-0.280519
AA487635	STIP1	STRESS-INDUCED-PHOSPHOPROTEIN 1 (HSP70/HSP90-ORGANIZING PROTEIN)	-0.194711	0.161367	3.19245	6	0.0187782	0.0187782	0.0401917	-0.26904	-0.1686	-0.043176115	-0.341501	-0.16389951	-0.416952	-0.194711
AA884000	STK17A	SERINE/THREONINE KINASE 17A (APOPTOSIS-INDUCING)	0.203143	0.186181	2.67265	5	0.0442079	0.0442079	-0.0283997	0.220777	0.470044	0.008060422	0.272469	NaN	0.275908	0.203143
AA156737	STK24	SERINE/THREONINE KINASE 24 (STE20 HOMOLOG, YEAST)	0.236003	0.150698	4.14342	6	0.00605546	0.00605546	0.152906	0.265362	0.434951	-0.000813	0.2727	0.38588554	0.141032	0.236003
AA425401	STK24	SERINE/THREONINE KINASE 24 (STE20 HOMOLOG, YEAST)	0.270023	0.180564	3.95657	6	0.0074811	0.0074811	0.0862047	0.305281	0.491623	0.12513332	0.332218	0.48290274	0.0667954	0.270023
AA461449	STK24	SERINE/THREONINE KINASE 24 (STE20 HOMOLOG, YEAST)	0.332018	0.258533	3.39777	6	0.0145358	0.0145358	0.238849	0.531681	0.774673	-0.051350083	0.291144	0.27682453	0.262306	0.332018
N35967	STK24	SERINE/THREONINE KINASE 24 (STE20 HOMOLOG, YEAST)	0.364829	0.227495	4.24292	6	0.00542227	0.00542227	0.190673	0.418343	0.772554	0.04599161	0.315975	0.4487115	0.361552	0.364829
AI018158	STK39	SERINE THREONINE KINASE 39 (STE20/SPS1 HOMOLOG, YEAST)	0.180309	0.152208	3.13422	6	0.0202158	0.0202158	0.399597	0.223125	0.123945	-0.072864905	0.255859	0.25486952	0.077634	0.180309
AI142720	STK40	SERINE/THREONINE KINASE 40	-0.186244	0.107501	4.24372	5	0.00814059	0.00814059	-0.164603	-0.28735	-0.195496	-0.32760647	-0.0545614	NaN	-0.0878469	-0.186244
AA700738	STRBP	SPERMATID PERINUCLEAR RNA BINDING PROTEIN	0.113855	0.0985937	3.05528	6	0.02236	0.02236	0.0973471	0.0122023	0.0142713	0.08559693	0.111462	0.18260857	0.293494	0.113855
AI081274	STRN3	STRIATIN, CALMODULIN BINDING PROTEIN 3	0.166041	0.151055	2.69251	5	0.0431689	0.0431689	0.285645	0.21309	0.0413801	0.30106223		-0.077595755	0.232665	0.166041
AA682368	STX16	SYNTAXIN 16	0.266232	0.245072	2.8742	6	0.0282715	0.0282715	0.32506	0.259039	0.54282	-0.19011854	0.472516	0.34222803	0.11208	0.266232
AA126825	STX17	SYNTAXIN 17	0.189258	0.204416	2.44956	6	0.0498204	0.0498204	0.335395	0.378916	0.364886	-0.14849015	0.15323	-0.016859245	0.257729	0.189258
AI005341	STX17	SYNTAXIN 17	0.15665	0.102459	3.74504	5	0.0133619	0.0133619	0.161117	0.240108	0.0554758	0.084898874		0.31427374	0.0840258	0.15665
N55187	STX17	SYNTAXIN 17	0.195873	0.184317	2.81163	6	0.0306904	0.0306904	0.445177	0.269036	0.0936496	-0.13494922	0.317892	0.21738791	0.162915	0.195873
N62832	STX17	SYNTAXIN 17	0.216205	0.186466	2.84015	5	0.0362402	0.0362402	0.389044	0.309091	0.37715	-0.10501244		0.18222013	0.144735	0.216205
N74247	STX17	SYNTAXIN 17	0.160126	0.150536	2.8143	6	0.0305828	0.0305828	0.306778	0.219346	0.251822	-0.1567063	0.172691	0.19495592	0.131995	0.160126
H15539	STX1A	SYNTAXIN 1A (BRAIN)	-0.224279	0.217412	2.72931	6	0.0342173	0.0342173	-0.118789	-0.361929	-0.24067	0.12775356	-0.340577	-0.53956103	-0.0961786	-0.224279
AI359037	STX3	SYNTAXIN 3A	-0.333036	0.2885	2.82762	5	0.0367775	0.0367775	-0.227749	-0.471562	-0.525561	-0.07733545	-0.724161	NaN	0.0281543	-0.333036
[truncated: 1,906 more rows]
